# Supplementary material for: RNA sequencing dataset describing transcriptional changes in cervical dorsal root ganglia after bilateral pyramidotomy and forelimb intramuscular gene therapy with an adeno-associated viral vector encoding human neurotrophin-3
Source: Data Brief. 2018 Oct 3;21:377–85. doi: 10.1016/j.dib.2018.09.099 (PMC6197729; doi:10.1016/j.dib.2018.09.099)
Supplement: Supplementary file 3 — Supplementary material [file mmc3.xlsx]

## Sheet: P150336_final_gene_count_table.
			Rat identification numbers																			Naïve (n=6)		Naive without sample 41 (n=5)		bPYX+GFP (n=6)		bPyx+NT3 (n=6)
			11	15	17	18	21	23	2	39	40	41	42	43	44	45	49	52	57	5		MEAN	STDEV	MEAN	STDEV	MEAN	STDEV	MEAN	STDEV
NM_001000000	Olr1389	olfactory receptor 1389	0	0	0	0	0	0	0	0	0	0	0	0	0	0	0	0	1	0		0	0	0	0	0.166667	0.408248	0	0
NM_001000001	Olr1387	olfactory receptor 1387	9	4	3	4	4	3	3	7	3	1	2	3	2	8	4	5	4	2		3.33333	2.50333	3.8	2.48998	3.83333	0.983192	4.66667	2.65832
NM_001000006	Olr1423	olfactory receptor 1423	0	0	0	0	0	0	0	0	0	0	0	0	0	0	1	0	0	0		0.166667	0.408248	0.2	0.447214	0	0	0	0
NM_001000008	Olr1418	olfactory receptor 1418	0	0	0	1	0	1	0	0	0	0	0	0	0	0	0	0	0	0		0	0	0	0	0.166667	0.408248	0.166667	0.408248
NM_001000010	Olr1425	olfactory receptor 1425	0	0	0	0	0	1	0	0	0	0	0	0	0	0	0	0	0	0		0	0	0	0	0	0	0.166667	0.408248
NM_001000023	Olr1463	olfactory receptor 1463	0	0	1	0	2	0	0	0	2	1	1	1	0	1	0	0	0	0		0.666667	0.516398	0.6	0.547723	0.333333	0.816497	0.5	0.83666
NM_001000024	Olr1466	olfactory receptor 1466	0	0	0	0	0	0	0	0	0	0	1	0	0	0	0	0	0	0		0.166667	0.408248	0.2	0.447214	0	0	0	0
NM_001000025	Olr1467	olfactory receptor 1467	0	0	0	0	0	0	0	0	1	0	0	0	0	0	0	0	0	0		0	0	0	0	0	0	0.166667	0.408248
NM_001000042	Olr1569	olfactory receptor 1569	0	0	0	0	0	0	1	0	0	0	0	0	0	0	0	0	0	0		0	0	0	0	0	0	0.166667	0.408248
NM_001000044	Olr1566	olfactory receptor 1566	1	1	0	0	0	0	0	1	3	0	0	0	0	0	2	0	0	0		0.333333	0.816497	0.4	0.894427	0.166667	0.408248	0.833333	1.16905
NM_001000062	Olr1072	olfactory receptor 1072	0	0	0	0	1	0	0	0	0	0	0	0	0	0	0	0	1	0		0	0	0	0	0.333333	0.516398	0	0
NM_001000063	Olr1071	olfactory receptor 1071	1	0	0	0	0	0	0	0	0	0	0	0	0	0	0	0	0	0		0	0	0	0	0	0	0.166667	0.408248
NM_001000078	Olr1579	olfactory receptor 1579	1	1	0	2	0	0	3	1	0	1	0	0	1	1	0	0	0	0		0.5	0.547723	0.4	0.547723	0.5	0.83666	0.833333	1.16905
NM_001000081	Olr1584	olfactory receptor 1584	1	1	3	0	2	0	0	0	0	1	2	0	2	0	0	0	2	0		0.833333	0.983192	0.8	1.09545	0.833333	0.983192	0.666667	1.21106
NM_001000082	Olr1588	olfactory receptor 1588	0	0	0	0	0	0	1	0	0	0	0	0	0	0	0	0	0	0		0	0	0	0	0	0	0.166667	0.408248
NM_001000083	Olr1589	olfactory receptor 1589	0	0	0	0	0	0	0	0	0	1	0	0	0	0	0	0	0	1		0.166667	0.408248	0	0	0.166667	0.408248	0	0
NM_001000084	Olr1592	olfactory receptor 1592	0	0	0	1	0	0	0	0	0	0	0	1	0	0	0	0	0	0		0.166667	0.408248	0.2	0.447214	0.166667	0.408248	0	0
NM_001000085	Olr1593	olfactory receptor 1593	0	0	0	0	0	0	0	0	0	0	0	0	0	0	0	0	1	0		0	0	0	0	0.166667	0.408248	0	0
NM_001000091	Olr1627	olfactory receptor 1627	0	0	0	0	0	0	0	0	1	0	0	0	0	0	0	1	0	0		0	0	0	0	0.166667	0.408248	0.166667	0.408248
NM_001000103	Olr1646	olfactory receptor 1646	1	1	0	1	1	0	1	0	1	1	2	1	0	0	0	0	1	1		0.666667	0.816497	0.6	0.894427	0.833333	0.408248	0.5	0.547723
NM_001000104	Olr1653	olfactory receptor 1653	0	0	0	0	0	0	1	0	0	0	0	0	0	1	1	0	0	0		0.333333	0.516398	0.4	0.547723	0	0	0.166667	0.408248
NM_001000105	Olr1658	olfactory receptor 1658	0	0	1	0	0	0	0	0	0	0	0	0	0	0	0	0	0	0		0	0	0	0	0	0	0.166667	0.408248
NM_001000107	Olr1662	olfactory receptor 1662	0	0	0	0	0	0	0	0	0	0	0	0	0	1	0	0	0	0		0.166667	0.408248	0.2	0.447214	0	0	0	0
NM_001000108	Olr1666	olfactory receptor 1666	2	0	5	3	2	2	0	1	2	1	2	2	1	3	1	0	2	0		1.66667	0.816497	1.8	0.83666	1.16667	1.32916	2	1.67332
NM_001000114	Olr11	olfactory receptor 11	0	0	0	0	0	0	0	2	0	0	0	0	0	0	0	0	1	0		0	0	0	0	0.166667	0.408248	0.333333	0.816497
NM_001000115	Olr10	olfactory receptor 10	0	0	0	0	0	0	0	0	0	0	0	0	0	0	0	0	0	1		0	0	0	0	0.166667	0.408248	0	0
NM_001000121	Olr35	olfactory receptor 35	9	6	7	4	7	9	7	8	3	3	7	7	8	3	7	5	12	5		5.83333	2.2286	6.4	1.94936	6.5	2.88097	7.16667	2.2286
NM_001000123	Olr47	olfactory receptor 47	0	0	0	0	0	0	0	0	0	0	0	0	0	0	1	0	0	0		0.166667	0.408248	0.2	0.447214	0	0	0	0
NM_001000127	Olr40	olfactory receptor 40	0	0	0	0	1	0	0	0	0	0	0	0	0	0	0	0	0	0		0	0	0	0	0.166667	0.408248	0	0
NM_001000130	Olr56	olfactory receptor 56	0	0	0	0	0	0	0	0	0	0	0	0	0	0	0	1	0	0		0	0	0	0	0.166667	0.408248	0	0
NM_001000132	Olr49	olfactory receptor 49	1	0	1	0	0	0	0	0	0	0	0	0	0	1	0	0	0	0		0.166667	0.408248	0.2	0.447214	0	0	0.333333	0.516398
NM_001000135	Olr78	olfactory receptor 78	0	0	1	0	0	0	0	0	0	0	0	0	0	0	1	0	0	0		0.166667	0.408248	0.2	0.447214	0	0	0.166667	0.408248
NM_001000137	Olr84	olfactory receptor 84	0	0	0	0	0	0	0	0	0	0	0	0	0	0	0	0	1	0		0	0	0	0	0.166667	0.408248	0	0
NM_001000139	Olr91	olfactory receptor 91	0	0	0	0	0	0	0	0	0	0	0	1	0	0	0	0	0	0		0.166667	0.408248	0.2	0.447214	0	0	0	0
NM_001000140	Olr92	olfactory receptor 92	0	0	1	0	0	0	2	0	1	0	0	1	0	0	1	2	0	1		0.333333	0.516398	0.4	0.547723	0.5	0.83666	0.666667	0.816497
NM_001000145	Olr104	olfactory receptor 104	0	0	1	0	0	0	0	0	0	0	0	0	0	0	0	0	0	0		0	0	0	0	0	0	0.166667	0.408248
NM_001000149	Olr108	olfactory receptor 108	0	0	1	0	0	0	0	0	0	0	0	0	0	0	0	0	0	0		0	0	0	0	0	0	0.166667	0.408248
NM_001000152	Olr115	olfactory receptor 115	1	0	0	0	0	0	0	0	0	0	0	0	0	1	0	0	0	0		0.166667	0.408248	0.2	0.447214	0	0	0.166667	0.408248
NM_001000161	Olr139	olfactory receptor 139	0	0	0	0	0	0	0	0	0	0	1	1	1	0	0	0	0	0		0.5	0.547723	0.6	0.547723	0	0	0	0
NM_001000164	Olr144	olfactory receptor 144	0	0	0	1	0	0	0	1	0	0	0	0	0	0	0	0	0	0		0	0	0	0	0.166667	0.408248	0.166667	0.408248
NM_001000167	Olr153	olfactory receptor 153	0	0	0	0	0	0	1	0	0	0	1	0	0	0	0	1	0	0		0.166667	0.408248	0.2	0.447214	0.166667	0.408248	0.166667	0.408248
NM_001000168	Olr155	olfactory receptor 155	1	1	1	1	3	2	0	2	3	1	2	3	2	3	1	3	2	2		2	0.894427	2.2	0.83666	2	0.894427	1.5	1.04881
NM_001000169	Olr157	olfactory receptor 157	1	1	0	1	0	0	1	0	2	0	1	0	0	0	0	0	0	0		0.166667	0.408248	0.2	0.447214	0.333333	0.516398	0.666667	0.816497
NM_001000170	Olr159	olfactory receptor 159	0	0	0	0	0	0	1	0	0	0	0	0	0	0	0	0	0	0		0	0	0	0	0	0	0.166667	0.408248
NM_001000171	Olr163	olfactory receptor 163	2	0	0	0	1	2	2	1	1	1	1	2	0	2	0	1	1	1		1	0.894427	1	1	0.666667	0.516398	1.33333	0.816497
NM_001000172	Olr165	olfactory receptor 165	1	0	0	0	0	0	0	0	1	0	0	0	0	0	0	0	0	0		0	0	0	0	0	0	0.333333	0.516398
NM_001000173	Olr167	olfactory receptor 167	0	0	0	0	0	0	0	0	0	0	0	0	0	0	0	0	1	0		0	0	0	0	0.166667	0.408248	0	0
NM_001000174	Olr168	olfactory receptor 168	0	0	0	0	0	0	0	0	0	0	0	1	0	0	0	0	0	0		0.166667	0.408248	0.2	0.447214	0	0	0	0
NM_001000178	Olr176	olfactory receptor 176	0	0	0	0	0	0	1	0	2	0	0	0	0	0	0	1	1	0		0	0	0	0	0.333333	0.516398	0.5	0.83666
NM_001000180	Olr180	olfactory receptor 180	0	0	0	0	0	0	0	0	0	0	0	0	0	0	0	0	0	1		0	0	0	0	0.166667	0.408248	0	0
NM_001000183	Olr185	olfactory receptor 185	0	0	0	0	0	0	0	0	0	0	0	0	0	1	0	0	0	0		0.166667	0.408248	0.2	0.447214	0	0	0	0
NM_001000188	Olr197	olfactory receptor 197	0	0	1	0	0	0	1	1	1	1	0	0	0	0	0	0	1	1		0.166667	0.408248	0	0	0.333333	0.516398	0.666667	0.516398
NM_001000189	Olr200	olfactory receptor 200	1	4	1	1	1	0	3	2	0	1	0	3	0	0	1	1	1	4		0.833333	1.16905	0.8	1.30384	2	1.54919	1.16667	1.16905
NM_001000190	Olr201	olfactory receptor 201	0	0	0	1	0	0	0	1	0	0	0	0	0	3	0	1	0	0		0.5	1.22474	0.6	1.34164	0.333333	0.516398	0.166667	0.408248
NM_001000191	Olr203	olfactory receptor 203	0	0	0	0	0	0	0	0	0	2	0	0	0	1	1	0	0	0		0.666667	0.816497	0.4	0.547723	0	0	0	0
NM_001000192	Olr204	olfactory receptor 204	0	0	0	0	0	0	0	0	0	1	0	0	0	0	0	0	0	0		0.166667	0.408248	0	0	0	0	0	0
NM_001000194	Olr208	olfactory receptor 208	1	0	0	0	0	0	0	0	0	0	0	1	0	0	0	0	1	0		0.166667	0.408248	0.2	0.447214	0.166667	0.408248	0.166667	0.408248
NM_001000195	Olr210	olfactory receptor 210	2	4	3	2	4	1	3	5	8	1	6	2	0	3	3	2	0	4		2.5	2.07364	2.8	2.16795	2.66667	1.63299	3.66667	2.50333
NM_001000196	Olr211	olfactory receptor 211	0	0	1	1	0	0	1	0	1	1	0	1	1	1	0	2	0	2		0.666667	0.516398	0.6	0.547723	0.833333	0.983192	0.5	0.547723
NM_001000197	Olr214	olfactory receptor 214	0	0	0	0	2	0	1	0	0	0	0	0	0	0	1	0	1	0		0.166667	0.408248	0.2	0.447214	0.5	0.83666	0.166667	0.408248
NM_001000198	Olr215	olfactory receptor 215	0	0	0	0	0	0	1	0	0	0	0	0	0	0	0	0	0	0		0	0	0	0	0	0	0.166667	0.408248
NM_001000201	Olr222	olfactory receptor 222	0	0	0	0	0	0	0	0	0	0	0	1	0	0	0	0	0	0		0.166667	0.408248	0.2	0.447214	0	0	0	0
NM_001000202	Olr223	olfactory receptor 223	0	0	0	0	0	0	0	0	0	0	1	0	0	0	0	0	0	0		0.166667	0.408248	0.2	0.447214	0	0	0	0
NM_001000210	Olr237	olfactory receptor 237	0	0	0	0	0	0	0	0	0	0	1	0	0	0	0	0	0	0		0.166667	0.408248	0.2	0.447214	0	0	0	0
NM_001000213	Olr242	olfactory receptor 242	0	0	0	0	0	0	0	0	1	0	0	0	0	0	0	0	0	0		0	0	0	0	0	0	0.166667	0.408248
NM_001000223	Olr285	olfactory receptor 285	0	0	1	0	0	0	0	0	0	0	1	0	0	1	0	0	0	0		0.333333	0.516398	0.4	0.547723	0	0	0.166667	0.408248
NM_001000224	Olr282	olfactory receptor 282	0	0	1	0	0	0	0	0	0	0	0	0	0	2	0	0	0	0		0.333333	0.816497	0.4	0.894427	0	0	0.166667	0.408248
NM_001000229	Olr270	olfactory receptor 270	0	0	0	0	0	0	0	0	0	0	0	0	0	0	0	1	0	0		0	0	0	0	0.166667	0.408248	0	0
NM_001000230	Olr272	olfactory receptor 272	1	0	1	0	0	0	0	0	0	0	0	0	0	0	0	1	1	0		0	0	0	0	0.333333	0.516398	0.333333	0.516398
NM_001000232	Olr292	olfactory receptor 292	0	0	0	1	0	0	0	0	0	2	0	0	0	0	0	0	0	0		0.333333	0.816497	0	0	0.166667	0.408248	0	0
NM_001000233	Olr295	olfactory receptor 295	0	0	0	1	0	0	2	0	0	0	0	0	0	0	0	0	0	0		0	0	0	0	0.166667	0.408248	0.333333	0.816497
NM_001000235	Olr298	olfactory receptor 298	0	0	0	0	1	0	0	0	0	0	0	0	0	0	0	0	0	0		0	0	0	0	0.166667	0.408248	0	0
NM_001000237	Olr300	olfactory receptor 300	0	1	0	1	0	0	0	0	0	0	0	0	0	0	0	0	0	0		0	0	0	0	0.333333	0.516398	0	0
NM_001000238	Olr302	olfactory receptor 302	0	0	0	1	0	0	0	0	0	0	0	0	1	0	0	0	1	0		0.166667	0.408248	0.2	0.447214	0.333333	0.516398	0	0
NM_001000240	Olr305	olfactory receptor 305	0	0	0	0	0	0	0	0	1	0	0	0	0	0	0	0	0	0		0	0	0	0	0	0	0.166667	0.408248
NM_001000243	Olr315	olfactory receptor 315	4	1	0	1	2	1	1	0	3	2	4	0	3	3	2	1	2	2		2.33333	1.36626	2.4	1.51658	1.5	0.547723	1.5	1.64317
NM_001000245	Olr323	olfactory receptor 323	0	0	0	0	0	0	0	0	0	0	0	0	0	1	0	0	0	0		0.166667	0.408248	0.2	0.447214	0	0	0	0
NM_001000248	Olr326	olfactory receptor 326	0	0	1	0	0	0	1	0	0	0	0	0	0	0	0	1	0	0		0	0	0	0	0.166667	0.408248	0.333333	0.516398
NM_001000250	Olr332	olfactory receptor 332	1	2	2	0	3	2	1	1	4	1	1	1	0	4	1	0	0	1		1.33333	1.36626	1.4	1.51658	1	1.26491	1.83333	1.16905
NM_001000251	Olr329	olfactory receptor 329	0	0	0	0	0	0	0	1	0	0	0	0	0	0	0	0	0	0		0	0	0	0	0	0	0.166667	0.408248
NM_001000252	Olr338	olfactory receptor 338	1	1	0	1	0	0	1	0	0	0	0	0	0	0	1	0	2	1		0.166667	0.408248	0.2	0.447214	0.833333	0.752773	0.333333	0.516398
NM_001000258	Olr371	olfactory receptor 371	0	0	0	0	0	0	0	0	0	0	1	0	0	0	0	0	0	0		0.166667	0.408248	0.2	0.447214	0	0	0	0
NM_001000259	Olr375	olfactory receptor 375	0	0	0	0	0	0	0	0	0	0	0	0	0	0	0	0	0	1		0	0	0	0	0.166667	0.408248	0	0
NM_001000261	Olr379	olfactory receptor 379	0	0	3	1	1	0	1	0	2	0	1	1	2	1	2	2	0	1		1.16667	0.752773	1.4	0.547723	0.833333	0.752773	1	1.26491
NM_001000262	Olr383	olfactory receptor 383	0	0	0	0	0	0	0	1	0	0	0	0	0	0	0	0	0	0		0	0	0	0	0	0	0.166667	0.408248
NM_001000263	Olr384	olfactory receptor 384	0	0	0	0	0	0	0	0	0	0	0	0	1	0	0	0	0	0		0.166667	0.408248	0.2	0.447214	0	0	0	0
NM_001000264	Olr1768	olfactory receptor 1768	1	1	2	0	1	0	1	1	0	2	1	0	2	3	1	0	0	0		1.5	1.04881	1.4	1.14018	0.333333	0.516398	0.833333	0.752773
NM_001000268	Olr1673	olfactory receptor 1673	0	0	0	0	0	0	0	0	0	0	1	0	0	0	0	0	0	0		0.166667	0.408248	0.2	0.447214	0	0	0	0
NM_001000273	Olr1691	olfactory receptor 1691	0	0	0	0	0	0	0	1	0	0	0	0	0	0	0	0	0	0		0	0	0	0	0	0	0.166667	0.408248
NM_001000276	Olr1708	olfactory receptor 1708	0	0	0	0	0	1	0	0	0	0	0	0	0	0	0	0	0	0		0	0	0	0	0	0	0.166667	0.408248
NM_001000277	Olr1724	olfactory receptor 1724	0	0	0	0	0	1	0	0	0	0	0	0	1	0	0	0	0	0		0.166667	0.408248	0.2	0.447214	0	0	0.166667	0.408248
NM_001000281	Olr439	olfactory receptor 439	1	0	0	0	1	0	0	0	0	0	0	1	1	1	0	0	0	0		0.5	0.547723	0.6	0.547723	0.166667	0.408248	0.166667	0.408248
NM_001000283	Olr441	olfactory receptor 441	0	0	0	0	0	0	0	0	0	0	1	0	0	0	0	0	0	0		0.166667	0.408248	0.2	0.447214	0	0	0	0
NM_001000284	Olr442	olfactory receptor 442	0	0	0	0	0	0	0	0	0	0	0	0	0	0	0	0	0	1		0	0	0	0	0.166667	0.408248	0	0
NM_001000291	Olr455	olfactory receptor 455	0	0	0	1	0	1	0	1	0	0	0	0	0	0	0	0	0	0		0	0	0	0	0.166667	0.408248	0.333333	0.516398
NM_001000292	Olr458	olfactory receptor 458	0	0	0	1	3	3	0	1	0	1	0	2	1	1	0	1	1	0		0.833333	0.752773	0.8	0.83666	1	1.09545	0.666667	1.21106
NM_001000293	Olr459	olfactory receptor 459	0	0	0	0	0	0	0	0	0	0	0	0	0	0	1	0	0	0		0.166667	0.408248	0.2	0.447214	0	0	0	0
NM_001000318	Olr519	olfactory receptor 519	3	0	1	0	1	0	3	2	0	1	0	1	0	0	2	1	1	1		0.666667	0.816497	0.6	0.894427	0.666667	0.516398	1.5	1.3784
NM_001000362	Olr721	olfactory receptor 721	0	0	0	0	0	0	0	0	0	0	0	0	0	0	0	0	0	1		0	0	0	0	0.166667	0.408248	0	0
NM_001000371	Olr769	olfactory receptor 769	0	0	0	0	1	0	0	0	0	0	0	0	0	0	0	0	0	0		0	0	0	0	0.166667	0.408248	0	0
NM_001000372	Olr770	olfactory receptor 770	0	1	0	0	0	0	0	0	0	0	0	0	0	0	0	0	0	0		0	0	0	0	0.166667	0.408248	0	0
NM_001000387	Olr416	olfactory receptor 416	0	0	0	0	0	0	1	0	0	0	0	0	0	0	0	0	0	0		0	0	0	0	0	0	0.166667	0.408248
NM_001000397	Olr434	olfactory receptor 434	1	1	0	1	2	0	2	1	3	1	1	0	0	0	1	2	0	0		0.5	0.547723	0.4	0.547723	1	0.894427	1.16667	1.16905
NM_001000400	Olr851	olfactory receptor 851	0	0	0	0	0	1	0	0	0	0	0	0	0	0	0	0	1	0		0	0	0	0	0.166667	0.408248	0.166667	0.408248
NM_001000406	Olr836	olfactory receptor 836	1	1	2	1	1	0	1	0	2	1	0	0	1	1	0	1	0	0		0.5	0.547723	0.4	0.547723	0.666667	0.516398	1	0.894427
NM_001000407	Olr834	olfactory receptor 834	0	0	0	0	0	0	0	0	1	1	0	1	0	0	0	0	0	0		0.333333	0.516398	0.2	0.447214	0	0	0.166667	0.408248
NM_001000408	Olr833	olfactory receptor 833	0	0	1	0	0	0	0	0	0	1	0	0	0	0	0	1	0	0		0.166667	0.408248	0	0	0.166667	0.408248	0.166667	0.408248
NM_001000410	Olr865	olfactory receptor 865	0	0	0	0	0	0	1	0	0	0	0	0	0	0	0	0	0	0		0	0	0	0	0	0	0.166667	0.408248
NM_001000411	Olr866	olfactory receptor 866	1	0	0	0	2	0	0	0	0	0	0	0	1	0	0	0	0	0		0.166667	0.408248	0.2	0.447214	0.333333	0.816497	0.166667	0.408248
NM_001000412	Olr867	olfactory receptor 867	0	0	0	0	0	0	0	0	0	0	0	0	0	1	0	0	0	0		0.166667	0.408248	0.2	0.447214	0	0	0	0
NM_001000413	Olr869	olfactory receptor 869	4	4	3	1	3	1	2	0	4	2	5	5	1	5	7	1	8	7		4.16667	2.2286	4.6	2.19089	4	2.96648	2.33333	1.63299
NM_001000415	Olr839	olfactory receptor 839	0	1	0	0	0	0	1	0	0	0	0	1	0	0	0	0	1	0		0.166667	0.408248	0.2	0.447214	0.333333	0.516398	0.166667	0.408248
NM_001000418	Olr1087	olfactory receptor 1087	2	1	1	0	0	1	1	1	2	0	0	0	1	2	0	0	1	1		0.5	0.83666	0.6	0.894427	0.5	0.547723	1.33333	0.516398
NM_001000421	Olr1075	olfactory receptor 1075	0	0	1	0	0	0	0	0	1	0	0	2	0	0	0	0	0	1		0.333333	0.816497	0.4	0.894427	0.166667	0.408248	0.333333	0.516398
NM_001000423	Olr1106	olfactory receptor 1106	1	0	0	0	0	0	0	0	0	0	0	0	0	0	0	0	0	0		0	0	0	0	0	0	0.166667	0.408248
NM_001000424	Olr1107	olfactory receptor 1107	0	2	0	0	0	0	0	0	0	0	0	0	0	0	0	0	0	0		0	0	0	0	0.333333	0.816497	0	0
NM_001000425	Olr1111	olfactory receptor 1111	0	0	0	0	0	0	0	0	1	0	0	0	0	0	0	0	0	0		0	0	0	0	0	0	0.166667	0.408248
NM_001000426	Olr1124	olfactory receptor 1124	0	0	0	0	0	0	0	0	0	0	0	0	0	0	0	0	1	0		0	0	0	0	0.166667	0.408248	0	0
NM_001000438	Olr1214	olfactory receptor 1214	0	0	0	0	0	0	0	0	0	0	0	0	0	1	0	0	0	0		0.166667	0.408248	0.2	0.447214	0	0	0	0
NM_001000445	Olr1232	olfactory receptor 1232	0	0	0	0	0	0	0	0	0	0	0	2	0	0	0	0	0	0		0.333333	0.816497	0.4	0.894427	0	0	0	0
NM_001000464	Olr1304	olfactory receptor 1304	0	0	1	1	1	0	0	0	0	0	0	0	0	0	1	1	0	0		0.166667	0.408248	0.2	0.447214	0.5	0.547723	0.166667	0.408248
NM_001000466	Olr1309	olfactory receptor 1309	0	0	0	0	1	1	0	0	0	0	1	0	0	0	0	0	0	0		0.166667	0.408248	0.2	0.447214	0.166667	0.408248	0.166667	0.408248
NM_001000467	Olr1311	olfactory receptor 1311	0	0	0	0	0	0	0	0	0	0	1	0	0	0	0	0	0	0		0.166667	0.408248	0.2	0.447214	0	0	0	0
NM_001000477	Olr1332	olfactory receptor 1332	0	0	0	0	0	0	0	0	0	1	0	0	0	0	0	0	0	0		0.166667	0.408248	0	0	0	0	0	0
NM_001000484	Olr1349	olfactory receptor 1349	2	2	0	0	0	1	0	1	1	0	1	3	2	0	1	0	1	0		1.16667	1.16905	1.4	1.14018	0.5	0.83666	0.833333	0.752773
NM_001000485	Olr1096	olfactory receptor 1096	0	0	0	2	1	0	0	1	0	0	0	0	0	0	0	0	0	1		0	0	0	0	0.666667	0.816497	0.166667	0.408248
NM_001000488	Olr1218	olfactory receptor 1218	1	0	0	2	1	0	1	0	0	1	1	2	0	0	0	0	0	1		0.666667	0.816497	0.6	0.894427	0.666667	0.816497	0.333333	0.516398
NM_001000493	Olr1356	olfactory receptor 1356	0	0	0	0	0	0	0	0	0	0	0	0	1	0	0	0	0	0		0.166667	0.408248	0.2	0.447214	0	0	0	0
NM_001000495	Olr1504	olfactory receptor 1504	0	0	0	0	0	0	0	0	0	0	0	0	0	0	0	1	0	0		0	0	0	0	0.166667	0.408248	0	0
NM_001000500	Olr1595	olfactory receptor 1595	0	0	0	0	1	0	0	0	0	0	0	0	0	0	0	0	0	0		0	0	0	0	0.166667	0.408248	0	0
NM_001000501	Olr1596	olfactory receptor 1596	0	0	0	0	0	0	0	0	0	0	1	1	0	0	1	0	0	0		0.5	0.547723	0.6	0.547723	0	0	0	0
NM_001000503	Olr1637	olfactory receptor 1637	1	0	1	2	1	2	0	1	0	1	1	0	1	0	0	0	0	1		0.5	0.547723	0.4	0.547723	0.666667	0.816497	0.833333	0.752773
NM_001000506	Olr319	olfactory receptor 319	0	0	0	3	0	0	0	0	1	1	0	0	0	0	1	1	0	0		0.333333	0.516398	0.2	0.447214	0.666667	1.21106	0.166667	0.408248
NM_001000507	Olr337	olfactory receptor 337	2	0	4	4	5	6	3	8	6	1	2	8	4	3	4	6	9	2		3.66667	2.42212	4.2	2.28035	4.33333	3.14113	4.83333	2.2286
NM_001000510	Olr1733	olfactory receptor 1733	1	0	0	0	1	0	1	0	1	1	5	1	1	3	0	1	1	2		1.83333	1.83485	2	2	0.833333	0.752773	0.5	0.547723
NM_001000522	Olr1069	olfactory receptor 1069	1	0	1	1	0	0	0	0	0	1	1	0	1	1	1	1	1	1		0.833333	0.408248	0.8	0.447214	0.666667	0.516398	0.333333	0.516398
NM_001000524	Olr1393	olfactory receptor 1393	0	0	0	0	2	0	0	0	0	0	0	0	0	0	1	0	0	0		0.166667	0.408248	0.2	0.447214	0.333333	0.816497	0	0
NM_001000538	Olr1l	olfactory receptor 1-like	0	0	0	0	0	0	0	0	0	0	0	0	0	0	0	0	1	0		0	0	0	0	0.166667	0.408248	0	0
NM_001000541	Olr43	olfactory receptor 43	0	1	1	0	0	0	1	1	0	1	1	1	0	0	0	0	1	2		0.5	0.547723	0.4	0.547723	0.666667	0.816497	0.5	0.547723
NM_001000542	Olr63	olfactory receptor 63	19	21	24	12	12	13	23	15	19	22	38	27	11	22	15	16	14	14		22.5	9.48156	22.6	10.5972	14.8333	3.37145	18.8333	4.30891
NM_001000543	Olr87	olfactory receptor 87	0	2	5	0	2	1	2	1	2	1	0	2	1	0	0	0	1	0		0.666667	0.816497	0.6	0.894427	0.833333	0.983192	1.83333	1.7224
NM_001000544	Olr142	olfactory receptor 142	0	0	0	1	0	0	0	0	0	0	0	0	1	0	0	0	0	0		0.166667	0.408248	0.2	0.447214	0.166667	0.408248	0	0
NM_001000546	Olr152	olfactory receptor 152	0	0	0	0	0	1	0	0	0	0	0	0	0	0	0	0	0	0		0	0	0	0	0	0	0.166667	0.408248
NM_001000547	Olr154	olfactory receptor 154	0	1	0	0	0	0	0	0	0	0	0	0	0	0	0	0	0	0		0	0	0	0	0.166667	0.408248	0	0
NM_001000548	Olr158	olfactory receptor 158	1	1	0	0	0	4	0	1	0	1	0	0	0	0	0	0	0	0		0.166667	0.408248	0	0	0.166667	0.408248	1	1.54919
NM_001000550	Olr202	olfactory receptor 202	3	1	2	3	2	1	3	0	3	4	5	2	4	3	2	4	2	2		3.33333	1.21106	3.2	1.30384	2.33333	1.0328	2	1.26491
NM_001000551	Olr218	olfactory receptor 218	0	0	0	0	0	0	0	0	0	0	0	0	0	0	0	1	0	0		0	0	0	0	0.166667	0.408248	0	0
NM_001000554	Olr286	olfactory receptor 286	0	0	0	0	0	0	1	0	0	1	1	1	0	0	0	0	2	0		0.5	0.547723	0.4	0.547723	0.333333	0.816497	0.166667	0.408248
NM_001000555	Olr311	olfactory receptor 311	0	0	0	0	0	0	0	0	0	0	0	0	0	1	0	0	0	0		0.166667	0.408248	0.2	0.447214	0	0	0	0
NM_001000556	Olr361	olfactory receptor 361	0	0	1	0	0	0	0	0	0	0	0	0	0	0	0	0	0	0		0	0	0	0	0	0	0.166667	0.408248
NM_001000558	Olr390	olfactory receptor 390	0	0	1	0	0	0	1	0	0	0	0	0	0	0	0	0	0	0		0	0	0	0	0	0	0.333333	0.516398
NM_001000574	Olr729	olfactory receptor 729	0	0	0	0	1	0	0	0	0	0	0	0	0	0	0	0	0	0		0	0	0	0	0.166667	0.408248	0	0
NM_001000578	Olr745	olfactory receptor 745	0	0	1	0	0	0	0	1	0	0	0	0	1	1	1	0	0	0		0.5	0.547723	0.6	0.547723	0	0	0.333333	0.516398
NM_001000581	Olr838	olfactory receptor 838	0	1	0	0	0	0	0	0	0	0	0	0	0	0	0	0	0	0		0	0	0	0	0.166667	0.408248	0	0
NM_001000582	Olr854	olfactory receptor 854	6	10	5	9	9	8	11	9	6	5	10	9	5	14	8	10	9	10		8.5	3.39116	9.2	3.27109	9.5	0.547723	7.5	2.25832
NM_001000591	Olr1070	olfactory receptor 1070	0	0	0	0	1	1	0	0	0	0	0	0	0	0	0	0	0	0		0	0	0	0	0.166667	0.408248	0.166667	0.408248
NM_001000594	Olr1193	olfactory receptor 1193	10	8	15	8	2	7	13	15	8	14	13	12	12	8	16	4	8	5		12.5	2.66458	12.2	2.86356	5.83333	2.56255	11.3333	3.50238
NM_001000605	Olr782	olfactory receptor 782	0	0	0	0	0	0	0	0	0	0	0	0	0	1	0	0	0	0		0.166667	0.408248	0.2	0.447214	0	0	0	0
NM_001000606	Olr780	olfactory receptor 780	0	0	0	0	0	0	0	0	0	0	0	0	0	0	1	0	0	0		0.166667	0.408248	0.2	0.447214	0	0	0	0
NM_001000616	Olr737	olfactory receptor 737	0	0	0	0	0	0	0	1	0	0	0	0	0	0	0	0	0	0		0	0	0	0	0	0	0.166667	0.408248
NM_001000640	Olr649	olfactory receptor 649	0	0	0	0	0	0	0	0	0	1	0	0	0	0	1	0	0	0		0.333333	0.516398	0.2	0.447214	0	0	0	0
NM_001000641	Olr648	olfactory receptor 648	0	0	0	0	0	0	0	1	0	0	0	0	0	1	0	0	0	0		0.166667	0.408248	0.2	0.447214	0	0	0.166667	0.408248
NM_001000689	Olr34	olfactory receptor 34	33	41	28	27	43	30	43	37	31	43	46	44	29	48	43	39	28	38		42.1667	6.73548	42	7.51665	36	6.81175	33.6667	5.50151
NM_001000711	Olr1079	olfactory receptor 1079	0	0	0	0	0	2	0	0	1	0	0	0	0	0	0	0	0	0		0	0	0	0	0	0	0.5	0.83666
NM_001000712	Olr1076	olfactory receptor 1076	1	0	1	0	0	0	0	0	1	1	0	0	0	1	0	0	0	0		0.333333	0.516398	0.2	0.447214	0	0	0.5	0.547723
NM_001000722	Olr1471	olfactory receptor 1471	0	1	0	0	1	0	0	0	0	0	0	0	0	0	0	0	0	0		0	0	0	0	0.333333	0.516398	0	0
NM_001000724	Olr1468	olfactory receptor 1468	1	0	0	0	0	0	0	0	0	0	0	0	0	0	0	0	0	0		0	0	0	0	0	0	0.166667	0.408248
NM_001000735	Olr213	olfactory receptor 213	0	0	0	0	1	0	0	0	0	0	0	0	0	0	0	0	0	0		0	0	0	0	0.166667	0.408248	0	0
NM_001000736	Olr209	olfactory receptor 209	1	0	0	0	0	0	0	0	0	0	0	1	0	0	0	0	0	0		0.166667	0.408248	0.2	0.447214	0	0	0.166667	0.408248
NM_001000743	Olr110	olfactory receptor 110	1	0	0	0	0	0	0	0	0	0	0	1	0	0	0	1	0	0		0.166667	0.408248	0.2	0.447214	0.166667	0.408248	0.166667	0.408248
NM_001000744	Olr101	olfactory receptor 101	0	0	0	0	0	0	0	0	0	0	0	1	0	0	0	0	0	0		0.166667	0.408248	0.2	0.447214	0	0	0	0
NM_001000745	Olr89	olfactory receptor 89	2	0	2	0	0	1	1	1	1	1	3	2	1	0	1	1	0	2		1.33333	1.0328	1.4	1.14018	0.5	0.83666	1.33333	0.516398
NM_001000746	Olr88	olfactory receptor 88	10	11	8	11	10	6	8	6	10	10	9	6	8	5	11	8	7	7		8.16667	2.31661	7.8	2.38747	9	1.89737	8	1.78885
NM_001000747	Olr86	olfactory receptor 86	7	5	6	4	5	8	10	8	4	7	10	6	6	6	6	6	8	8		6.83333	1.60208	6.8	1.78885	6	1.67332	7.16667	2.04124
NM_001000750	Olr1353	olfactory receptor 1353	1	1	0	1	0	1	0	0	0	0	0	0	0	0	0	0	1	0		0	0	0	0	0.5	0.547723	0.333333	0.516398
NM_001000759	Olr336	olfactory receptor 336	0	0	0	2	0	0	1	0	0	0	1	0	0	0	2	0	0	1		0.5	0.83666	0.6	0.894427	0.5	0.83666	0.166667	0.408248
NM_001000764	Olr312	olfactory receptor 312	0	3	2	1	1	1	1	1	0	5	1	1	0	0	2	2	2	1		1.5	1.87083	0.8	0.83666	1.66667	0.816497	0.833333	0.752773
NM_001000765	Olr310	olfactory receptor 310	0	1	0	0	0	0	1	0	0	0	0	0	0	0	0	0	0	0		0	0	0	0	0.166667	0.408248	0.166667	0.408248
NM_001000768	Olr7	olfactory receptor 7	0	0	0	0	0	0	0	0	0	0	1	0	0	0	0	0	0	0		0.166667	0.408248	0.2	0.447214	0	0	0	0
NM_001000780	Olr1421	olfactory receptor 1421	0	0	1	0	0	0	0	1	0	0	0	0	0	0	0	0	0	0		0	0	0	0	0	0	0.333333	0.516398
NM_001000784	Olr1410	olfactory receptor 1410	0	0	0	0	0	0	0	0	0	0	0	0	0	0	0	0	1	0		0	0	0	0	0.166667	0.408248	0	0
NM_001000785	Olr1408	olfactory receptor 1408	0	0	0	0	0	0	0	1	0	0	0	0	0	0	0	0	0	0		0	0	0	0	0	0	0.166667	0.408248
NM_001000787	Olr1404	olfactory receptor 1404	0	0	0	0	0	0	0	0	0	0	0	0	0	0	0	1	0	0		0	0	0	0	0.166667	0.408248	0	0
NM_001000788	Olr1388	olfactory receptor 1388	2	0	0	0	0	0	0	1	0	2	0	0	0	0	1	0	0	0		0.5	0.83666	0.2	0.447214	0	0	0.5	0.83666
NM_001000795	Olr1308	olfactory receptor 1308	0	0	0	0	0	0	0	0	0	0	0	0	0	2	0	0	1	1		0.333333	0.816497	0.4	0.894427	0.333333	0.516398	0	0
NM_001000812	Olr1236	olfactory receptor 1236	0	0	0	0	0	0	1	1	0	1	3	0	1	0	0	1	0	0		0.833333	1.16905	0.8	1.30384	0.166667	0.408248	0.333333	0.516398
NM_001000816	Olr1206	olfactory receptor 1206	0	0	0	0	0	1	0	0	0	0	0	0	0	0	0	0	0	0		0	0	0	0	0	0	0.166667	0.408248
NM_001000821	Olr868	olfactory receptor 868	0	0	0	0	1	0	0	1	0	0	2	0	0	0	1	1	0	0		0.5	0.83666	0.6	0.894427	0.333333	0.516398	0.166667	0.408248
NM_001000827	Olr409	olfactory receptor 409	0	0	0	0	0	1	0	0	0	0	0	0	0	0	0	0	0	0		0	0	0	0	0	0	0.166667	0.408248
NM_001000831	Olr396	olfactory receptor 396	0	0	0	0	0	0	0	0	0	0	0	0	0	0	0	0	1	0		0	0	0	0	0.166667	0.408248	0	0
NM_001000833	Olr1639	olfactory receptor 1639	0	0	0	1	0	1	0	0	0	0	2	0	1	1	0	0	0	1		0.666667	0.816497	0.8	0.83666	0.333333	0.516398	0.166667	0.408248
NM_001000834	Olr1638	olfactory receptor 1638	0	0	0	0	0	0	0	0	1	1	0	0	0	0	0	0	0	0		0.166667	0.408248	0	0	0	0	0.166667	0.408248
NM_001000840	Olr1616	olfactory receptor 1616	0	0	0	0	0	0	0	1	0	0	0	0	0	0	0	0	0	0		0	0	0	0	0	0	0.166667	0.408248
NM_001000842	Olr821	olfactory receptor 821	0	0	0	0	0	0	0	0	0	1	0	0	0	0	0	0	0	0		0.166667	0.408248	0	0	0	0	0	0
NM_001000846	Olr813	olfactory receptor 813	2	2	1	0	0	0	0	0	0	0	2	1	0	2	0	0	0	0		0.833333	0.983192	1	1	0.333333	0.816497	0.5	0.83666
NM_001000847	Olr812	olfactory receptor 812	0	0	0	0	1	0	0	0	0	1	1	0	0	0	0	0	0	0		0.333333	0.516398	0.2	0.447214	0.166667	0.408248	0	0
NM_001000852	Olr804	olfactory receptor 804	0	0	0	0	0	0	1	0	0	0	0	0	0	0	0	0	0	0		0	0	0	0	0	0	0.166667	0.408248
NM_001000853	Olr803	olfactory receptor 803	1	0	0	0	0	0	0	0	0	0	0	0	0	0	0	0	0	0		0	0	0	0	0	0	0.166667	0.408248
NM_001000870	Olr1162	olfactory receptor 1162	0	0	1	0	0	0	0	0	0	0	1	0	0	0	1	0	0	1		0.333333	0.516398	0.4	0.547723	0.166667	0.408248	0.166667	0.408248
NM_001000871	Olr1159	olfactory receptor 1159	0	0	1	0	1	0	0	0	0	0	0	0	0	0	0	0	0	0		0	0	0	0	0.166667	0.408248	0.166667	0.408248
NM_001000872	Olr1158	olfactory receptor 1158	1	0	1	0	0	1	4	1	0	1	0	0	1	1	0	1	0	0		0.5	0.547723	0.4	0.547723	0.166667	0.408248	1.33333	1.36626
NM_001000875	Olr1148	olfactory receptor 1148	0	0	1	0	0	0	0	0	0	0	0	0	0	1	0	0	0	0		0.166667	0.408248	0.2	0.447214	0	0	0.166667	0.408248
NM_001000881	Olr1125	olfactory receptor 1125	0	0	0	0	0	0	0	0	0	0	0	0	1	0	0	0	0	0		0.166667	0.408248	0.2	0.447214	0	0	0	0
NM_001000882	Olr1122	olfactory receptor 1122	0	0	0	0	0	0	0	0	0	0	0	0	0	0	0	0	1	0		0	0	0	0	0.166667	0.408248	0	0
NM_001000886	Olr1710	olfactory receptor 1710	2	0	0	0	0	0	1	1	0	0	1	0	0	0	0	1	1	0		0.166667	0.408248	0.2	0.447214	0.333333	0.516398	0.666667	0.816497
NM_001000890	Olr1682	olfactory receptor 1682	0	0	0	0	0	0	0	0	0	0	1	0	1	0	0	1	0	0		0.333333	0.516398	0.4	0.547723	0.166667	0.408248	0	0
NM_001000893	Olr1678	olfactory receptor 1678	0	0	0	0	0	0	0	0	0	0	0	0	0	1	0	0	0	0		0.166667	0.408248	0.2	0.447214	0	0	0	0
NM_001000894	Olr1675	olfactory receptor 1675	0	0	0	0	0	0	0	0	1	0	0	0	0	0	0	0	0	0		0	0	0	0	0	0	0.166667	0.408248
NM_001000895	Olr1670	olfactory receptor 1670	0	0	0	0	0	0	0	1	0	0	0	0	0	0	0	0	0	0		0	0	0	0	0	0	0.166667	0.408248
NM_001000896	Olr1726	olfactory receptor 1726	1	1	1	0	1	1	0	1	1	0	2	1	0	1	0	0	0	0		0.666667	0.816497	0.8	0.83666	0.333333	0.516398	0.833333	0.408248
NM_001000897	Olr837	olfactory receptor 837	2	2	3	0	0	0	2	1	0	2	0	1	2	4	4	1	1	1		2.16667	1.60208	2.2	1.78885	0.833333	0.752773	1.33333	1.21106
NM_001000900	Olr830	olfactory receptor 830	0	0	0	0	0	0	0	0	0	0	0	0	1	0	0	0	0	0		0.166667	0.408248	0.2	0.447214	0	0	0	0
NM_001000902	Olr827	olfactory receptor 827	0	0	0	0	0	0	0	0	0	0	0	0	0	0	1	0	0	0		0.166667	0.408248	0.2	0.447214	0	0	0	0
NM_001000903	Olr826	olfactory receptor 826	0	0	0	0	1	0	0	0	0	0	1	0	0	1	0	0	0	0		0.333333	0.516398	0.4	0.547723	0.166667	0.408248	0	0
NM_001000908	Olr1565	olfactory receptor 1565	0	0	0	0	0	0	1	0	0	0	1	0	0	0	0	1	0	0		0.166667	0.408248	0.2	0.447214	0.166667	0.408248	0.166667	0.408248
NM_001000911	Olr1597	olfactory receptor 1597	0	0	0	0	0	0	0	0	0	0	0	0	0	1	0	1	0	0		0.166667	0.408248	0.2	0.447214	0.166667	0.408248	0	0
NM_001000913	Olr1587	olfactory receptor 1587	7	4	11	4	3	2	4	0	2	7	6	4	6	4	6	1	3	5		5.5	1.22474	5.2	1.09545	3.33333	1.36626	4.33333	4.0332
NM_001000914	Olr392	olfactory receptor 392	0	0	0	1	0	0	1	1	0	0	0	0	0	0	0	0	0	0		0	0	0	0	0.166667	0.408248	0.333333	0.516398
NM_001000915	Olr790	olfactory receptor 790	0	0	0	0	0	1	0	0	0	0	0	0	0	0	0	0	0	0		0	0	0	0	0	0	0.166667	0.408248
NM_001000941	Olr1077	olfactory receptor 1077	0	0	0	0	0	0	0	0	1	0	1	0	0	0	0	0	0	0		0.166667	0.408248	0.2	0.447214	0	0	0.166667	0.408248
NM_001000944	Olr1472	olfactory receptor 1472	0	0	1	0	0	1	0	0	0	1	0	1	0	0	0	0	1	0		0.333333	0.516398	0.2	0.447214	0.166667	0.408248	0.333333	0.516398
NM_001000949	Olr179	olfactory receptor 179	0	0	0	0	0	0	0	0	0	0	0	1	0	1	0	0	0	0		0.333333	0.516398	0.4	0.547723	0	0	0	0
NM_001000950	Olr162	olfactory receptor 162	0	0	0	0	0	0	0	0	0	1	0	1	1	0	1	0	0	0		0.666667	0.516398	0.6	0.547723	0	0	0	0
NM_001000959	Olr1305	olfactory receptor 1305	0	0	0	0	0	1	0	0	0	0	0	0	0	0	0	0	0	0		0	0	0	0	0	0	0.166667	0.408248
NM_001000966	Olr1200	olfactory receptor 1200	1	0	0	0	0	0	0	0	1	0	0	0	0	0	0	0	0	0		0	0	0	0	0	0	0.333333	0.516398
NM_001000976	Olr806	olfactory receptor 806	0	0	0	0	0	0	0	0	0	0	1	0	0	0	0	0	0	0		0.166667	0.408248	0.2	0.447214	0	0	0	0
NM_001000980	Olr1366	olfactory receptor 1366	1	1	0	0	1	0	0	1	0	0	0	0	0	0	0	0	0	0		0	0	0	0	0.333333	0.516398	0.333333	0.516398
NM_001000993	Olr1108	olfactory receptor 1108	0	0	0	0	0	0	0	0	0	0	0	1	0	0	0	0	0	0		0.166667	0.408248	0.2	0.447214	0	0	0	0
NM_001001000	Olr161	olfactory receptor 161	0	0	0	0	0	0	0	0	0	0	0	0	0	0	0	1	0	0		0	0	0	0	0.166667	0.408248	0	0
NM_001001012	Olr1405	olfactory receptor 1405	0	0	0	1	0	0	1	1	0	0	0	2	0	0	0	0	0	0		0.333333	0.816497	0.4	0.894427	0.166667	0.408248	0.333333	0.516398
NM_001001015	Olr1629	olfactory receptor 1629	0	0	0	0	0	0	0	1	0	0	0	0	0	0	0	0	0	0		0	0	0	0	0	0	0.166667	0.408248
NM_001001028	Olr174	olfactory receptor 174	0	0	0	0	0	0	0	0	0	1	0	0	0	0	0	0	1	0		0.166667	0.408248	0	0	0.166667	0.408248	0	0
NM_001001034	Olr199	olfactory receptor 199	0	0	0	0	0	0	0	0	0	0	0	0	0	0	1	0	0	0		0.166667	0.408248	0.2	0.447214	0	0	0	0
NM_001001035	Olr232	olfactory receptor 232	0	0	0	0	0	0	0	0	1	0	0	0	0	0	0	0	0	0		0	0	0	0	0	0	0.166667	0.408248
NM_001001041	Olr334	olfactory receptor 334	0	0	0	2	2	1	3	3	1	0	0	0	0	2	1	0	0	0		0.5	0.83666	0.6	0.894427	0.666667	1.0328	1.33333	1.36626
NM_001001048	Olr372	olfactory receptor 372	0	0	0	0	0	0	0	0	0	0	0	0	0	0	0	0	1	0		0	0	0	0	0.166667	0.408248	0	0
NM_001001059	Olr630	olfactory receptor 630	0	0	0	0	0	0	0	0	1	0	0	0	0	0	0	0	0	0		0	0	0	0	0	0	0.166667	0.408248
NM_001001067	Olr720	olfactory receptor 720	0	0	1	0	0	0	0	0	0	0	0	0	0	0	0	0	0	0		0	0	0	0	0	0	0.166667	0.408248
NM_001001071	Olr862	olfactory receptor 862	0	0	0	0	0	1	1	0	0	0	0	0	0	0	1	0	0	0		0.166667	0.408248	0.2	0.447214	0	0	0.333333	0.516398
NM_001001077	Olr1068	olfactory receptor 1068	0	1	0	2	0	1	1	0	1	1	4	1	0	0	1	1	2	1		1.16667	1.47196	1.2	1.64317	1.16667	0.752773	0.5	0.547723
NM_001001078	Olr1105	olfactory receptor 1105	2	2	2	2	2	3	1	1	2	1	5	1	0	3	0	2	3	1		1.66667	1.96638	1.8	2.16795	2	0.632456	1.83333	0.752773
NM_001001084	Olr1233	olfactory receptor 1233	0	0	0	0	0	1	0	0	0	0	0	0	0	0	0	0	0	0		0	0	0	0	0	0	0.166667	0.408248
NM_001001088	Olr1343	olfactory receptor 1343	6	2	2	2	4	2	3	5	3	1	9	2	4	4	4	4	1	3		4	2.75681	4.6	2.60768	2.66667	1.21106	3.5	1.64317
NM_001001090	Olr1392	olfactory receptor 1392	0	0	0	0	0	0	0	0	0	0	0	0	0	0	1	0	0	0		0.166667	0.408248	0.2	0.447214	0	0	0	0
NM_001001091	Olr1394	olfactory receptor 1394	0	0	0	0	0	0	0	0	0	1	0	0	0	0	0	0	0	0		0.166667	0.408248	0	0	0	0	0	0
NM_001001097	Olr1462	olfactory receptor 1462	0	0	1	0	0	0	0	0	0	0	0	0	1	1	0	0	0	0		0.333333	0.516398	0.4	0.547723	0	0	0.166667	0.408248
NM_001001099	Olr1528	olfactory receptor 1528	0	0	0	0	0	0	0	0	0	0	0	0	0	0	0	0	0	1		0	0	0	0	0.166667	0.408248	0	0
NM_001001100	Olr1529	olfactory receptor 1529	0	1	1	2	2	2	0	2	0	1	2	1	0	0	2	0	0	0		1	0.894427	1	1	0.833333	0.983192	0.833333	0.983192
NM_001001101	Olr1530	olfactory receptor 1530	0	0	0	0	0	0	0	0	0	0	0	0	1	0	0	0	0	0		0.166667	0.408248	0.2	0.447214	0	0	0	0
NM_001001102	Olr1531	olfactory receptor 1531	0	0	0	0	0	0	0	1	0	0	0	0	0	0	0	0	0	0		0	0	0	0	0	0	0.166667	0.408248
NM_001001103	Olr1532	olfactory receptor 1532	0	0	0	0	0	1	0	0	0	0	1	0	0	0	0	0	0	0		0.166667	0.408248	0.2	0.447214	0	0	0.166667	0.408248
NM_001001109	Olr1585	olfactory receptor 1585	2	0	0	0	1	0	0	0	0	0	1	0	1	0	0	0	0	0		0.333333	0.516398	0.4	0.547723	0.166667	0.408248	0.333333	0.816497
NM_001001110	Olr1694	olfactory receptor 1694	0	0	0	0	0	0	0	0	0	0	0	0	0	1	0	0	0	0		0.166667	0.408248	0.2	0.447214	0	0	0	0
NM_001001113	Olr1700	olfactory receptor 1700	1	0	0	0	0	0	0	0	0	0	0	0	0	0	0	0	0	0		0	0	0	0	0	0	0.166667	0.408248
NM_001001117	Olr1722	olfactory receptor 1722	0	0	0	0	0	0	0	0	0	0	0	1	0	0	0	0	0	0		0.166667	0.408248	0.2	0.447214	0	0	0	0
NM_001001119	Olr1734	olfactory receptor 1734	11	10	5	6	5	8	8	6	9	4	7	5	0	8	6	7	6	5		5	2.82843	5.2	3.11448	6.5	1.87083	7.83333	2.13698
NM_001001122	Olr1652	olfactory receptor 1652	0	0	0	0	3	0	2	0	0	0	0	0	0	0	0	0	0	0		0	0	0	0	0.5	1.22474	0.333333	0.816497
NM_001001274	Olr141	olfactory receptor 141	2	0	3	0	1	0	2	0	1	0	1	2	2	0	2	1	0	2		1.16667	0.983192	1.4	0.894427	0.666667	0.816497	1.33333	1.21106
NM_001001279	Olr67	olfactory receptor 67	0	0	0	0	1	0	0	0	0	0	0	0	0	0	0	0	0	0		0	0	0	0	0.166667	0.408248	0	0
NM_001001283	Olr137	olfactory receptor 137	0	0	0	0	0	0	1	0	0	1	0	0	1	0	0	0	0	0		0.333333	0.516398	0.2	0.447214	0	0	0.166667	0.408248
NM_001001286	Olr378	olfactory receptor 378	0	0	0	0	0	0	0	2	0	0	0	2	0	0	0	0	0	0		0.333333	0.816497	0.4	0.894427	0	0	0.333333	0.816497
NM_001001289	Olr374	olfactory receptor 374	1	0	0	0	0	0	0	0	0	1	0	0	0	0	0	0	0	0		0.166667	0.408248	0	0	0	0	0.166667	0.408248
NM_001001351	Olr1517	olfactory receptor 1517	0	0	0	0	0	0	1	0	0	0	0	0	0	0	0	0	0	0		0	0	0	0	0	0	0.166667	0.408248
NM_001001397	Olr1735	olfactory receptor 1735	3	0	3	1	2	0	5	0	3	1	4	2	1	2	1	2	0	2		1.83333	1.16905	2	1.22474	1.16667	0.983192	2.33333	1.96638
NM_001001421	Olr1736	olfactory receptor 1736	1	1	0	0	1	0	1	3	1	2	4	1	0	2	1	1	0	1		1.66667	1.36626	1.6	1.51658	0.666667	0.516398	1	1.09545
NM_001001422	Olr1737	olfactory receptor 1737	1	2	3	4	6	0	0	0	1	3	2	4	4	2	1	1	1	4		2.66667	1.21106	2.6	1.34164	3	2	0.833333	1.16905
NM_001001423	Olr1739	olfactory receptor 1739	1	1	0	0	0	0	0	0	0	0	0	1	0	0	1	0	0	0		0.333333	0.516398	0.4	0.547723	0.166667	0.408248	0.166667	0.408248
NM_001001424	Olr1742	olfactory receptor 1742	0	0	1	0	1	1	0	0	0	0	0	1	0	1	1	0	0	0		0.5	0.547723	0.6	0.547723	0.166667	0.408248	0.333333	0.516398
NM_001001425	Olr1743	olfactory receptor 1743	2	2	3	2	2	1	0	2	4	2	2	4	0	4	1	1	1	5		2.16667	1.60208	2.2	1.78885	2.16667	1.47196	2	1.41421
NM_001001426	Olr1744	olfactory receptor 1744	1	1	0	2	0	0	1	0	1	0	0	0	0	1	0	0	0	0		0.166667	0.408248	0.2	0.447214	0.5	0.83666	0.5	0.547723
NM_001001427	Olr1746	olfactory receptor 1746	13	5	11	4	10	18	11	11	10	11	14	12	5	9	5	14	11	13		9.33333	3.7238	9	4.06202	9.5	4.13521	12.3333	2.94392
NM_001001428	Olr1748	olfactory receptor 1748	105	53	55	34	68	50	73	85	67	77	76	68	33	73	58	50	89	46		64.1667	16.774	61.6	17.3868	56.6667	19.2838	72.5	20.2756
NM_001001429	Olr1749	olfactory receptor 1749	8	6	4	2	5	3	3	4	3	4	7	3	2	2	2	1	10	5		3.33333	1.96638	3.2	2.16795	4.83333	3.18852	4.16667	1.94079
NM_001001504	Gtf2ird1	GTF2I repeat domain containing 1	419	175	252	166	233	169	292	238	255	243	304	204	145	228	179	184	366	168		217.167	55.0687	212	59.9208	215.333	77.84	270.833	83.0118
NM_001001505	Habp2	hyaluronan binding protein 2	1	0	0	0	0	0	0	1	0	0	0	0	0	1	0	0	0	1		0.166667	0.408248	0.2	0.447214	0.166667	0.408248	0.333333	0.516398
NM_001001506	Mrgprd	MAS related GPR family member D	115	44	41	28	53	59	68	71	88	71	69	63	31	60	50	39	140	44		57.3333	14.8952	54.6	14.8762	58	40.9927	73.6667	25.4375
NM_001001507	Oit3	oncoprotein induced transcript 3	1	0	2	1	1	2	3	1	2	1	2	1	1	1	1	1	4	2		1.16667	0.408248	1.2	0.447214	1.5	1.3784	1.83333	0.752773
NM_001001508	Plppr4	phospholipid phosphatase related 4	783	785	788	746	742	771	1045	1086	960	782	905	911	759	1105	959	881	699	714		903.5	126.003	927.8	124.166	761.167	65.7493	905.5	142.768
NM_001001509	Slc25a47	solute carrier family 25, member 47	5	0	3	2	0	2	4	3	1	4	1	2	1	1	3	1	3	2		2	1.26491	1.6	0.894427	1.33333	1.21106	3	1.41421
NM_001001510	Klhl10	kelch-like family member 10	3	3	2	3	6	4	4	1	2	7	4	6	4	4	7	2	3	2		5.33333	1.50555	5	1.41421	3.16667	1.47196	2.66667	1.21106
NM_001001511	Gcnt2	glucosaminyl (N-acetyl) transferase 2, I-branching enzyme	2446	2221	2169	1670	2313	1903	2228	2453	2711	2407	2709	2139	1648	2607	2067	1784	2125	1797		2262.83	392.43	2234	431.585	1985	267.526	2318.33	279.851
NM_001001512	Gtf2i	general transcription factor II I	4254	2253	2677	1878	2554	2240	3416	2690	3000	3105	3546	2809	1914	2791	2396	1998	3763	2170		2760.17	563.63	2691.2	601.187	2436	690.262	3046.17	708.634
NM_001001513	Tnfsf12	TNF superfamily member 12	206	103	116	63	113	103	182	99	132	151	198	123	56	110	110	60	231	102		124.667	47.3695	119.4	50.9588	112	62.3667	139.667	44.293
NM_001001515	Lmo7	LIM domain 7	482	526	401	438	521	490	591	353	490	388	831	318	238	575	286	340	636	450		439.333	225.038	449.6	250.025	485.167	100.237	467.833	82.4704
NM_001001516	Usp19	ubiquitin specific peptidase 19	1701	794	932	584	914	724	1197	868	1041	1146	1262	990	563	899	719	601	1525	793		929.833	261.018	886.6	266.729	868.5	345.488	1077.17	344.786
NM_001001517	Rnf114	ring finger protein 114	997	515	687	416	570	407	640	521	626	680	822	562	382	592	459	420	767	475		582.833	156.735	563.4	166.957	527.167	131.2	646.333	199.029
NM_001001518	Sucnr1	succinate receptor 1	9	8	19	13	13	11	9	17	10	12	15	9	11	13	10	5	10	8		11.6667	2.16025	11.6	2.40832	9.5	3.14643	12.5	4.37035
NM_001001519	Lcn6	lipocalin 6	0	0	0	1	0	1	0	0	1	0	0	0	0	0	0	0	0	0		0	0	0	0	0.166667	0.408248	0.333333	0.516398
NM_001001717	RT1-M2	RT1 class Ib, locus M2	0	0	2	1	2	0	0	0	0	1	0	0	1	0	0	0	1	0		0.333333	0.516398	0.2	0.447214	0.666667	0.816497	0.333333	0.816497
NM_001001718	Elp5	elongator acetyltransferase complex subunit 5	390	193	247	136	219	163	283	225	259	247	320	230	159	249	176	194	274	206		230.167	57.8046	226.8	63.9664	203.667	44.6617	261.167	75.133
NM_001001719	Fancd2	Fanconi anemia, complementation group D2	175	175	168	105	195	128	191	176	174	203	237	146	135	204	159	140	156	135		180.667	39.9333	176.2	42.9383	151	31.7175	168.667	21.3323
NM_001001720	Vmac	vimentin-type intermediate filament associated coiled-coil protein	17	13	13	9	8	8	13	7	13	12	15	13	7	12	10	12	13	12		11.5	2.73861	11.4	3.04959	11.1667	2.13698	11.8333	3.71035
NM_001001799	Tmem35a	transmembrane protein 35A	3119	2923	2494	2576	3176	2582	3052	3390	3488	3114	3204	2860	2507	3618	3169	2728	2805	2468		3078.67	371.649	3071.6	415.065	2779.33	252.805	3020.83	408.721
NM_001001800	rnf141	ring finger protein 141	709	626	694	526	753	652	785	703	786	786	906	719	636	847	834	615	716	610		788	97.355	788.4	108.841	641	81.5549	721.5	53.4369
NM_001001801	Akap7	A-kinase anchoring protein 7	94	109	105	96	120	98	115	91	116	112	113	96	86	110	117	82	116	95		105.667	12.0111	104.4	12.973	103	14.4776	103.167	10.6474
NM_001001934	Ly6g5b	lymphocyte antigen 6 family member G5B	2	0	1	1	2	0	0	2	1	1	2	1	1	1	0	1	0	1		1	0.632456	1	0.707107	0.833333	0.752773	1	0.894427
NM_001001969	Ly6g6c	lymphocyte antigen 6 family member G6C	28	8	20	8	3	7	14	12	6	11	17	17	3	12	6	6	11	5		11	5.6921	11	6.36396	6.83333	2.78687	14.5	8.33667
NM_001001970	Ly6g6d	lymphocyte antigen 6 family member G6D	4	0	3	0	0	1	0	3	0	3	2	1	0	1	1	0	3	0		1.33333	1.0328	1	0.707107	0.5	1.22474	1.83333	1.7224
NM_001001972	Ly6g6e	lymphocyte antigen 6 family member G6E	24	15	23	14	12	13	25	12	22	28	17	16	13	19	23	7	7	6		19.3333	5.39135	17.6	3.71484	10.1667	3.97073	19.8333	5.77639
NM_001002016	Lmna	lamin A/C	1013	387	601	310	493	430	657	449	550	636	817	469	362	536	397	334	736	356		536.167	169.143	516.2	181.03	436	160.206	616.667	212.769
NM_001002022	Clint1	clathrin interactor 1	942	736	886	619	849	710	965	851	923	827	1068	845	689	1009	790	650	986	663		871.333	141.527	880.2	156.358	750.5	141.719	879.5	92.4051
NM_001002023	Sgce	sarcoglycan, epsilon	959	743	798	655	826	726	933	803	896	896	1119	913	744	970	878	691	824	667		920	122.854	924.8	136.725	734.333	76.4504	852.5	90.7056
NM_001002024	Slco4c1	solute carrier organic anion transporter family, member 4C1	26	33	43	32	43	32	48	42	38	35	46	43	42	52	51	36	28	26		44.8333	6.30608	46.8	4.54973	33	6.0663	38.1667	8.01041
NM_001002025	Npc1l1	NPC1 like intracellular cholesterol transporter 1	10	3	6	2	6	4	6	5	9	6	6	5	1	6	5	3	12	3		4.83333	1.94079	4.6	2.07364	4.83333	3.76386	6.66667	2.33809
NM_001002253	Atp6v0e2	ATPase, H+ transporting V0 subunit e2	2923	1457	1709	1185	1624	1390	2028	1812	2044	1949	2256	1704	1253	1770	1432	1356	2358	1466		1727.33	358.665	1683	382.178	1574.33	410.208	1984.33	518.71
NM_001002277	Ahi1	Abelson helper integration site 1	666	546	609	461	619	491	678	614	633	681	799	640	464	770	604	508	612	491		659.667	121.502	655.4	135.34	539.5	65.0008	615.167	66.7935
NM_001002278	Pofut1	protein O-fucosyltransferase 1	107	60	63	49	65	45	98	46	89	85	89	74	39	69	50	35	102	53		67.6667	19.6537	64.2	19.8167	60.6667	22.7215	74.6667	26.9568
NM_001002279	Rnf166	ring finger protein 166	205	137	182	120	180	168	150	164	172	155	222	133	142	196	132	128	163	125		163.333	37.2433	165	41.3884	142.167	23.9951	173.5	18.6521
NM_001002280	Mrgprx2	MAS related GPR family member X2	1	1	3	1	1	0	1	0	6	2	2	1	1	4	3	1	3	4		2.16667	1.16905	2.2	1.30384	1.83333	1.32916	1.83333	2.31661
NM_001002281	Mas1l	MAS1 proto-oncogene like, G protein-coupled receptor	37	25	29	18	28	23	36	32	25	36	43	29	22	22	34	28	31	29		31	8.29458	30	8.86002	26.5	4.59347	30.3333	5.71548
NM_001002284	Mrgprb5	MAS-related G protein-coupled receptor, member B5	23	27	23	14	34	23	25	43	33	29	32	30	24	27	38	18	22	33		30	4.77493	30.2	5.31037	24.6667	8.09115	28.3333	8.16497
NM_001002285	Mrgprx2l	MAS-related G protein-coupled receptor, member X2-like	0	0	0	0	0	0	1	1	0	1	0	0	0	0	0	0	0	1		0.166667	0.408248	0	0	0.166667	0.408248	0.333333	0.516398
NM_001002287	Mrgprb4	MAS-related GPR, member B4	758	895	802	757	852	912	964	1059	1080	1001	887	987	885	1177	1123	850	858	951		1010	120.018	1011.8	134.094	860.5	63.6891	929.167	131.594
NM_001002288	Mrgpre	MAS related GPR family member E	132	17	46	18	34	22	51	27	33	75	50	26	13	23	18	28	112	33		34.1667	23.7438	26	14.3003	40.3333	35.8478	51.8333	40.7991
NM_001002289	Fut8	fucosyltransferase 8	2136	1932	2310	1924	2477	2077	2571	2457	2660	2759	3033	2547	2116	2838	3015	2063	2172	1749		2718	345.01	2709.8	385.079	2052.83	252.085	2368.5	235.058
NM_001002290	Kprp	keratinocyte proline-rich protein	1	0	0	0	1	1	1	2	0	0	0	0	1	0	0	0	0	2		0.166667	0.408248	0.2	0.447214	0.5	0.83666	0.833333	0.752773
NM_001002798	Top1mt	DNA topoisomerase I mitochondrial	210	75	140	70	126	88	145	105	123	129	166	103	108	101	88	82	150	90		115.833	27.9672	113.2	30.4253	98.8333	31.9901	135.167	42.4331
NM_001002802	Bace2	beta-site APP-cleaving enzyme 2	733	448	618	317	528	448	657	489	575	629	832	545	408	583	505	342	633	379		583.667	143.016	574.6	157.957	441.167	121.246	586.667	106.062
NM_001002803	Btnl3	butyrophilin-like 3	0	1	2	0	1	0	2	0	0	1	4	0	0	2	0	2	3	0		1.16667	1.60208	1.2	1.78885	1.16667	1.16905	0.666667	1.0328
NM_001002804	C1rl	complement C1r subcomponent like	33	10	11	12	12	12	22	14	15	25	21	15	5	17	11	6	33	3		15.6667	7.11805	13.8	6.09918	12.6667	10.5767	17.8333	8.37655
NM_001002805	C4b	complement C4B (Chido blood group)	90	49	107	24	53	56	53	37	45	49	120	25	33	72	30	21	53	29		54.8333	36.2183	56	40.3671	38.1667	15.0787	64.6667	27.5584
NM_001002806	Capn11	calpain 11	0	0	1	0	3	0	2	0	0	0	0	0	0	1	2	0	1	1		0.5	0.83666	0.6	0.894427	0.833333	1.16905	0.5	0.83666
NM_001002807	Clic1	chloride intracellular channel 1	1185	422	726	302	511	385	662	455	570	589	889	574	347	497	333	322	717	399		538.167	203.61	528	225.934	445.5	152.684	663.833	284.832
NM_001002808	Cpa5	carboxypeptidase A5	0	2	0	0	0	1	1	2	1	0	0	1	0	1	0	0	2	2		0.333333	0.516398	0.4	0.547723	1	1.09545	0.833333	0.752773
NM_001002809	Atf6b	activating transcription factor 6 beta	407	145	202	116	166	137	275	179	211	234	293	217	92	169	128	89	292	145		188.833	73.6951	179.8	78.592	158.833	70.5391	235.167	95.487
NM_001002815	Ece2	endothelin-converting enzyme 2	1159	542	630	436	675	502	845	673	699	740	877	613	425	613	540	458	915	536		634.667	157.278	613.6	166.108	593.667	178.398	751.333	228.355
NM_001002818	Fkbpl	FK506 binding protein-like	207	121	113	106	123	132	168	155	158	125	151	142	95	125	120	101	140	108		126.333	19.3873	126.6	21.6633	116.5	14.4049	155.5	32.1668
NM_001002819	Gfpt2	glutamine-fructose-6-phosphate transaminase 2	280	261	352	229	237	261	208	261	218	246	370	190	155	305	238	138	267	190		250.667	77.7269	251.6	86.8637	220.333	48.7511	263.333	51.5118
NM_001002820	Ggt6	gamma-glutamyl transferase 6	0	0	0	0	0	0	0	0	0	0	0	0	0	0	0	0	2	0		0	0	0	0	0.333333	0.816497	0	0
NM_001002821	RT1-T18	RT1 class Ib, locus T18	1	0	1	1	1	0	1	0	0	1	0	1	0	0	0	0	0	0		0.333333	0.516398	0.2	0.447214	0.333333	0.516398	0.5	0.547723
NM_001002822	Cchcr1	coiled-coil alpha-helical rod protein 1	177	36	66	33	45	36	108	50	55	63	104	55	30	33	30	28	127	29		52.5	28.8496	50.4	31.738	49.6667	38.3753	82	52.5852
NM_001002823	Wnk1	WNK lysine deficient protein kinase 1	115	87	86	52	90	82	128	82	107	81	146	92	64	96	68	70	113	70		91.1667	29.6946	93.2	32.7292	80.3333	21.0776	100	19.5038
NM_001002826	Mug2	murinoglobulin 2	0	0	0	0	0	0	0	0	0	0	0	0	0	0	1	0	0	0		0.166667	0.408248	0.2	0.447214	0	0	0	0
NM_001002827	Notch4	notch 4	155	109	116	89	103	79	112	90	97	123	117	78	58	108	79	75	109	74		93.8333	25.8567	88	24.0936	93.1667	16.2039	108.167	26.7389
NM_001002828	Pbx2	PBX homeobox 2	1117	786	797	621	775	735	932	775	867	832	1024	707	625	864	715	643	955	651		794.5	142.558	787	158.055	738.5	127.313	870.5	139.599
NM_001002829	Rasl11a	RAS-like family 11 member A	9	7	9	4	7	2	13	8	7	11	12	3	2	5	6	3	9	10		6.5	4.13521	5.6	3.91152	6.66667	2.73252	8	3.57771
NM_001002830	Rasl11b	RAS-like family 11 member B	160	155	94	73	116	107	152	138	139	144	170	102	79	100	127	60	119	115		120.333	33.2546	115.6	34.8468	106.333	34.5118	131.667	25.8354
NM_001002831	Rpp21	ribonuclease P/MRP subunit p21	55	28	29	14	32	16	39	25	29	40	40	35	17	18	20	13	37	27		28.3333	11.1475	26	10.7005	25.1667	9.70395	32.1667	13.4226
NM_001002833	Senp17	Sumo1/sentrin/SMT3 specific peptidase 17	1	2	1	1	1	1	3	2	1	5	2	1	1	1	0	1	0	3		1.66667	1.75119	1	0.707107	1.33333	1.0328	1.5	0.83666
NM_001002834	Senp18	Sumo1/sentrin/SMT3 specific peptidase 18	2	4	3	1	5	2	5	2	1	1	1	1	1	1	1	1	1	2		1	0	1	0	2.33333	1.75119	2.5	1.3784
NM_001002835	Smoc1	SPARC related modular calcium binding 1	255	113	219	98	119	107	239	139	171	156	252	140	78	140	126	109	214	122		148.667	57.2527	147.2	63.8843	129.167	42.4048	188.333	58.824
NM_001002851	Nenf	neudesin neurotrophic factor	356	130	165	92	121	96	183	119	141	201	196	151	88	140	89	86	253	101		144.167	49.3535	132.8	45.5599	130.5	62.337	176.667	93.2109
NM_001002852	Spata4	spermatogenesis associated 4	0	1	0	1	1	0	0	1	0	0	0	2	0	2	0	0	1	0		0.666667	1.0328	0.8	1.09545	0.666667	0.516398	0.166667	0.408248
NM_001002853	P2ry13	purinergic receptor P2Y13	21	25	40	18	20	28	22	20	31	15	33	14	18	24	15	18	20	11		19.8333	7.41395	20.8	7.85493	18.6667	4.54606	27	7.69415
NM_001002854	Tanc1	tetratricopeptide repeat, ankyrin repeat and coiled-coil containing 1	1650	1037	1225	864	1283	994	1559	1298	1458	1361	1524	1329	838	1351	1125	875	1852	1061		1254.67	240.448	1233.4	262.445	1162	370.875	1364	240.514
NM_001003401	Enc1	ectodermal-neural cortex 1	624	437	548	343	521	396	534	521	505	487	725	536	401	538	402	360	535	321		514.833	119.682	520.4	132.937	419.5	92.7831	521.333	74.0099
NM_001003402	Eml5	echinoderm microtubule associated protein like 5	521	558	517	444	548	472	552	561	594	503	687	552	483	669	467	493	468	453		560.167	95.8132	571.6	102.444	494	48.7237	536.167	42.2536
NM_001003403	Apold1	apolipoprotein L domain containing 1	2277	1744	2475	1232	1517	1654	1174	1897	1584	2585	1806	1161	933	1549	1145	1818	948	1452		1529.83	605.038	1318.8	351.534	1451.83	324.303	1843.5	477.715
NM_001003404	Il22ra2	interleukin 22 receptor subunit alpha 2	23	10	19	16	17	9	12	13	14	12	22	19	13	23	17	13	8	10		17.6667	4.54606	18.8	4.02492	12.3333	3.61478	15	5.09902
NM_001003653	Pard6a	par-6 family cell polarity regulator alpha	0	0	0	0	0	0	0	0	1	0	0	1	0	0	0	0	0	0		0.166667	0.408248	0.2	0.447214	0	0	0.166667	0.408248
NM_001003654	Pard6a	par-6 family cell polarity regulator alpha	1	2	1	2	3	2	0	0	0	1	1	2	3	0	3	1	3	1		1.66667	1.21106	1.8	1.30384	2	0.894427	0.666667	0.816497
NM_001003673	Pmpca	peptidase, mitochondrial processing alpha subunit	1497	808	903	647	898	721	1113	952	1026	1030	1226	900	670	923	770	674	1247	751		919.833	195.522	897.8	210.108	837.5	220.33	1035.33	261.732
NM_001003691	Ly6g6f	lymphocyte antigen 6 family member G6F	0	0	1	0	1	0	0	1	0	0	0	0	2	0	0	1	2	0		0.333333	0.816497	0.4	0.894427	0.666667	0.816497	0.333333	0.516398
NM_001003705	Slc38a7	solute carrier family 38, member 7	173	85	84	50	90	73	130	84	106	99	114	88	49	93	57	50	132	84		83.3333	25.1926	80.2	26.8272	81.8333	30.4133	108.333	37.6546
NM_001003706	Wfdc21	WAP four-disulfide core domain 21	0	0	1	0	1	0	0	1	0	0	1	0	0	0	0	0	0	0		0.166667	0.408248	0.2	0.447214	0.166667	0.408248	0.333333	0.516398
NM_001003707	Clec4d	C-type lectin domain family 4, member D	6	20	16	3	14	12	3	4	7	13	18	3	21	2	4	5	15	5		10.1667	8.2805	9.6	9.12688	10.3333	6.91857	8	5.01996
NM_001003708	Trappc4	trafficking protein particle complex 4	1582	1011	1090	776	1180	837	1228	1197	1203	1122	1325	1043	882	1250	952	852	1196	873		1095.67	170.981	1090.4	190.618	981.333	177.232	1189.5	240.804
NM_001003709	Ufc1	ubiquitin-fold modifier conjugating enzyme 1	1866	1515	1538	1120	1555	1192	1444	1567	1599	1559	1855	1525	1219	1754	1281	1195	1509	1225		1532.17	251.142	1526.8	280.4	1353.17	193.402	1534.33	219.371
NM_001003710	C5ar2	complement component 5a receptor 2	20	15	21	9	25	15	15	11	16	10	32	13	9	14	5	6	16	13		13.8333	9.45339	14.6	10.3586	14	6.57267	16.3333	3.6697
NM_001003711	Jph4	junctophilin 4	131	31	26	20	40	17	91	26	69	57	71	50	23	27	19	12	116	38		41.1667	21.1699	38	22.0227	42.8333	37.4081	60	45.2637
NM_001003820	Kcnk18	potassium two pore domain channel subfamily K member 18	0	1	0	1	0	1	0	0	1	1	1	1	0	0	0	0	0	1		0.5	0.547723	0.4	0.547723	0.5	0.547723	0.333333	0.516398
NM_001003928	Abhd12b	abhydrolase domain containing 12B	2	0	2	2	0	0	1	0	2	1	0	1	1	1	1	0	1	1		0.833333	0.408248	0.8	0.447214	0.666667	0.816497	1.16667	0.983192
NM_001003929	Cntfr	ciliary neurotrophic factor receptor	294	63	113	52	93	86	171	87	142	119	157	121	57	95	74	58	209	78		103.833	36.0911	100.8	39.4867	92.1667	59.1318	148.833	78.3158
NM_001003956	Prss57	protease, serine, 57	2	0	0	0	1	2	2	1	0	2	0	1	0	0	0	0	4	0		0.5	0.83666	0.2	0.447214	0.833333	1.60208	1.16667	0.983192
NM_001003958	Dnmt3a	DNA methyltransferase 3 alpha	4	1	1	4	1	3	6	2	4	3	8	2	0	0	1	0	8	2		2.33333	3.01109	2.2	3.34664	2.66667	2.94392	3.33333	1.75119
NM_001003959	Dnmt3b	DNA methyltransferase 3 beta	47	36	50	46	53	39	51	41	65	62	61	41	38	46	42	29	49	28		48.3333	10.5198	45.6	9.07193	40.1667	10.6474	48.8333	9.26103
NM_001003964	Dnmt3l	DNA methyltransferase 3 like	0	0	0	0	0	0	0	0	0	0	1	1	0	1	1	0	0	0		0.666667	0.516398	0.8	0.447214	0	0	0	0
NM_001003974	Gpsm3	G-protein signaling modulator 3	37	15	28	10	13	14	32	10	18	23	39	15	12	15	12	9	29	17		19.3333	10.4435	18.6	11.5022	15.5	7.25948	23.1667	10.7409
NM_001003975	G4	G4 protein	134	84	93	73	110	84	128	107	122	132	139	75	75	98	98	61	144	84		102.833	27.4038	97	26.1438	92.6667	29.9177	111.333	20.0366
NM_001003976	Mpig6b	megakaryocyte and platelet inhibitory receptor G6b	13	9	11	6	7	3	9	6	4	9	14	8	4	3	9	0	6	4		7.83333	3.97073	7.6	4.39318	5.33333	3.07679	7.66667	3.9833
NM_001003978	Gspt1	G1 to S phase transition 1	0	0	0	0	0	0	0	1	0	0	0	0	0	0	1	0	1	0		0.166667	0.408248	0.2	0.447214	0.166667	0.408248	0.166667	0.408248
NM_001003979	Tmprss11c	transmembrane protease, serine 11C	0	1	1	1	0	0	0	0	0	0	0	0	0	1	0	0	1	0		0.166667	0.408248	0.2	0.447214	0.5	0.547723	0.166667	0.408248
NM_001004020	Tmprss11b	transmembrane protease, serine 11B	0	1	0	0	1	0	0	0	0	0	0	1	0	0	0	0	1	0		0.166667	0.408248	0.2	0.447214	0.5	0.547723	0	0
NM_001004021	Krt13	keratin 13	11	1	12	3	2	3	4	9	5	4	8	7	5	7	4	3	8	7		5.83333	1.7224	6.2	1.64317	4	2.82843	7.33333	3.82971
NM_001004022	Krt15	keratin 15	0	0	0	0	0	1	0	0	1	1	0	0	0	0	0	0	1	0		0.166667	0.408248	0	0	0.166667	0.408248	0.333333	0.516398
NM_001004068	Rffl	ring finger and FYVE-like domain containing E3 ubiquitin protein ligase	191	143	149	99	161	96	170	143	148	156	196	126	112	146	100	108	167	130		139.333	34.6564	136	37.6563	134.667	27.6164	149.5	31.7789
NM_001004069	Sapcd1	suppressor APC domain containing 1	18	8	9	5	10	12	12	12	12	19	13	14	4	2	2	7	16	8		9	7.26636	7	6	9	3.79473	12.5	2.94958
NM_001004071	Ano7	anoctamin 7	4	5	4	4	3	3	9	11	5	2	2	4	2	3	6	2	6	1		3.16667	1.60208	3.4	1.67332	3.5	1.87083	6	3.2249
NM_001004072	Pdha1	pyruvate dehydrogenase E1 alpha 1 subunit	11744	11125	10647	9798	11879	9877	11541	12600	13181	11270	12936	10908	9948	13786	11244	10445	10286	9745		11682	1411.86	11764.4	1562.29	10546.3	823.533	11598.3	1216.61
NM_001004073	Lsm2	LSM2 homolog, U6 small nuclear RNA and mRNA degradation associated	2	1	0	0	0	0	1	0	0	1	1	1	1	0	1	0	0	0		0.833333	0.408248	0.8	0.447214	0.166667	0.408248	0.5	0.83666
NM_001004075	Rnf34	ring finger protein 34	882	548	653	457	627	532	635	601	713	720	844	608	491	624	551	477	740	485		639.667	126.03	623.6	133.859	555.667	109.584	669.333	120.091
NM_001004076	Abcg3l1	ATP-binding cassette, subfamily G (WHITE), member 3-like 1	254	262	255	243	279	268	282	301	293	260	287	222	230	315	259	239	247	228		262.167	34.8449	262.6	38.9397	249.667	18.1512	275.5	19.685
NM_001004077	Gk2	glycerol kinase 2	0	0	0	0	0	0	0	0	0	1	0	0	0	0	0	0	0	0		0.166667	0.408248	0	0	0	0	0	0
NM_001004078	Cct5	chaperonin containing TCP1 subunit 5	5742	3639	4135	2798	3995	3177	4294	4188	4350	4427	5028	3998	2958	4361	3292	3232	4647	3274		4010.67	768.867	3927.4	828.822	3597.5	654.006	4314.33	822.383
NM_001004079	Bpi	bactericidal/permeability-increasing protein	1	0	0	0	0	0	0	1	0	0	0	0	0	0	0	0	0	0		0	0	0	0	0	0	0.333333	0.516398
NM_001004080	Gsn	gelsolin	3680	1416	2126	1251	1861	1707	2609	1543	1924	2382	3208	1602	845	1639	1650	993	4248	1597		1887.67	809.287	1788.8	863.349	1894.33	1190.32	2264.83	785.978
NM_001004081	Mpi	mannose phosphate isomerase (mapped)	1382	772	991	590	919	762	1134	1006	1036	1124	1199	956	710	1037	757	727	1109	729		963.833	196.765	931.8	201.742	807.667	181.407	1051.83	202.888
NM_001004082	Hsp90ab1	heat shock protein 90 alpha family class B member 1	40361	24744	27479	19999	27428	21737	30995	27459	30449	29547	33189	27657	21399	28804	23977	21578	34274	23335		27428.8	4192.45	27005.2	4541.46	25226.3	5121.58	29746.7	6152.17
NM_001004083	Egln2	egl-9 family hypoxia-inducible factor 2	464	95	176	80	124	82	264	116	172	180	214	139	63	111	73	78	336	114		130	59.5584	120	60.696	137.833	98.7814	212.333	138
NM_001004084	RT1-Bb	RT1 class II, locus Bb	170	113	245	68	129	95	122	75	95	150	166	86	80	154	58	66	122	75		115.667	46.1721	108.8	48.0749	95.5	28.905	133.667	63.692
NM_001004085	Crat	carnitine O-acetyltransferase	1942	787	1062	620	971	677	1351	913	1163	1164	1374	1002	594	935	739	632	1570	729		968	282.069	928.8	296.528	884.833	359.109	1184.67	435.492
NM_001004086	Pon3	paraoxonase 3	47	59	44	61	70	61	59	43	44	61	86	22	44	74	45	30	43	43		55.3333	23.0969	54.2	25.6359	51	14.7919	49.6667	8.14043
NM_001004087	Pcdh7	protocadherin 7	1194	1066	1056	850	1154	987	1365	1163	1249	1111	1331	1149	898	1300	1069	966	1355	942		1143	159.094	1149.4	177.006	1055.5	180.353	1169	135.181
NM_001004088	Lrrc36	leucine rich repeat containing 36	65	69	56	34	60	49	77	58	76	68	85	63	46	65	64	50	87	49		65.1667	12.4486	64.6	13.8311	58.1667	18.3675	63.5	11.2916
NM_001004089	Sipa1	signal-induced proliferation-associated 1	106	34	52	22	39	26	63	39	40	53	77	69	31	48	40	22	106	53		53	17.3781	53	19.4294	46	31.6038	54.3333	28.2607
NM_001004090	Tspan5	tetraspanin 5	1394	1032	1155	746	1191	916	1172	1076	1149	1223	1341	1065	840	1237	993	886	1081	838		1116.5	184.727	1095.2	198.122	962.333	166.919	1143.67	154.943
NM_001004091	Il17re	interleukin 17 receptor E	51	30	25	23	28	22	34	22	24	38	48	25	14	24	31	9	47	26		30	11.8828	28.4	12.5419	27.1667	12.2543	29.6667	11.3608
NM_001004095	S100a11	S100 calcium binding protein A11	1715	791	980	536	821	641	1031	781	983	1037	1406	813	599	953	508	611	1155	657		886	325.045	855.8	353.875	761.833	220.759	1021.83	370.636
NM_001004096	Reg4	regenerating family member 4	0	0	2	0	1	0	0	0	0	0	0	1	0	0	0	0	0	0		0.166667	0.408248	0.2	0.447214	0.166667	0.408248	0.333333	0.816497
NM_001004097	Try10	trypsin 10	0	0	0	0	0	0	1	0	0	1	0	0	0	0	0	0	0	0		0.166667	0.408248	0	0	0	0	0.166667	0.408248
NM_001004098	Cenpc	centromere protein C	732	808	774	696	950	844	851	955	883	763	1013	774	758	1135	829	712	627	648		878.667	158.186	901.8	165.12	740.167	120.563	839.833	79.0327
NM_001004099	Gjb2	gap junction protein, beta 2	345	263	223	332	279	296	295	116	259	274	389	207	224	251	185	157	308	219		255	72.7984	251.2	80.723	259.667	63.4781	255.667	79.6735
NM_001004101	Klk4	kallikrein-related peptidase 4	0	0	0	0	0	0	0	0	0	0	0	0	1	0	0	0	0	0		0.166667	0.408248	0.2	0.447214	0	0	0	0
NM_001004102	ST7	suppression of tumorigenicity 7	448	360	334	281	341	279	323	397	343	363	407	381	296	436	297	280	304	279		363.333	57.3295	363.4	64.096	307.5	35.1041	354	59.6523
NM_001004107	Tacc1	transforming, acidic coiled-coil containing protein 1	9042	7635	8197	6740	8563	6815	9183	8855	9208	8995	10707	8730	6817	9860	8823	6799	8733	6810		8988.67	1305.56	8987.4	1459.66	7546.67	916.572	8550	927.747
NM_001004129	Stfa2l1	stefin A2-like 1	2	1	0	0	0	1	0	3	0	0	0	1	1	0	0	0	0	3		0.333333	0.516398	0.4	0.547723	0.666667	1.21106	1	1.26491
NM_001004130	Krt39	keratin 39	1	2	0	0	0	1	0	1	1	1	0	0	0	1	0	0	0	2		0.333333	0.516398	0.2	0.447214	0.666667	1.0328	0.666667	0.516398
NM_001004131	Krt24	keratin 24	1	1	0	1	0	1	1	1	0	0	0	0	0	0	1	0	1	0		0.166667	0.408248	0.2	0.447214	0.5	0.547723	0.666667	0.516398
NM_001004132	Cdk16	cyclin-dependent kinase 16	0	1	0	0	0	0	0	0	0	0	0	1	0	1	0	0	0	0		0.333333	0.516398	0.4	0.547723	0.166667	0.408248	0	0
NM_001004198	Tbp	TATA box binding protein	302	272	257	226	281	262	271	295	317	293	364	278	252	313	265	232	253	219		294.167	40.3059	294.4	45.0589	247.167	25.561	284	24.1495
NM_001004199	Tax1bp1	Tax1 binding protein 1	8691	9059	8390	7473	9596	7814	8889	9768	10100	8947	10301	8636	7740	11188	9035	8091	8137	7147		9307.83	1235.76	9380	1367.41	8250.5	930.009	8942	856.287
NM_001004200	Cops3	COP9 signalosome subunit 3	2399	1830	1936	1558	2190	1647	2204	2235	2327	2108	2397	2035	1695	2389	1958	1881	2000	1763		2097	268.386	2094.8	300.004	1870.33	214.389	2124.67	282.285
NM_001004201	Lrrc46	leucine rich repeat containing 46	75	45	42	37	47	42	56	64	46	59	70	50	36	53	37	34	84	44		50.8333	13.0448	49.2	13.8816	48.5	18.097	54.1667	13.3928
NM_001004202	Ccl6	chemokine (C-C motif) ligand 6	186	149	195	72	115	134	132	63	77	109	211	75	105	138	42	47	139	68		113.333	57.954	114.2	64.7511	98.3333	41.8266	131.167	54.1679
NM_001004203	Mcm7	minichromosome maintenance complex component 7	238	128	142	90	174	112	184	148	163	190	228	105	111	141	94	92	218	121		144.833	53.4543	135.8	54.4031	137.167	50.0017	164.5	43.1729
NM_001004204	Tmem248	transmembrane protein 248	923	457	615	362	525	420	680	515	604	637	719	554	339	495	430	422	794	464		529	138.164	507.4	142.697	504	151.814	626.167	171.165
NM_001004205	Rilpl2	Rab interacting lysosomal protein-like 2	118	61	93	56	80	45	91	55	58	83	109	58	55	53	68	49	87	53		71	21.661	68.6	23.3088	64.3333	15.5134	76.6667	28.289
NM_001004206	Pa2g4	proliferation-associated 2G4	954	634	806	511	732	569	840	780	793	828	1023	765	589	823	716	576	780	592		790.667	143.751	783.2	159.412	637.5	101.097	790.333	125.38
NM_001004207	Dhps	deoxyhypusine synthase	447	198	275	154	223	203	334	253	281	294	323	235	159	248	166	151	364	190		237.5	66.1717	226.2	67.199	213.333	78.7138	298.833	84.0962
NM_001004208	Cacybp	calcyclin binding protein	5165	5299	4373	4741	5622	4515	5194	6004	5856	4949	5484	5073	5224	6728	5582	4897	4340	4316		5506.67	644.485	5618.2	652.613	4869.17	520.524	5184.5	667.791
NM_001004209	Hsd17b11	hydroxysteroid (17-beta) dehydrogenase 11	2098	1398	1719	1163	1505	1347	1786	1567	1821	2021	2293	1643	1183	1699	1606	1203	1866	1280		1740.83	380.542	1684.8	396.821	1402.5	259.817	1723	252.953
NM_001004211	Ddx56	DEAD-box helicase 56	178	71	85	51	93	52	105	84	85	95	116	72	48	83	67	48	121	60		80.1667	23.6086	77.2	25.1137	74	28.2135	98.1667	42.6587
NM_001004212	Tusc3	tumor suppressor candidate 3	2314	2153	2059	1653	2185	1869	2207	2261	2367	2220	2494	2192	1799	2544	2119	1925	2062	1780		2228	271.254	2229.6	303.24	1959.67	212.674	2179.5	185.243
NM_001004213	Saraf	store-operated calcium entry-associated regulatory factor	3608	2596	2767	2208	2712	2295	2942	2917	2990	2818	3221	2765	2381	3246	2749	2387	2805	2076		2863.33	326.129	2872.4	363.777	2464	288.866	2919.83	422.557
NM_001004214	Nqo2	N-ribosyldihydronicotinamide:quinone reductase 2	129	130	137	128	136	136	143	158	137	157	164	119	118	195	154	130	136	139		151.167	29.1987	150	32.4885	133.167	4.40076	140	9.87927
NM_001004215	Ppic	peptidylprolyl isomerase C	432	367	429	330	476	365	363	370	391	454	607	386	343	521	344	282	385	343		442.5	105.971	440.2	118.312	363.833	65.2914	391.667	31.6965
NM_001004216	Nox3	NADPH oxidase 3	3	8	3	5	5	3	3	6	3	5	3	2	2	5	5	6	5	2		3.66667	1.50555	3.4	1.51658	5.16667	1.94079	3.5	1.22474
NM_001004217	Katna1	katanin catalytic subunit A1	205	178	178	175	205	176	231	182	201	204	221	178	155	225	197	173	180	175		196.667	26.5832	195.2	29.4483	181	12.0167	195.5	21.2108
NM_001004218	Fuca2	alpha-L-fucosidase 2	805	587	652	406	605	506	689	617	653	656	767	613	458	699	568	507	664	457		626.833	107.576	621	119.208	537.667	97.6845	653.667	97.266
NM_001004220	Etfb	electron transfer flavoprotein beta subunit	477	162	208	118	153	133	260	166	211	224	292	193	98	163	113	112	324	174		180.5	72.318	171.8	77.2638	173.833	77.5433	242.5	122.737
NM_001004221	Emc10	ER membrane protein complex subunit 10	1080	290	423	237	340	260	574	324	473	526	582	402	212	353	245	228	800	321		386.667	147.997	358.8	146.815	369.333	215.616	522.333	294.658
NM_001004222	Arfip2	ADP-ribosylation factor interacting protein 2	917	313	473	278	377	301	577	342	483	487	627	472	242	373	282	229	690	325		413.833	143.353	399.2	155.183	368.667	164.959	515.5	220.889
NM_001004223	Eef1g	eukaryotic translation elongation factor 1 gamma	7053	3276	4247	2458	3841	3025	4793	3730	4220	4494	5537	3706	2666	3760	2875	2731	5353	3098		3839.67	1062.2	3708.8	1132.21	3459.5	1042.01	4511.33	1379.41
NM_001004224	Bcap31	B-cell receptor-associated protein 31	4178	3107	3318	2614	3431	2711	3525	3574	3752	3565	4115	3332	2734	3796	3105	2710	3538	2803		3441.17	494.025	3416.4	548.156	3033.83	387.735	3509.67	486.698
NM_001004225	RGD1303003	homolog of zebrafish ES1	889	304	398	230	343	252	505	345	453	428	502	395	242	358	281	285	661	323		367.667	95.7385	355.6	101.81	357.667	153.55	473.667	221.507
NM_001004226	Glmp	glycosylated lysosomal membrane protein	450	167	302	108	202	163	273	172	229	260	378	212	119	188	118	113	338	181		212.5	97.8974	203	106.316	184.833	83.8461	264.833	105.837
NM_001004227	Rtca	RNA 3'-terminal phosphate cyclase	1613	1229	1186	984	1266	1014	1297	1398	1392	1264	1476	1224	1004	1429	1192	1049	1223	976		1264.83	171.201	1265	191.408	1121.17	132.718	1316.67	204.534
NM_001004228	Emcn	endomucin	404	488	583	375	533	421	450	492	497	507	732	510	455	576	466	404	454	342		541	102.805	547.8	113.42	432.667	72.0435	474.5	64.8344
NM_001004229	Nup35	nucleoporin 35	402	433	417	328	396	346	460	406	416	394	539	390	330	482	363	345	353	300		416.333	78.5485	420.8	86.9638	359.167	47.9976	407.833	36.6956
NM_001004230	Edem2	ER degradation enhancing alpha-mannosidase like protein 2	296	136	190	97	121	108	175	163	162	174	184	146	94	169	100	104	226	115		144.5	38.8934	138.6	40.3708	133.167	47.4612	182.333	62.2018
NM_001004231	Npdc1	neural proliferation, differentiation and control, 1	1525	625	797	428	679	532	963	678	779	848	1063	821	459	732	538	468	1235	557		743.5	220.141	722.6	239.377	665.333	294.393	879	346.96
NM_001004232	Fscn3	fascin actin-bundling protein 3	11	2	10	4	8	2	7	8	8	8	18	8	2	6	2	2	9	11		7.33333	5.88784	7.2	6.57267	6	3.84708	7.66667	3.14113
NM_001004233	Mkrn1	makorin ring finger protein 1	1253	930	913	721	977	781	990	1095	1036	1013	1082	951	738	1085	864	799	1118	823		955.5	135.482	944	148.164	894.667	143.076	1011.33	160.742
NM_001004234	Pyroxd1	pyridine nucleotide-disulphide oxidoreductase domain 1	409	357	360	285	395	311	376	384	391	380	447	350	292	425	360	324	334	314		375.667	55.5794	374.8	62.0943	334.833	37.807	371.833	33.9259
NM_001004235	Mrpl37	mitochondrial ribosomal protein L37	828	484	506	310	524	436	582	513	627	570	634	534	371	544	440	405	620	417		515.5	94.6018	504.6	101.468	460	107.374	582	137.4
NM_001004236	Tspan1	tetraspanin 1	83	47	68	51	41	40	87	47	66	59	75	76	43	60	73	37	64	48		64.3333	12.8634	65.4	14.0819	48	9.33809	65.1667	18.798
NM_001004237	Aurkaip1	aurora kinase A interacting protein 1	563	249	354	188	311	244	387	312	335	388	392	284	207	290	257	227	484	246		303	73.4956	286	67.7089	284.167	105.7	365.833	107.847
NM_001004238	Rab21	RAB21, member RAS oncogene family	2140	2251	2107	1997	2389	2063	2407	2475	2495	2226	2542	2263	2027	2841	2367	2103	1859	1816		2377.67	283.166	2408	305.496	2069.17	223.595	2281.17	198.489
NM_001004239	Dctn2	dynactin subunit 2	4864	1974	2545	1530	2458	1905	3077	2426	2729	2831	3324	2437	1605	2311	1839	1741	3760	2181		2391.17	631.681	2303.2	663.883	2274	797.286	2924.33	1025.19
NM_001004240	Gpaa1	glycosylphosphatidylinositol anchor attachment 1	242	70	97	43	82	61	154	78	112	107	158	94	52	85	66	52	221	90		93.6667	37.1304	91	40.8656	93	65.1521	124	66.003
NM_001004241	Samm50	SAMM50 sorting and assembly machinery component	1515	871	1024	662	934	748	1188	1013	1067	1093	1305	885	745	1041	895	818	1167	828		994	196.17	974.2	212.516	880	166.996	1092.5	252.178
NM_001004242	Arhgap8	Rho GTPase activating protein 8	159	101	85	88	83	93	153	105	132	110	109	68	55	104	82	75	146	86		88	23.2637	83.6	23.0499	96.5	25.6807	121.167	31.3842
NM_001004243	Rpap3	RNA polymerase II associated protein 3	1420	1265	1259	1106	1395	1104	1345	1307	1405	1331	1544	1201	1134	1623	1320	1154	1299	1063		1358.83	190.691	1364.4	212.653	1213.67	127.005	1306.67	116.043
NM_001004244	Kansl2	KAT8 regulatory NSL complex subunit 2	5	2	2	1	5	1	1	1	1	0	4	3	1	3	0	3	1	6		1.83333	1.7224	2.2	1.64317	3	2.09762	1.83333	1.60208
NM_001004245	Esam	endothelial cell adhesion molecule	283	171	223	110	138	126	232	147	141	170	250	131	82	145	104	100	172	174		147	59.1135	142.4	64.8791	144.167	33.2891	192	62.9667
NM_001004246	Ttc12	tetratricopeptide repeat domain 12	124	93	96	59	86	76	110	92	95	102	135	95	71	83	88	63	98	68		95.6667	21.9788	94.4	24.3269	77.8333	16.5821	98.8333	16.4246
NM_001004247	Ubl7	ubiquitin-like 7	885	589	617	443	611	463	722	666	792	713	751	616	485	669	542	478	858	599		629.333	101.993	612.6	104.419	596.333	145.78	690.833	146.207
NM_001004248	Tmem30a	transmembrane protein 30A	10204	11332	10540	9961	12242	10237	11000	12366	12518	10669	12365	10881	10327	14155	11868	10975	9365	9435		11710.8	1422.37	11919.2	1484.35	10551.7	1153.2	11144.2	1046.23
NM_001004249	Tmed3	transmembrane p24 trafficking protein 3	779	411	525	324	461	384	530	433	487	492	666	501	363	515	389	336	531	348		487.667	107.725	486.8	120.417	401.833	81.9254	523	137.336
NM_001004250	Uqcrc1	ubiquinol-cytochrome c reductase core protein 1	2266	743	977	542	839	668	1298	878	1086	1192	1363	929	543	813	648	573	1718	806		914.667	315.501	859.2	318.359	870.167	432.685	1195.5	564.849
NM_001004251	Maip1	matrix AAA peptidase interacting protein 1	327	298	277	274	356	262	289	304	338	314	370	282	313	394	316	286	268	261		331.5	41.7792	335	45.7165	290.5	34.6857	299.5	29.2626
NM_001004252	Farsb	phenylalanyl-tRNA synthetase, beta subunit	2119	1930	1789	1583	2022	1598	1958	2092	2111	1874	2271	1972	1712	2314	1961	1590	1818	1595		2017.33	232.963	2046	248.348	1756.33	194.052	1944.5	211.827
NM_001004253	Syap1	synapse associated protein 1	848	966	943	830	1025	854	953	1019	1072	904	1178	913	890	1237	978	879	776	769		1016.67	152.023	1039.2	158.369	874.167	103.783	948.167	88.6598
NM_001004254	Mtif2	mitochondrial translational initiation factor 2	542	516	535	473	589	487	573	572	598	533	638	524	494	651	506	483	461	475		557.667	68.7449	562.6	75.6624	499.5	47.6225	551.167	38.902
NM_001004255	Dek	DEK proto-oncogene	1264	1369	1438	1383	1606	1347	1411	1405	1404	1407	1822	1308	1338	1871	1449	1237	1146	1149		1532.5	248.735	1557.6	269.465	1315	175.74	1378.17	63.3259
NM_001004256	Sirt5	sirtuin 5	1475	939	988	730	968	837	1103	1146	1165	1141	1185	1034	791	1065	898	838	1272	855		1019	149.269	994.6	152.926	933.667	185.74	1119	212.848
NM_001004257	Hspa14	heat shock protein family A, member 14	423	296	312	237	297	282	348	288	357	342	413	318	266	352	265	258	322	264		326	56.3667	322.8	62.4075	279	31.2794	335	52.8091
NM_001004258	Nudt19	nudix hydrolase 19	288	195	236	145	221	145	228	228	245	230	254	213	175	273	175	174	176	174		220	40.4079	218	44.8442	180.833	25.3568	228.333	46.5647
NM_001004259	Pnkp	polynucleotide kinase 3'-phosphatase	152	34	58	19	49	27	71	57	62	64	91	48	34	35	36	28	112	36		51.3333	22.5714	48.8	24.2631	46.3333	33.6492	71.1667	42.2914
NM_001004260	Slc22a18	solute carrier family 22, member 18	47	22	29	23	27	16	28	16	22	26	34	20	3	11	23	12	39	16		19.5	11.0408	18.2	11.8195	23.1667	9.41099	26.3333	11.5701
NM_001004261	Pyroxd2	pyridine nucleotide-disulphide oxidoreductase domain 2	150	48	71	30	33	39	113	40	57	72	97	80	29	48	34	41	105	50		60	27.1809	57.6	29.6699	51.1667	27.5348	78.3333	44.4147
NM_001004262	Cog6	component of oligomeric golgi complex 6	466	385	406	321	407	379	510	396	456	406	549	414	340	500	403	312	443	338		435.333	75.5663	441.2	82.944	367.667	52.3055	435.5	50.047
NM_001004263	Itgb6	integrin beta 6	160	181	151	141	184	163	177	222	226	185	218	170	106	282	193	162	217	155		192.333	57.802	193.8	64.4996	173.333	26.793	183.167	32.7378
NM_001004264	Knstrn	kinetochore-localized astrin/SPAG5 binding protein	17	9	15	7	11	8	11	6	15	19	28	16	14	22	8	7	12	7		17.8333	6.88234	17.6	7.66812	8.83333	2.2286	12	4.38178
NM_001004265	Spint1	serine peptidase inhibitor, Kunitz type 1	174	73	105	53	92	77	133	89	113	112	147	85	56	94	73	53	117	52		94.5	31.9296	91	34.3875	73.3333	26.5982	115.167	34.7242
NM_001004266	Ak8	adenylate kinase 8	16	9	7	6	5	10	18	8	14	7	14	11	5	12	7	11	16	8		9.33333	3.50238	9.8	3.70135	9.16667	3.97073	12.1667	4.49073
NM_001004267	Tmem106b	transmembrane protein 106B	2300	2763	2512	2302	2721	2439	2735	2877	2827	2702	3295	2625	2359	3292	2827	2386	2123	2243		2850	376.172	2879.6	412.687	2423	261.845	2615	231.861
NM_001004268	Kdf1	keratinocyte differentiation factor 1	1	2	2	0	2	0	0	1	2	0	0	0	0	0	0	2	0	1		0	0	0	0	1.16667	0.983192	1	0.894427
NM_001004269	Jam3	junctional adhesion molecule 3	1066	865	880	670	873	690	1068	941	947	982	1237	913	694	1003	885	734	958	713		952.333	177.369	946.4	197.638	802.167	112.53	932	140.019
NM_001004270	Snupn	snurportin 1	300	252	257	199	296	212	327	299	298	271	357	281	230	298	235	207	274	215		278.667	46.5818	280.2	51.9105	240.5	39.5715	282.167	41.0337
NM_001004271	Ugt2b35	UDP glucuronosyltransferase 2 family, polypeptide B35	2	2	0	1	0	0	0	0	0	0	1	0	1	0	0	0	0	2		0.333333	0.516398	0.4	0.547723	0.833333	0.983192	0.333333	0.816497
NM_001004272	Phf23	PHD finger protein 23	720	382	412	301	470	358	498	410	463	447	600	392	319	397	352	313	549	361		417.833	99.2359	412	109.793	396	96.1457	476.833	128.5
NM_001004273	Ggnbp2	gametogenetin binding protein 2	3365	3379	3056	2749	3520	2852	3162	3600	3741	3197	3725	3066	2677	3824	3016	2958	2941	2606		3250.83	441.553	3261.6	492.79	3025.5	355.984	3296	337.015
NM_001004274	Igfbp4	insulin-like growth factor binding protein 4	1483	931	1181	673	882	798	973	949	1020	1112	1435	963	764	1059	744	670	1011	723		1012.83	255.681	993	280.652	815	145.612	1067.33	238.068
NM_001004275	Cops4	COP9 signalosome subunit 4	2284	1432	1627	1206	1677	1341	1711	1722	1809	1751	2008	1568	1257	1768	1584	1286	1784	1409		1656	252.033	1637	276.935	1465.67	223.629	1749	307.684
NM_001004276	Commd10	COMM domain containing 10	857	736	752	651	812	653	823	833	909	859	962	769	693	950	826	678	779	639		843.167	104.049	840	116.006	715.833	70.9688	804.5	90.0439
NM_001004277	Pla2g15	phospholipase A2, group XV	565	323	401	188	304	252	426	289	355	394	515	315	203	355	251	231	424	222		338.833	110.52	327.8	119.813	282	86.4477	381.333	111.41
NM_001004278	Tsga10ip	testis specific 10 interacting protein	1	2	0	1	2	1	0	0	1	0	0	0	1	0	1	1	0	0		0.333333	0.516398	0.4	0.547723	1	0.894427	0.5	0.547723
NM_001004279	Ppid	peptidylprolyl isomerase D	1768	1956	1771	1742	2035	1657	1843	1966	2178	1915	2247	1782	1700	2388	1947	1583	1417	1396		1996.5	267.969	2012.8	296.254	1688.17	270.14	1863.83	184.475
NM_001004280	Mmadhc	methylmalonic aciduria and homocystinuria, cblD type	990	829	879	639	896	755	900	893	910	909	1081	826	682	987	781	738	777	662		877.667	144.623	871.4	160.78	756.833	98.1986	887.833	75.93
NM_001004281	Tbc1d20	TBC1 domain family, member 20	276	134	189	85	165	118	207	147	190	190	251	172	81	160	120	105	228	113		162.333	58.5377	156.8	63.6687	138.333	51.7056	187.833	54.2049
NM_001004282	Tmem178a	transmembrane protein 178A	113	69	65	60	117	58	62	72	82	92	87	72	62	86	55	62	69	64		75.6667	15.0289	72.4	14.2232	73.5	21.6217	75.3333	20.2945
NM_001004283	Eif3d	eukaryotic translation initiation factor 3, subunit D	906	321	439	277	422	349	611	408	477	492	606	447	264	436	335	272	723	349		430	119.771	417.6	129.531	394	170.266	531.667	203.3
NM_001004284	Zmynd10	zinc finger, MYND-type containing 10	66	24	29	25	33	18	40	26	36	31	45	35	17	14	26	19	50	26		28	11.5585	27.4	12.818	29.5	11.0045	35.8333	16.6663
NM_001004415	Tacc2	transforming, acidic coiled-coil containing protein 2	112	70	69	29	94	59	94	69	77	67	88	62	39	73	55	45	136	76		64	16.5892	63.4	18.4743	75	37.7465	80	19.5551
NM_001004424	Tacc3	transforming, acidic coiled-coil containing protein 3	93	58	124	57	115	62	90	86	76	101	137	80	81	74	62	65	87	67		89.1667	26.6339	86.8	29.0637	74.8333	22.4537	88.5	20.7244
NM_001004442	Pdia6	protein disulfide isomerase family A, member 6	3159	1919	2167	1741	1737	1655	2348	1789	2065	2275	2659	2341	1609	2547	1944	1444	2300	1540		2229.17	391.487	2220	436.975	1780.17	304.495	2197.17	534.19
NM_001004443	Hexa	hexosaminidase subunit alpha	1938	945	1252	744	1029	912	1457	1051	1212	1294	1681	1184	793	1109	869	727	1460	872		1155	319.936	1127.2	349.503	962.833	269.676	1303.67	361.72
NM_001004444	Zbtb1	zinc finger and BTB domain containing 1	663	489	575	419	593	454	649	554	536	602	760	605	498	635	527	535	559	455		604.5	92.158	605	103.027	508.333	65.7956	571.833	77.1529
NM_001004445	Rnf113a2	ring finger protein 113A2	113	126	114	111	113	88	103	109	121	111	133	83	101	132	114	100	86	116		112.333	19.0123	112.6	21.2438	108.667	13.9092	108	11.4543
NM_001004446	Smarca2	SWI/SNF related, matrix associated, actin dependent regulator of chromatin, subfamily a, member 2	2933	2278	2210	2019	2531	2156	2836	2732	2864	2708	2937	2374	1920	2904	2463	2026	2876	2034		2551	383.533	2519.6	420.092	2294	349.342	2621.83	346.433
NM_001004447	Spata21	spermatogenesis associated 21	5	5	4	3	3	3	7	5	2	6	8	10	4	4	4	8	8	7		6	2.52982	6	2.82843	5.66667	2.33809	4.33333	1.75119
NM_001004448	Dear	dual endothelin 1, angiotensin II receptor	338	218	225	159	211	188	282	257	241	243	337	226	137	271	195	183	301	174		234.833	67.8953	233.2	75.7773	207.667	50.8711	255.167	51.3942
NM_001004449	Smgc	submandibular gland protein C	0	0	0	0	0	0	0	0	0	0	1	0	0	0	0	0	0	0		0.166667	0.408248	0.2	0.447214	0	0	0	0
NM_001005381	Ddx19a	DEAD-box helicase 19A	737	576	640	449	648	552	725	659	666	629	774	598	457	698	600	494	626	488		626	106.881	625.4	119.486	546.833	81.4578	663.167	66.6256
NM_001005382	Klk1c12	kallikrein 1-related peptidase C12	0	0	0	0	0	0	0	1	0	0	1	0	0	0	0	0	0	0		0.166667	0.408248	0.2	0.447214	0	0	0.166667	0.408248
NM_001005383	Acy1	aminoacylase 1	282	72	140	46	92	83	154	93	114	134	211	133	67	79	66	53	205	69		115	56.395	111.2	62.1868	89.5	58.8175	144.333	72.6379
NM_001005384	Osmr	oncostatin M receptor	453	478	578	346	476	426	514	480	464	411	603	418	296	516	345	309	369	333		431.5	112.247	435.6	124.993	385.167	73.7385	485.833	53.7714
NM_001005528	Rps25	ribosomal protein s25	3500	3354	3288	2453	3526	2773	3148	3191	3180	3217	4051	3037	2869	3597	2799	2633	2960	2486		3261.67	480.877	3270.6	537.08	2902	456.96	3180	237.005
NM_001005529	Ttc1	tetratricopeptide repeat domain 1	3437	3052	2885	2565	3258	2562	3286	3583	3414	3255	3589	3028	2744	3616	2887	2735	3100	2705		3186.5	363.812	3172.8	405.021	2902.5	271.553	3194.5	390.42
NM_001005530	Slc16a13	solute carrier family 16, member 13	309	207	146	134	228	171	253	153	173	157	248	153	100	150	131	125	373	133		156.5	49.5369	156.4	55.3832	200	95.1126	200.833	65.3924
NM_001005531	Spata32	spermatogenesis associated 32	7	9	14	6	14	16	10	9	22	10	4	10	7	16	11	8	17	9		9.66667	4.0332	9.6	4.50555	10.5	4.13521	13	5.51362
NM_001005532	MGC95210	hypothetical LOC287798	95	57	73	52	71	67	97	71	75	69	103	63	47	53	51	42	81	59		64.3333	20.6171	63.4	22.9085	60.3333	13.8516	79.6667	12.9409
NM_001005533	N4bp2l2	NEDD4 binding protein 2-like 2	865	883	837	794	1030	757	892	921	981	924	1093	833	778	1095	884	811	774	694		934.5	132.919	936.6	148.497	831	114.971	875.5	76.2988
NM_001005534	Sdhc	succinate dehydrogenase complex subunit C	1962	1050	1265	730	1124	880	1434	1124	1362	1382	1599	1253	799	1198	896	804	1546	1027		1187.83	299.154	1149	317.106	1046.83	288.054	1337.83	363.334
NM_001005536	Srfbp1	serum response factor binding protein 1	303	241	250	197	283	225	268	267	276	274	334	223	217	281	215	222	252	235		257.333	47.5675	254	52.3927	238.333	28.8975	264.833	26.0877
NM_001005537	Ik	IK cytokine	3172	2634	2769	2156	2856	2271	2900	2963	3124	2943	3328	2668	2164	3225	2538	2237	2803	2246		2811	440.385	2784.6	487.029	2488.67	312.33	2866.5	326.863
NM_001005538	Fam160a2	family with sequence similarity 160, member A2	246	125	162	83	142	123	171	138	139	158	217	157	91	155	114	108	199	111		148.667	43.3436	146.8	48.1892	128	39.8999	163.167	44.1697
NM_001005539	Smpdl3a	sphingomyelin phosphodiesterase, acid-like 3A	815	859	918	608	907	770	803	888	861	826	934	707	791	1120	819	698	816	689		866.167	144.121	874.2	159.624	762.833	115.314	842.5	56.0098
NM_001005540	Ppm1j	protein phosphatase, Mg2+/Mn2+ dependent, 1J	1408	468	628	422	674	513	892	690	817	866	917	661	377	573	484	432	1110	597		646.333	212.603	602.4	204.997	617.167	261.208	824.667	315.854
NM_001005541	Vps16	VPS16 CORVET/HOPS core subunit	978	440	575	361	566	422	709	513	637	648	754	576	368	520	430	357	854	428		549.333	141.646	529.6	148.858	501	188.796	639	193.332
NM_001005542	Wdr34	WD repeat domain 34	50	9	18	7	11	7	21	17	14	18	21	13	7	20	7	8	31	13		14.3333	6.31401	13.6	6.76757	13.1667	8.99815	21.1667	14.9053
NM_001005543	Nasp	nuclear autoantigenic sperm protein	368	399	393	331	418	356	342	377	376	335	552	376	353	471	365	291	309	260		408.667	84.7695	423.4	85.7572	334.667	62.028	368.667	17.8176
NM_001005544	Morn1	MORN repeat containing 1	117	49	60	45	50	55	78	65	77	78	101	55	47	59	55	37	104	42		65.8333	20.1039	63.4	21.4663	54.5	24.7123	75.3333	22.3666
NM_001005545	Myg1	melanocyte proliferating gene 1	252	79	128	64	88	77	165	120	130	152	177	115	59	121	83	63	219	103		117.833	43.2685	111	44.6094	102.667	58.9531	145.333	59.3487
NM_001005546	Ttc36	tetratricopeptide repeat domain 36	1	0	0	0	0	0	0	0	0	0	0	0	0	0	0	0	0	0		0	0	0	0	0	0	0.166667	0.408248
NM_001005547	Tspan3	tetraspanin 3	6135	4543	4991	3746	5080	4273	5231	5263	5135	5330	5834	4918	4131	6245	4146	4106	4835	4056		5100.67	870.044	5054.8	964.594	4394.33	510.758	5171.33	596.902
NM_001005548	Leo1	LEO1 homolog, Paf1/RNA polymerase II complex component	888	469	624	430	573	442	705	584	620	618	761	597	449	662	516	432	792	446		600.5	109.502	597	122.051	523.667	141.868	643.833	147.402
NM_001005549	Tinag	tubulointerstitial nephritis antigen	4	3	4	4	2	5	7	4	6	7	4	4	3	3	5	5	1	4		4.33333	1.50555	3.8	0.83666	3.16667	1.47196	5	1.26491
NM_001005550	Ndufs1	NADH:ubiquinone oxidoreductase core subunit S1	7769	7552	6942	6279	7876	6346	7807	8618	8486	7743	8579	7507	6657	9134	7633	6758	7030	6795		7875.5	868.98	7902	968.835	7048.33	579.55	7661.33	880.413
NM_001005551	Ca5b	carbonic anhydrase 5B	366	326	368	282	314	334	314	320	346	330	440	272	270	388	270	247	306	254		328.333	72.1267	328	80.635	288.167	32.6093	341.333	22.7918
NM_001005552	MGC95208	similar to 4930453N24Rik protein	353	345	377	291	408	308	336	393	399	349	457	328	320	455	356	331	280	312		377.5	62.2214	383.2	67.7916	327.833	46.1017	361	35.2761
NM_001005553	Git2	GIT ArfGAP 2	956	633	796	579	819	713	814	708	768	826	1033	755	562	833	682	559	802	542		781.833	159.165	773	176.299	655.667	123.893	792.5	90.8488
NM_001005554	Tm9sf2	transmembrane 9 superfamily member 2	5754	6031	5576	5274	6488	5382	6177	6614	6974	6128	6926	5907	5329	7831	6548	5372	5363	4986		6444.83	871.591	6508.2	958.892	5585.67	559.374	6079.5	623.104
NM_001005555	Ptbp2	polypyrimidine tract binding protein 2	2425	2538	2449	2178	2828	2201	2524	2867	2902	2442	3033	2604	2283	3182	2653	2372	2112	2015		2699.5	344.99	2751	358.999	2340.5	304.047	2561.33	272.736
NM_001005556	Mavs	mitochondrial antiviral signaling protein	364	160	260	143	238	184	270	190	234	275	334	200	156	216	165	111	315	186		224.333	68.4768	214.2	71.3526	192.167	73.8469	250.333	65.8898
NM_001005557	Akap3	A-kinase anchoring protein 3	19	17	13	10	17	14	18	18	19	15	22	13	9	24	7	14	15	8		15	6.84105	15	7.64853	13.5	3.72827	16.8333	2.63944
NM_001005558	Fam151a	family with sequence similarity 151, member A	103	37	43	29	48	41	70	45	49	66	94	56	30	40	30	38	94	45		52.6667	24.8408	50	26.7955	48.5	23.2616	58.5	24.2136
NM_001005560	Pla2g6	phospholipase A2 group VI	11	6	2	2	5	2	9	3	10	1	9	4	4	4	2	1	6	2		4	2.75681	4.6	2.60768	3.66667	2.25093	6.16667	4.26224
NM_001005561	Vrk3	vaccinia related kinase 3	598	274	346	229	313	279	398	312	386	385	433	329	227	338	251	249	477	320		327.167	78.1036	315.6	81.3744	310.333	88.9667	386.5	112.793
NM_001005562	Creb3l1	cAMP responsive element binding protein 3-like 1	249	83	185	103	126	109	196	150	185	167	225	217	105	226	134	122	197	124		179	51.7958	181.4	57.5352	125.833	38.5716	179	46.9084
NM_001005563	Fbxl6	F-box and leucine-rich repeat protein 6	63	18	22	9	20	9	28	18	20	21	38	22	9	16	11	5	49	21		19.5	10.4451	19.2	11.649	20.3333	15.4359	26.6667	18.8432
NM_001005564	Thap4	THAP domain containing 4	250	118	126	66	115	92	159	116	151	140	181	123	65	116	72	75	188	88		116.167	43.3286	111.4	46.6508	108.333	44.2749	149	55.0854
NM_001005565	Arhgef6	Rac/Cdc42 guanine nucleotide exchange factor 6	803	982	881	745	979	808	865	934	1011	909	1086	949	775	1101	921	795	827	726		956.833	121.791	966.4	133.622	842.333	112.843	883.667	79.1648
NM_001005761	Mtmr9	myotubularin related protein 9	1965	1689	1604	1272	1939	1469	1997	1889	2159	1767	2158	1733	1395	2030	1705	1397	2033	1510		1798	268.204	1804.2	299.381	1640	302.531	1847.17	259.794
NM_001005762	Sorbs3	sorbin and SH3 domain containing 3	391	179	245	133	206	197	287	175	212	287	356	195	128	179	166	107	374	162		218.5	85.6242	204.8	88.0721	193.5	94.9542	251.167	78.9238
NM_001005765	Rap1a	RAP1A, member of RAS oncogene family	2028	2057	2228	1943	2277	1963	2362	2466	2339	2174	2634	2319	2208	2900	2496	2158	1669	1783		2455.17	279.361	2511.4	271.729	1981.17	229.222	2231	198.541
NM_001005871	Atp2b4	ATPase plasma membrane Ca2+ transporting 4	969	649	1170	406	768	575	838	610	805	779	1341	799	492	931	494	533	891	495		806	315.775	811.4	352.737	623.667	181.711	827.833	223.162
NM_001005872	Kat5	lysine acetyltransferase 5	1081	602	714	476	707	541	828	721	799	793	940	650	496	689	633	512	864	583		700.167	151.641	681.6	161.735	624	142.198	780.667	177.888
NM_001005873	Dhx40	DEAH-box helicase 40	2023	2263	2039	1911	2422	2012	2210	2403	2485	2247	2607	2132	1964	2873	2308	2031	1904	1825		2355.17	331.153	2376.8	365.469	2059.33	234.458	2195.33	207.363
NM_001005874	Kif2b	kinesin family member 2B	0	0	0	1	0	0	0	0	0	0	0	0	0	0	0	0	0	1		0	0	0	0	0.333333	0.516398	0	0
NM_001005875	Psmd12	proteasome 26S subunit, non-ATPase 12	4207	3564	3560	2899	3797	3078	3749	4102	4046	3700	4388	3579	3096	4283	3402	3222	3548	3066		3741.33	504.231	3749.6	563.292	3349.33	342.125	3790.33	423.862
NM_001005876	Jpt1	Jupiter microtubule associated homolog 1	1526	933	1136	724	1000	767	1004	957	1091	1086	1298	976	696	1093	778	751	1088	735		987.833	221.917	968.2	242.215	871.833	156.253	1080.17	253.396
NM_001005877	Ffar2	free fatty acid receptor 2	2	1	2	1	1	1	1	0	0	1	1	1	3	0	0	1	1	0		1	1.09545	1	1.22474	0.833333	0.408248	1	0.894427
NM_001005878	Kifc1	kinesin family member C1	12	5	9	0	6	6	10	0	6	10	8	6	7	9	4	0	13	3		7.33333	2.16025	6.8	1.92354	4.5	4.84768	7.16667	4.21505
NM_001005879	Gfpt1	glutamine fructose-6-phosphate transaminase 1	843	727	936	469	860	645	914	666	829	776	1216	833	636	968	640	561	761	553		844.833	220.627	858.6	243.77	655.167	149.854	805.5	123.273
NM_001005880	Clec4a2	C-type lectin domain family 4, member A2	5	20	19	7	12	5	11	1	5	10	28	14	8	15	11	4	10	5		14.3333	7.17403	15.2	7.66159	9.66667	5.88784	7.66667	6.40833
NM_001005881	Plppr2	phospholipid phosphatase related 2	415	190	226	152	222	193	268	246	257	287	295	250	150	227	186	162	314	193		232.5	56.8885	221.6	56.1632	205.5	58.6438	267.5	76.9435
NM_001005882	Rbm47	RNA binding motif protein 47	2	11	6	3	9	8	15	4	5	5	7	3	5	8	7	9	9	4		5.83333	1.83485	6	2	7.5	3.20936	6.66667	4.54606
NM_001005883	Pi4k2b	phosphatidylinositol 4-kinase type 2 beta	314	312	334	305	333	332	378	391	345	326	420	334	308	430	317	252	271	290		355.833	54.3706	361.8	58.5508	293.833	29.2398	349	29.5296
NM_001005884	Letm1	leucine zipper and EF-hand containing transmembrane protein 1	1132	672	752	496	751	586	959	801	916	824	1031	750	495	771	645	556	1076	613		752.667	179.38	738.4	196.71	694	207.107	857.667	188.207
NM_001005885	Dnajb13	DnaJ heat shock protein family (Hsp40) member B13	137	108	103	109	101	102	124	120	121	122	170	121	93	115	109	97	132	97		121.667	25.9358	121.6	28.9966	107.333	13.1555	117.833	13.3479
NM_001005886	Dagla	diacylglycerol lipase, alpha	1012	317	487	227	417	310	678	399	598	508	535	417	214	412	320	266	842	363		401	119.425	379.6	119.972	405.333	224.332	580.667	249.343
NM_001005887	Itch	itchy E3 ubiquitin protein ligase	1480	1722	1633	1401	1797	1566	1878	1852	1858	1774	2220	1693	1465	1999	1909	1533	1662	1448		1843.33	261.138	1857.2	289.481	1593.83	157.799	1711.17	173.118
NM_001005888	Galc	galactosylceramidase	548	494	606	403	519	471	613	585	573	566	720	589	480	580	568	437	546	452		583.833	77.3729	587.4	85.9523	475.167	53.8421	566	52.0922
NM_001005889	Rdx	radixin	1884	2208	2187	1992	2242	1922	2319	2136	2280	2248	2642	2170	2010	2881	2315	1976	1663	1700		2377.67	323.191	2403.6	354.29	1963.5	244.149	2121.33	181.568
NM_001005890	Clec4a1	C-type lectin domain family 4, member A1	55	109	122	75	89	76	76	53	69	95	138	67	66	147	70	31	58	67		97.1667	36.8099	97.6	41.1376	71.5	26.7114	75.1667	25.0233
NM_001005891	Clec4a3	C-type lectin domain family 4, member A3	122	195	306	110	140	146	156	97	102	155	285	95	113	199	105	62	125	95		158.667	72.9648	159.4	81.5524	121.167	45.013	154.833	77.6464
NM_001005892	Spi1	Spi-1 proto-oncogene	19	4	19	1	8	15	10	7	6	11	20	9	3	16	8	6	10	4		11.1667	6.04704	11.2	6.76018	5.5	3.20936	12.6667	5.81951
NM_001005893	Repin1	replication initiator 1	38	11	17	7	9	10	19	9	19	30	18	9	6	4	8	10	36	6		12.5	9.83362	9	5.38516	13.1667	11.3387	18.6667	10.4435
NM_001005895	Ddx19b	DEAD-box helicase 19B	1097	935	1019	733	1051	773	1015	1029	1034	963	1169	912	690	1058	910	746	904	785		950.333	161.516	947.8	180.447	859	125.528	994.5	112.552
NM_001005896	Clec4b2	C-type lectin domain family 4, member B2	0	0	3	0	1	0	1	0	1	1	0	0	1	0	0	0	0	0		0.333333	0.516398	0.2	0.447214	0.166667	0.408248	0.833333	1.16905
NM_001005897	Clec4e	C-type lectin domain family 4, member E	9	12	33	3	7	9	6	6	4	4	16	2	12	5	4	3	3	5		7.16667	5.52871	7.8	5.93296	5.5	3.56371	11.1667	10.8704
NM_001005898	Omg	oligodendrocyte-myelin glycoprotein	967	1001	807	861	968	888	912	1188	998	913	1064	942	851	1272	988	963	830	894		1005	149.136	1023.4	158.943	919.5	67.7783	960	129.903
NM_001005899	Clec4a	C-type lectin domain family 4, member A	9	10	18	10	19	15	13	10	6	15	23	9	16	20	12	3	11	6		15.8333	5.11534	16	5.70088	9.83333	5.4191	11.8333	4.35507
NM_001005900	Hcst	hematopoietic cell signal transducer	6	2	2	0	2	1	8	2	2	4	5	0	2	1	2	3	1	2		2.33333	1.8619	2	1.87083	1.66667	1.0328	3.5	2.81069
NM_001005901	Mib2	mindbomb E3 ubiquitin protein ligase 2	260	85	127	56	77	72	174	83	101	138	152	94	48	87	63	68	231	73		97	40.9194	88.8	39.8585	98.3333	65.7074	136.167	70.7543
NM_001005902	Abtb1	ankyrin repeat and BTB domain containing 1	322	81	138	56	122	86	176	103	149	132	163	98	58	87	81	66	226	98		103.167	38.0285	97.4	39.4753	108.167	62.3167	162.333	84.6136
NM_001005903	Capzb	capping actin protein of muscle Z-line beta subunit	4326	2222	2588	1657	2545	2016	3111	2716	2884	3011	3338	2497	1819	2587	2115	1886	3408	2128		2561.17	558.656	2471.2	573.947	2307.67	617.713	2940.17	772.17
NM_001005904	Ccin	calicin	4	3	3	1	1	0	0	0	0	0	1	1	0	0	0	0	0	1		0.333333	0.516398	0.4	0.547723	1	1.09545	1.16667	1.83485
NM_001005905	Cct2	chaperonin containing TCP1 subunit 2	6275	4779	5008	3910	5287	4189	5612	5459	5699	5246	6336	5019	4269	5993	4665	4336	5201	4285		5254.67	786.038	5256.4	878.804	4633	548.397	5373.67	709.856
NM_001005906	Chpf	chondroitin polymerizing factor	408	80	175	67	117	62	245	99	176	174	234	140	54	110	67	68	268	112		129.833	67.8186	121	71.861	118.667	76.2618	194.167	122.907
NM_001005908	Ghitm	growth hormone inducible transmembrane protein	6503	5251	5272	4249	5806	4642	5822	5923	6219	5753	6523	5512	4611	6502	5181	4588	5686	4553		5680.33	749.886	5665.8	837.453	5022.17	650.206	5730.17	674.666
NM_001006595	Olr156	olfactory receptor 156	0	0	0	1	1	2	3	0	2	0	0	0	3	1	2	0	1	2		1	1.26491	1.2	1.30384	0.833333	0.752773	1.16667	1.32916
NM_001006599	Olr1738	olfactory receptor 1738	9	10	10	7	5	6	9	4	8	4	11	4	6	10	5	10	3	5		6.66667	3.07679	7.2	3.11448	6.66667	2.87518	7.66667	2.25093
NM_001006602	Pigs	phosphatidylinositol glycan anchor biosynthesis, class S	1036	506	594	347	479	448	690	515	607	651	691	580	368	560	420	398	833	454		545	127.245	523.8	129.878	502.833	171.608	648.333	207.168
NM_001006954	Coasy	Coenzyme A synthase	571	185	266	154	256	175	326	242	305	309	397	248	146	242	189	147	422	209		255.167	88.9211	244.4	94.9437	228.833	102.628	314.167	136.443
NM_001006955	Cldnd1	claudin domain containing 1	2859	2492	2675	2007	2621	2154	2557	2662	2875	2625	3322	2515	2144	3286	2456	2269	2356	1963		2724.67	476.477	2744.6	529.913	2284.67	261.538	2630.33	263.598
NM_001006956	Katnal1	katanin p60 subunit A-like 1	1	0	1	3	0	0	0	0	0	1	1	0	0	0	0	0	0	0		0.333333	0.516398	0.2	0.447214	0.5	1.22474	0.333333	0.516398
NM_001006957	Eif4h	eukaryotic translation initiation factor 4H	3734	1915	2367	1670	2172	1737	2739	2218	2598	2580	2804	2179	1552	2412	1827	1656	3056	1873		2225.67	471.101	2154.8	489.648	2057	524.56	2565.5	669.794
NM_001006958	Sdad1	SDA1 domain containing 1	304	264	286	176	315	238	312	278	355	329	359	271	214	326	267	233	313	243		294.333	53.1626	287.4	56.3232	257.333	52.6903	295.5	38.9551
NM_001006959	Noa1	nitric oxide associated 1	393	344	345	284	363	274	346	404	411	384	423	342	269	406	307	252	343	258		355.167	59.8913	349.4	65.0715	307.333	48.4878	362.167	51.7974
NM_001006960	Mtfp1	mitochondrial fission process 1	39	34	36	31	42	31	50	46	46	43	48	43	38	40	28	32	39	38		40	6.78233	39.4	7.4027	36	4.3359	41.3333	7.20185
NM_001006961	Osm	oncostatin M	1	0	1	0	0	0	0	0	1	0	1	0	1	0	0	0	3	0		0.333333	0.516398	0.4	0.547723	0.5	1.22474	0.5	0.547723
NM_001006962	Tinf2	TERF1 interacting nuclear factor 2	340	231	293	182	269	223	318	251	290	302	343	266	172	264	231	197	327	189		263	58.7129	255.2	62.0701	232.5	56.5111	285.833	42.8925
NM_001006963	Itm2b	integral membrane protein 2B	11712	9735	10031	8286	10408	9112	10387	10227	10822	10463	12523	9786	8514	12071	10075	8785	9800	8280		10572	1494.35	10593.8	1669.67	9215.67	889.723	10381.8	862.862
NM_001006964	Babam1	BRISC and BRCA1 A complex member 1	309	136	189	102	171	120	244	172	179	218	225	185	122	152	132	131	303	131		172.333	43.8026	163.2	42.1034	162.333	72.3316	202.167	65.6275
NM_001006965	Mrpl34	mitochondrial ribosomal protein L34	67	46	52	35	49	45	62	48	53	56	73	42	39	45	41	45	52	45		49.3333	13.0639	48	14.1421	45.3333	5.75036	54.5	8.40833
NM_001006966	Eci2	enoyl-CoA delta isomerase 2	785	550	643	423	586	469	702	606	652	654	776	635	510	713	593	497	618	490		646.833	92.6011	645.4	103.457	527.333	71.2395	642.833	105.234
NM_001006967	Kars	lysyl-tRNA synthetase	2663	1350	1717	987	1671	1286	1918	1653	1831	2006	2181	1592	1120	1709	1304	1210	2179	1387		1652	404.013	1581.2	407.969	1464	415.943	1844.67	456.153
NM_001006968	Tsen34	tRNA splicing endonuclease subunit 34	1	0	0	0	0	1	0	0	0	0	0	0	0	0	1	0	0	0		0.166667	0.408248	0.2	0.447214	0	0	0.333333	0.516398
NM_001006969	Irf3	interferon regulatory factor 3	727	321	465	301	427	307	531	349	417	487	619	401	254	435	282	263	614	353		413	134.894	398.2	145.268	379.833	127.362	466	150.81
NM_001006970	Uqcrc2	ubiquinol cytochrome c reductase core protein 2	5801	5340	5180	4795	6156	4337	5944	6153	5640	6120	6855	4949	4726	6610	4974	4731	4684	4463		5705.67	935.744	5622.8	1021.28	5028.17	624.466	5509.17	661.545
NM_001006971	Cln3	CLN3, battenin	285	100	135	67	105	94	163	124	135	170	184	127	87	102	114	71	218	88		130.667	38.5002	122.8	37.2653	108.167	55.8978	156	66.9925
NM_001006972	Ndufv1	NADH:ubiquinone oxidoreductase core subunit V1	1460	481	691	394	580	467	821	556	797	799	908	672	347	562	433	398	1061	529		620.167	214.733	584.4	219.188	573.833	249.501	798.667	351.666
NM_001006973	mrpl11	mitochondrial ribosomal protein L11	424	247	294	217	315	208	333	285	289	273	389	261	237	331	212	228	355	232		283.833	65.2332	286	72.6911	265.667	56.006	305.5	70.8936
NM_001006974	Ccdc86	coiled-coil domain containing 86	90	24	30	15	24	20	65	32	42	38	61	34	17	26	26	29	64	26		33.6667	15.2403	32.8	16.8731	30.3333	17.1425	46.5	26.2278
NM_001006975	Ms4a6bl	membrane-spanning 4-domains, subfamily A, member 6B-like	0	1	4	0	1	0	2	0	0	5	2	0	1	2	0	0	0	0		1.66667	1.8619	1	1	0.333333	0.516398	1	1.67332
NM_001006976	Tars	threonyl-tRNA synthetase	1368	943	1306	1039	1123	882	1303	1234	1151	1268	1634	1293	1091	1231	1078	1048	1355	1071		1265.83	201.668	1265.4	225.469	1096.5	139.568	1207.33	175.743
NM_001006977	Adad1	adenosine deaminase domain containing 1	4	2	3	4	4	1	3	1	5	0	0	4	3	7	2	4	2	3		2.66667	2.65832	3.2	2.58844	3.16667	0.983192	2.83333	1.60208
NM_001006978	Sec13	SEC13 homolog, nuclear pore and COPII coat complex component	1109	688	847	573	758	587	937	789	848	821	1033	802	557	787	655	603	999	627		775.833	162.156	766.8	179.6	708	157.094	852.833	171.758
NM_001006979	Matn1	matrilin 1, cartilage matrix protein	0	0	2	0	0	0	0	0	0	0	0	0	0	0	0	1	0	1		0	0	0	0	0.333333	0.516398	0.333333	0.816497
NM_001006980	Bcap29	B-cell receptor-associated protein 29	1736	2079	1721	1727	2090	1902	1949	2156	2171	1881	2117	1959	1835	2551	1977	1816	1547	1585		2053.33	262.229	2087.8	277.57	1807.33	235.558	1939.17	195.507
NM_001006981	Dlst	dihydrolipoamide S-succinyltransferase	3679	2357	2728	1808	2544	2073	3144	2728	3046	2920	3284	2762	1937	2810	2390	1996	3231	2262		2683.83	465.21	2636.6	503.779	2366.33	497.809	2899.67	534.937
NM_001006982	Uxt	ubiquitously-expressed, prefoldin-like chaperone	354	333	316	222	328	250	301	311	332	327	394	294	239	347	280	230	329	257		313.5	54.4748	310.8	60.4541	283.167	52.6248	310.667	35.0295
NM_001006983	Abhd17a	abhydrolase domain containing 17A	195	27	65	20	49	27	92	37	57	53	78	46	14	32	19	17	121	31		40.3333	23.788	37.8	25.6749	44.1667	39.2857	78.8333	61.2745
NM_001006984	Vezt	vezatin, adherens junctions transmembrane protein	2998	2048	2304	1582	2398	1934	2570	2443	2605	2293	2778	2329	1938	2535	1997	2026	2432	1946		2311.67	318.319	2315.4	355.745	2072	314.498	2475.67	352.816
NM_001006985	Mrpl13	mitochondrial ribosomal protein L13	821	745	709	554	754	634	824	792	762	717	896	737	638	876	746	636	732	577		768.333	98.9882	778.6	107.041	666.333	89.1127	757	73.8485
NM_001006986	Ecsit	ECSIT signalling integrator	392	173	214	159	202	158	262	198	247	299	278	234	136	194	149	147	376	182		215	66.9686	198.2	59.0695	206.5	85.1698	245.167	80.7971
NM_001006987	Spg21	SPG21, maspardin	1309	1235	1223	985	1254	1067	1253	1281	1354	1290	1513	1244	1042	1520	1145	1076	1136	970		1292.33	193.516	1292.8	216.353	1109.33	121.174	1247.83	99.4554
NM_001006988	Wdr6	WD repeat domain 6	862	195	272	140	225	205	408	224	372	363	428	258	119	193	159	145	623	226		253.333	120.947	231.4	121.15	259	182.205	390.5	244.596
NM_001006989	Shisa5	shisa family member 5	1141	735	867	557	859	684	882	774	895	922	1150	753	655	1006	717	643	903	605		867.167	191.246	856.2	211.7	717	140.502	873.833	153.586
NM_001006990	Igsf5	immunoglobulin superfamily, member 5	6	4	3	5	5	4	5	3	2	6	8	2	2	6	1	4	3	3		4.16667	2.85774	3.8	3.03315	4	0.894427	3.83333	1.47196
NM_001006991	Nudt9	nudix hydrolase 9	521	188	251	153	217	181	349	222	256	290	396	262	136	224	171	124	405	199		246.5	92.6277	237.8	100.783	214.333	99.2082	296.667	123.091
NM_001006992	Ang	angiogenin	3	6	4	4	2	1	3	3	4	5	7	1	4	2	1	3	3	0		3.33333	2.42212	3	2.54951	3	2	3	1.09545
NM_001006993	Sgcg	sarcoglycan, gamma	5	2	4	0	2	2	4	6	0	1	2	3	5	3	0	2	4	11		2.33333	1.75119	2.6	1.81659	3.5	3.88587	3.5	2.16795
NM_001006994	Gpr180	G protein-coupled receptor 180	621	319	378	308	377	338	531	389	453	445	455	387	296	366	355	282	539	331		384	59.4643	371.8	57.4778	359.333	93.4209	451.667	106.998
NM_001006995	Acat2	acetyl-CoA acetyltransferase 2	1798	1083	1305	864	1243	934	1426	1274	1494	1284	1611	1291	858	1353	1027	883	1428	952		1237.33	263.134	1228	293.08	1075.5	223.343	1371.83	284.68
NM_001006996	Ddx18	DEAD-box helicase 18	338	256	308	194	280	211	334	291	287	296	380	278	244	317	237	199	327	232		292	52.7447	291.2	58.9296	248	50.7976	294.833	46.2057
NM_001006997	Smpd1	sphingomyelin phosphodiesterase 1	1582	782	978	603	892	699	1074	809	977	1052	1248	898	618	905	687	645	1237	741		901.333	232	871.2	245.906	816.667	229.959	1019.83	306.573
NM_001006998	Aldh3b1	aldehyde dehydrogenase 3 family, member B1	55	24	35	24	27	16	44	17	31	33	45	32	12	27	22	20	53	19		28.5	11.149	27.6	12.2188	27.8333	12.6715	33	15.2184
NM_001006999	Xrcc4	X-ray repair cross complementing 4	265	260	261	179	232	206	229	257	266	258	304	276	206	301	248	201	275	221		265.5	36.7573	267	40.8901	228	35.8553	247.333	24.4349
NM_001007001	Ift74	intraflagellar transport 74	458	509	437	397	523	460	514	506	561	517	528	485	442	628	525	405	392	407		520.833	61.7525	521.6	69.0094	438.833	60.1811	489.333	46.0507
NM_001007002	Mxra8	matrix remodeling associated 8	1041	602	748	476	703	603	908	605	762	844	1089	658	432	721	620	455	875	590		727.333	222.712	704	240.661	616.833	155.588	777.833	171.918
NM_001007003	Cnot10	CCR4-NOT transcription complex, subunit 10	756	536	612	446	583	530	708	647	664	684	772	630	466	742	613	480	654	529		651.167	109.655	644.6	121.272	538	74.0189	652.833	78.2315
NM_001007004	Tuba4a	tubulin, alpha 4A	5590	1823	2534	1482	2302	1612	3306	2439	2740	2805	3192	2404	1579	2079	1634	1717	4347	2091		2282.17	643.713	2177.6	660.267	2293.67	1045.96	3036.83	1365.26
NM_001007005	Arhgdia	Rho GDP dissociation inhibitor alpha	4717	1822	2473	1335	2108	1701	2959	2042	2528	2570	2973	2199	1409	2092	1592	1495	3642	1799		2139.17	586.385	2053	611.656	2033.5	833.118	2736.67	1062.02
NM_001007007	Rnaseh2b	ribonuclease H2, subunit B	485	435	410	332	441	350	424	465	478	434	506	450	403	549	385	336	432	346		454.5	62.4588	458.6	68.9224	387	53.9481	435.333	51.4185
NM_001007009	Drc1	dynein regulatory complex subunit 1	91	60	59	54	64	57	62	69	67	77	83	59	33	52	55	54	83	60		59.8333	18.0933	56.4	17.9109	62.5	10.7657	67.5	12.3895
NM_001007010	Dnaaf4	dynein axonemal assembly factor 4	58	43	30	32	58	44	42	49	54	52	67	39	39	61	59	33	36	44		52.8333	11.7374	53	13.1149	41	9.71597	46.1667	9.92807
NM_001007011	Zpbp2	zona pellucida binding protein 2	19	19	45	21	19	20	28	20	22	29	30	22	30	23	25	22	19	19		26.5	3.61939	26	3.80789	19.8333	1.32916	25.6667	10.0133
NM_001007012	Alx3	ALX homeobox 3	0	0	0	0	0	0	1	2	0	0	0	0	0	0	0	0	0	0		0	0	0	0	0	0	0.5	0.83666
NM_001007013	Gphb5	glycoprotein hormone beta 5	0	1	0	0	0	0	0	0	0	0	0	0	0	0	0	0	0	0		0	0	0	0	0.166667	0.408248	0	0
NM_001007014	Rbm4b	RNA binding motif protein 4B	208	177	224	158	206	168	201	173	215	241	277	166	167	245	177	171	201	174		212.167	48.0017	206.4	51.2913	181.167	18.5409	198.167	22.7984
NM_001007015	Rnase2	ribonuclease A family member 2	3	6	11	7	19	5	2	2	3	7	23	3	21	6	4	5	6	3		10.6667	8.91441	11.4	9.76217	7.66667	5.71548	4.33333	3.4448
NM_001007016	Sspo	SCO-spondin	34	9	10	6	11	10	12	12	12	14	22	19	6	13	10	5	22	10		14	5.83095	14	6.5192	10.5	6.09098	15	9.35949
NM_001007020	Hmgn3	high mobility group nucleosomal binding domain 3	66	59	59	37	74	33	61	63	46	51	78	52	44	81	42	47	70	49		58	17.1231	59.4	18.7563	56	14.2829	54.6667	12.6596
NM_001007091	Atp6ap2	ATPase H+ transporting accessory protein 2	4716	4459	4480	3680	4589	3518	4559	4855	4926	4501	5215	4287	3645	5361	4136	3769	3970	3543		4524.17	656.952	4528.8	734.386	4001.67	429.673	4509	514.174
NM_001007092	Clstn1	calsyntenin 1	6708	2782	3686	2305	3244	2727	4944	3560	4166	4251	4632	3627	2278	3472	3086	2317	6015	3048		3557.67	837.504	3419	855.893	3285.17	1390.05	4298.5	1387.81
NM_001007093	Creb3l4	cAMP responsive element binding protein 3-like 4	2	0	0	0	0	0	0	0	0	3	2	0	0	0	0	1	1	3		0.833333	1.32916	0.4	0.894427	0.833333	1.16905	0.333333	0.816497
NM_001007144	Plin2	perilipin 2	1932	921	1314	712	1124	781	1280	1145	1212	1237	1644	1109	796	1271	804	846	1416	895		1143.5	320.22	1124.8	354.336	985.667	249.45	1277.33	373.649
NM_001007145	Ctnna1	catenin alpha 1	3618	2511	3248	2154	2658	2315	3299	2786	2950	2971	3865	3311	2271	3455	2918	2218	3102	2248		3131.83	545.288	3164	603.253	2481.83	360.07	3036	456.634
NM_001007146	Tob2	transducer of ERBB2, 2	174	135	147	97	163	128	202	140	184	169	225	127	91	111	115	80	193	144		139.667	49.1962	133.8	52.6042	135.333	41.7069	162.5	28.6059
NM_001007147	Sun1	Sad1 and UNC84 domain containing 1	547	293	394	236	352	269	430	300	393	405	585	365	247	364	265	216	524	315		371.833	121.363	365.2	134.466	322.667	110.656	388.833	99.0019
NM_001007148	Btrc	beta-transducin repeat containing E3 ubiquitin protein ligase	1132	916	912	747	1051	910	1158	1072	1170	1101	1144	959	791	1147	966	796	1173	896		1018	139.37	1001.4	149.041	929.833	159.051	1059	119.524
NM_001007149	Stau2	staufen double-stranded RNA binding protein 2	502	443	440	393	507	420	510	550	590	450	490	450	432	652	481	431	396	335		492.5	81.0574	501	87.5842	417.5	57.8126	502	64.3117
NM_001007265	Os9	OS9, endoplasmic reticulum lectin	2567	1069	1685	702	1413	990	1772	1248	1595	1654	2026	1372	858	1388	932	827	2130	1024		1371.67	439.384	1315.2	466.272	1194.17	518.717	1642.83	539.8
NM_001007554	Fblim1	filamin binding LIM protein 1	17	10	22	7	7	15	17	9	7	10	29	11	6	8	7	11	10	8		11.8333	8.61201	12.2	9.57601	8.83333	1.7224	14.5	5.57674
NM_001007556	Lefty2	Left-right determination factor 2	22	16	24	17	14	8	26	12	31	14	27	20	16	22	20	11	21	11		19.8333	4.57894	21	4	15	3.84708	20.5	8.75785
NM_001007557	Adgre1	adhesion G protein-coupled receptor E1	276	278	464	172	293	231	234	154	213	239	361	218	197	379	154	123	212	183		258	91.3761	261.8	101.63	210.167	65.2056	262	106.593
NM_001007558	Adgre4	adhesion G protein-coupled receptor E4	13	19	27	11	18	15	19	16	28	10	21	16	21	18	10	13	15	16		16	5.01996	17.2	4.54973	15.3333	3.01109	19.6667	6.37704
NM_001007597	Fshb	follicle stimulating hormone beta subunit	0	0	0	0	0	0	0	0	0	1	0	0	0	0	0	0	0	0		0.166667	0.408248	0	0	0	0	0	0
NM_001007598	Rpl9	ribosomal protein L9	4039	3538	3523	2854	3748	2991	3539	3575	3603	3714	4520	3231	3163	3867	3160	2976	3137	2864		3609.17	538.686	3588.2	599.525	3186.17	374.208	3545	333.387
NM_001007599	Rpl23	ribosomal protein L23	2918	2311	2421	1711	2503	1968	2525	2244	2327	2606	3012	2188	1957	2518	1890	1714	2308	1825		2361.83	429.757	2313	461.496	2062	351.418	2400.5	316.442
NM_001007600	Rps4x	ribosomal protein S4, X-linked	4179	3816	4057	2995	4006	3180	3590	3642	3803	4162	4944	3512	3200	4148	3213	3130	3458	2956		3863.17	681.829	3803.4	744.529	3393.5	442.146	3741.83	358.57
NM_001007601	Pcbd1	pterin-4 alpha-carbinolamine dehydratase 1	447	254	306	195	256	216	347	302	309	283	357	295	194	302	244	212	323	234		279.167	55.3802	278.4	61.8813	245.667	44.7064	321.167	75.2421
NM_001007602	Gsto1	glutathione S-transferase omega 1	1282	1009	1153	878	1075	836	1080	1054	1091	1116	1264	967	792	1171	829	829	1071	915		1023.17	191.189	1004.6	207.621	962.833	103.739	1082.67	145.893
NM_001007603	Rps20	ribosomal protein S20	1145	672	788	460	687	563	805	668	725	838	982	646	530	688	478	497	879	523		693.667	189.511	664.8	196.579	619.667	157.741	782.333	198.262
NM_001007604	Rplp1	ribosomal protein, large, P1	852	439	585	313	537	376	598	401	454	514	688	449	311	495	388	356	559	412		474.167	128.395	466.2	141.883	436	97.4105	544.333	176.767
NM_001007606	Sars	seryl-tRNA synthetase	3565	1642	2089	1350	1915	1564	2511	2161	2224	2247	2598	2109	1434	2099	1665	1461	2883	1693		2025.33	416.899	1981	450.017	1824	554.345	2352.33	669.272
NM_001007607	Pigq	phosphatidylinositol glycan anchor biosynthesis, class Q	1321	573	712	449	533	457	860	530	749	852	997	668	375	661	487	449	945	553		673.333	228.292	637.6	235.732	583.667	184.637	771.5	306.94
NM_001007608	Skp1	S-phase kinase-associated protein 1	18613	19047	16554	16241	19343	16172	18311	20392	19718	18102	20005	17625	17004	22215	18364	17244	15823	15592		18885.8	1915.91	19042.6	2098.59	17215	1637.43	18293.3	1677.02
NM_001007609	Mfap3	microfibril associated protein 3	254	277	310	225	330	284	330	311	332	248	377	271	230	323	268	227	272	279		286.167	54.367	293.8	57.0763	268.333	38.9649	303.5	29.8111
NM_001007610	Wrap53	WD repeat containing, antisense to TP53	166	57	60	50	62	60	95	62	89	84	114	59	44	55	45	51	120	54		66.8333	27.2721	63.4	29.0052	65.6667	26.9716	88.6667	40.9276
NM_001007611	Rflnb	refilin B	392	286	328	212	325	234	351	340	355	315	398	299	236	352	296	277	364	248		316	54.9727	316.2	61.4589	285.333	54.0432	333.333	53.2228
NM_001007612	Ccl7	C-C motif chemokine ligand 7	80	49	185	34	54	37	60	65	50	44	92	63	45	102	23	48	36	38		61.5	30.4417	65	32.6573	43.1667	8.20772	79.5	53.661
NM_001007613	Ddx5	DEAD-box helicase 5	13196	13416	13443	11415	14894	12028	13551	14215	14781	13892	17230	13007	12380	16538	13169	12020	12114	10984		14369.3	2018.34	14464.8	2241.38	12473.8	1443.68	13535.7	939.106
NM_001007615	Wipi2	WD repeat domain, phosphoinositide interacting 2	690	301	410	280	425	329	489	411	451	443	530	419	265	392	294	315	549	325		390.5	98.075	380	105.814	365.833	102.833	463.333	123.14
NM_001007616	Wsb2	WD repeat and SOCS box-containing 2	1915	544	908	428	699	521	1229	714	941	983	1117	776	439	660	530	452	1547	661		750.833	261.867	704.4	263.718	721.833	418.544	1038	490.751
NM_001007617	Nuak2	NUAK family kinase 2	112	58	95	32	59	58	58	39	45	66	97	55	40	69	47	34	60	44		62.3333	20.2353	61.6	22.5344	47.8333	12.9061	67.8333	29.1027
NM_001007618	Rchy1	ring finger and CHY zinc finger domain containing 1	975	913	850	756	1009	781	951	985	1038	948	1013	943	727	1075	885	771	843	810		931.833	119.684	928.6	133.517	850.333	95.8909	930	95.6619
NM_001007619	Tmed5	transmembrane p24 trafficking protein 5	867	1119	1081	1001	1107	954	1085	1132	1128	993	1359	1166	978	1459	1045	960	856	890		1166.67	201.499	1201.4	204.216	988.833	108.903	1041.17	106.987
NM_001007620	Pdhb	pyruvate dehydrogenase E1 beta subunit	4379	4053	3857	3277	4223	3615	4083	4580	4681	4060	4480	3977	3565	4980	4006	3809	3824	3587		4178	488.689	4201.6	542.535	3795.5	335.372	4199.17	419.848
NM_001007621	Dhrs1	dehydrogenase/reductase 1	519	349	376	271	402	283	430	341	342	413	516	339	227	362	317	234	486	281		362.333	97.0519	352.2	104.899	337.167	94.5207	381.833	82.6932
NM_001007622	Pdlim2	PDZ and LIM domain 2	56	67	66	53	65	62	63	65	74	89	94	51	43	70	43	46	79	56		65	22.8298	60.2	21.8792	61	11.7473	64.3333	5.88784
NM_001007623	Mettl6	methyltransferase like 6	253	245	248	205	260	224	244	217	253	233	334	249	217	292	244	212	218	216		261.5	43.4546	267.2	46.0076	226	21.5314	239.833	15.5102
NM_001007624	Qars	glutaminyl-tRNA synthetase	1805	915	1247	755	1125	903	1380	1141	1197	1273	1530	987	722	1085	876	754	1473	895		1078.83	289.204	1040	305.35	986.167	274.589	1278.83	301.677
NM_001007625	Epdr1	ependymin related 1	7432	5751	6079	4944	6497	5240	6823	6964	7309	6809	7524	6526	5346	7352	6157	5489	6572	5155		6619	804.368	6581	893.269	5734.67	678.832	6641.17	835.225
NM_001007626	Ggps1	geranylgeranyl diphosphate synthase 1	1712	1990	1820	1751	2178	1768	2069	2379	2201	1999	2246	1860	1754	2510	2097	1913	1579	1752		2077.67	273.477	2093.4	302.706	1860.5	211.347	1991.5	267.409
NM_001007627	Stard6	StAR-related lipid transfer domain containing 6	194	192	224	183	254	178	248	214	252	211	279	203	195	251	232	195	187	181		228.5	32.0858	232	34.5688	198.667	27.6164	218.333	29.2689
NM_001007628	Cxxc5	CXXC finger protein 5	696	594	681	552	587	580	603	709	709	718	763	656	542	881	685	611	610	558		707.5	112.997	705.4	126.203	585.333	25.3114	663	56.8049
NM_001007629	Nutf2	nuclear transport factor 2	2083	1321	1542	1081	1477	1166	1581	1541	1657	1568	1790	1392	1129	1588	1274	1177	1667	1234		1456.83	239.027	1434.6	260.211	1326.17	214.381	1595	293.922
NM_001007630	Zfand6	zinc finger AN1-type containing 6	1987	1973	1961	1829	2131	1903	2045	2116	2121	2012	2463	1939	1785	2630	2099	1843	1597	1683		2154.67	324.847	2183.2	354.685	1842.67	192.954	2022.17	87.4904
NM_001007632	Ascc1	activating signal cointegrator 1 complex subunit 1	503	289	359	227	346	263	361	314	359	406	443	345	246	384	313	249	420	269		356.167	70.6015	346.2	74.0655	300	71.4535	359.833	79.971
NM_001007634	Pelo	pelota mRNA surveillance and ribosome rescue factor	368	157	212	105	189	162	247	207	229	213	282	206	113	209	164	143	280	143		197.833	56.2971	194.8	62.3915	169.5	60.5169	237.5	69.9621
NM_001007635	tGap1	GTPase activating protein testicular GAP1	74	89	107	85	102	93	89	114	101	77	114	73	87	110	95	86	71	90		92.6667	16.8839	95.8	16.8137	87.1667	9.98833	96.3333	14.222
NM_001007636	S100a1	S100 calcium binding protein A1	166	83	95	51	113	91	119	101	114	110	132	112	65	100	84	70	137	85		100.5	23.4414	98.6	25.6866	89.8333	30.7663	114.333	27.5221
NM_001007637	mrpl24	mitochondrial ribosomal protein L24	894	583	615	453	683	519	736	688	719	690	765	602	527	695	589	541	773	581		644.667	86.9866	635.6	94.0308	602.333	111.826	695.167	125.923
NM_001007638	RGD1359334	similar to hypothetical protein FLJ20519	1	1	0	1	1	1	1	1	0	0	0	1	1	1	1	0	0	0		0.666667	0.516398	0.8	0.447214	0.5	0.547723	0.666667	0.516398
NM_001007639	St7l	suppression of tumorigenicity 7-like	891	937	823	836	994	804	864	1025	1037	940	1060	977	868	1203	927	828	758	725		995.833	119.655	1007	130.236	846.333	102.95	907.333	100.592
NM_001007640	Ints12	integrator complex subunit 12	195	146	178	125	158	139	193	149	145	167	221	155	110	182	144	156	179	103		163.167	37.3493	162.4	41.7049	144.5	26.8682	166.5	25.1853
NM_001007641	Rnd3	Rho family GTPase 3	772	589	771	580	657	512	682	664	638	676	912	740	527	867	666	567	676	479		731.333	141.565	742.4	155.346	591.333	70.4632	673.167	96.657
NM_001007642	Phospho2	phosphatase, orphan 2	949	957	847	790	984	854	996	993	1040	964	1137	846	823	1130	929	786	814	735		971.5	135.777	973	151.748	844.333	101.419	946.5	79.7715
NM_001007643	Tmx2	thioredoxin-related transmembrane protein 2	6839	5175	5054	4355	5424	4188	5695	5880	6271	5781	6427	5470	4286	6042	5183	4706	6178	4589		5531.5	748.503	5481.6	825.619	5071.17	669.19	5654.5	932.398
NM_001007645	Mturn	maturin, neural progenitor differentiation regulator homolog	3344	3499	3550	2905	3762	3027	3562	3874	3969	3389	4032	3519	2970	4348	3461	3360	3276	2923		3619.83	492.153	3666	535.521	3287.5	332.998	3554.33	345.408
NM_001007646	Fkbp9	FK506 binding protein 9	2755	2202	2389	2000	2533	2201	2659	2157	2569	2733	3665	2311	1834	2686	2264	1868	2447	1951		2582.17	622.989	2552	691.606	2166.83	274.782	2455	245.881
NM_001007647	Rnf181	ring finger protein 181	1845	1304	1449	1194	1485	1075	1629	1485	1522	1577	1788	1390	1092	1622	1362	1205	1522	1194		1471.83	243.559	1450.8	266.145	1317.33	150.479	1500.83	252.823
NM_001007648	Cdca3	cell division cycle associated 3	14	14	17	5	17	9	8	11	11	20	26	15	21	16	8	7	10	10		17.6667	6.15359	17.2	6.76018	10.5	4.41588	11.6667	3.32666
NM_001007650	Tssk3	testis-specific serine kinase 3	5	3	3	3	7	4	5	2	5	8	5	5	1	7	4	3	5	8		5	2.44949	4.4	2.19089	4.83333	2.2286	4	1.26491
NM_001007651	Pef1	penta-EF hand domain containing 1	936	319	414	243	409	296	560	415	458	478	587	403	242	369	318	281	791	359		399.5	121.416	383.8	128.758	400.333	200.007	513.167	223.9
NM_001007652	Pole3	polymerase (DNA directed), epsilon 3, accessory subunit	1818	1558	1462	1320	1728	1322	1728	1753	1716	1674	1878	1504	1428	1929	1606	1432	1518	1260		1669.83	200.288	1669	223.917	1469.33	170.09	1633.17	195.193
NM_001007653	Mrps15	mitochondrial ribosomal protein S15	1124	857	844	676	945	752	931	987	1042	896	1103	898	776	1014	826	746	951	753		918.833	120.788	923.4	134.465	821.333	113.882	946.667	134.791
NM_001007654	Agtrap	angiotensin II receptor-associated protein	209	86	109	73	125	87	168	105	123	151	181	107	58	100	82	76	186	94		113.167	45.2964	105.6	46.2093	106.667	43.1076	133.5	45.9902
NM_001007655	Ube2j2	ubiquitin-conjugating enzyme E2, J2	1093	876	884	713	958	860	981	1007	1059	1014	1154	946	820	1117	947	790	908	737		999.667	123.065	996.8	137.367	830.333	98.5102	980.667	93.1164
NM_001007656	Mapre3	microtubule-associated protein, RP/EB family, member 3	2641	1206	1428	1026	1325	1059	1874	1481	1659	1739	1864	1486	944	1434	1249	968	2201	1271		1452.67	332.525	1395.4	337.075	1332.83	447.423	1690.33	538.461
NM_001007657	RGD1359127	similar to RIKEN cDNA 2310011J03	118	34	47	32	40	33	75	46	52	64	77	46	17	49	30	32	93	52		47.1667	21.8304	43.8	22.5987	47.1667	23.7016	61.8333	30.7468
NM_001007658	Them6	thioesterase superfamily member 6	1486	382	533	269	433	326	791	430	632	665	819	555	280	438	319	330	1160	489		512.667	207.872	482.2	216.914	510.5	327.333	699.667	417.46
NM_001007659	Atg101	autophagy related 101	14	2	1	3	5	2	5	2	1	1	4	7	0	4	5	2	8	3		3.5	2.58844	4	2.54951	3.83333	2.31661	4.16667	5.03653
NM_001007660	Ccdc82	coiled-coil domain containing 82	709	775	744	675	826	687	809	828	867	871	956	761	697	1024	810	714	674	650		853.167	122.33	849.6	136.42	719	68.3111	774	71.3919
NM_001007661	Thyn1	thymocyte nuclear protein 1	827	602	676	512	672	555	740	654	725	702	757	688	517	712	627	504	757	571		667.167	84.7241	660.2	92.7831	603	97.5541	696.167	91.6328
NM_001007662	Arcn1	archain 1	5937	5788	5766	4891	6508	5118	6027	6517	6566	6093	6929	5818	4873	7049	5804	5335	5258	5005		6094.33	807.511	6094.6	902.824	5464.17	598.832	5988.5	533.71
NM_001007663	Ints14	integrator complex subunit 14	1064	760	836	614	792	667	920	844	964	914	1010	898	597	932	766	700	1002	731		852.833	148.149	840.6	162.212	766.5	130.454	882.5	134.963
NM_001007664	Abhd14b	abhydrolase domain containing 14b	345	250	267	192	263	225	290	205	272	327	417	271	177	242	253	176	328	209		281.167	82.2591	272	88.476	236.333	55.9524	267.333	49.488
NM_001007665	Tex264	testis expressed 264	429	79	137	55	87	71	201	96	148	155	187	128	66	84	61	58	310	99		113.5	51.415	105.2	52.7987	114.667	97.1693	180.333	129.809
NM_001007666	Bcs1l	BCS1 homolog, ubiquinol-cytochrome c reductase complex chaperone	255	130	150	113	130	115	183	157	174	162	198	164	99	138	122	95	227	117		147.167	34.9995	144.2	38.2779	135.333	46.7361	172.333	46.843
NM_001007667	Sat1	spermidine/spermine N1-acetyl transferase 1	4537	4231	4333	4043	4186	3997	5457	4856	4401	4468	4914	4665	3495	4968	4729	3743	3255	4087		4539.83	542.515	4554.2	605.273	3924.17	369.85	4596.83	505.647
NM_001007668	Ubald1	UBA-like domain containing 1	0	0	0	0	0	0	2	0	0	0	0	0	0	0	0	0	0	0		0	0	0	0	0	0	0.333333	0.816497
NM_001007669	Zfp672	zinc finger protein 672	259	223	273	173	267	194	243	255	240	238	278	225	225	305	240	163	203	204		251.833	32.5049	254.6	35.5429	205.5	37.3082	244	27.2176
NM_001007670	Odf4	outer dense fiber of sperm tails 4	0	2	1	3	0	1	2	3	1	3	2	3	2	2	0	2	2	5		2	1.09545	1.8	1.09545	2.33333	1.63299	1.33333	1.0328
NM_001007671	Cyb5d2	cytochrome b5 domain containing 2	168	95	106	90	95	88	106	121	112	115	136	99	80	105	88	91	155	82		103.833	20.0142	101.6	21.5244	101.333	26.7183	116.833	27.2941
NM_001007672	Tmem98	transmembrane protein 98	130	67	104	43	67	60	72	45	68	58	93	77	47	94	53	55	61	52		70.3333	20.5686	72.8	21.9818	57.5	9.3755	79.8333	31.3332
NM_001007673	Mmd	monocyte to macrophage differentiation-associated	2594	1659	2735	1156	1889	1444	1768	1675	2007	1984	3322	1914	1515	2730	1036	1558	1410	972		2083.5	825.945	2103.4	921.825	1440.67	335.876	2037.17	520.27
NM_001007674	Slc25a19	solute carrier family 25 member 19	171	66	88	61	50	63	100	83	102	99	110	103	32	81	50	47	114	73		79.1667	31.5938	75.2	33.611	68.5	24.3208	101.167	36.9833
NM_001007675	C1qtnf1	C1q and TNF related 1	173	60	126	60	109	89	135	78	89	142	154	105	64	79	66	66	211	82		101.667	38.9393	93.6	37.514	98	58.4089	115	36.3483
NM_001007676	Timmdc1	translocase of inner mitochondrial membrane domain containing 1	369	194	218	132	203	151	244	195	219	262	268	213	133	206	141	142	319	192		203.833	57.541	192.2	55.8901	197	66.6393	232.667	73.7636
NM_001007677	Lyl1	LYL1, basic helix-loop-helix family member	10	3	8	3	3	4	3	3	4	3	4	3	2	3	2	2	6	2		2.83333	0.752773	2.8	0.83666	3.16667	1.47196	5.33333	2.94392
NM_001007678	Rabif	RAB interacting factor	45	27	28	34	30	19	30	34	28	35	36	44	19	25	31	23	35	27		31.6667	8.80152	31	9.66954	29.3333	4.58984	30.6667	8.57127
NM_001007679	Tmem206	transmembrane protein 206	204	80	117	64	92	87	120	102	118	115	132	93	75	123	89	66	153	74		104.5	22.1427	102.4	24.079	88.1667	33.3492	124.667	40.8689
NM_001007680	Abhd6	abhydrolase domain containing 6	868	539	618	484	621	503	733	683	749	681	801	617	486	709	579	513	720	534		645.5	109.679	638.4	121.074	568.5	87.1659	692.333	124.244
NM_001007681	Zfp219	zinc finger protein 219	95	64	85	59	51	41	92	66	66	67	84	76	52	61	42	47	59	72		63.6667	15.4229	63	17.1464	58.6667	8.95917	74.1667	20.5077
NM_001007682	Thtpa	thiamine triphosphatase	1594	900	1030	723	1033	831	1281	1007	1169	1125	1315	1037	732	1039	848	765	1363	910		1016	205.491	994.2	221.853	949	231.217	1152	265.045
NM_001007683	Glt8d1	glycosyltransferase 8 domain containing 1	1235	1281	1255	1140	1304	1085	1267	1271	1276	1276	1551	1301	1121	1647	1337	1060	991	924		1372.17	192.95	1391.4	209.196	1116.67	154.122	1231.5	73.2496
NM_001007684	Klf2	Kruppel-like factor 2	1	0	1	0	0	0	3	0	0	1	1	0	0	0	0	0	1	0		0.333333	0.516398	0.2	0.447214	0.166667	0.408248	0.833333	1.16905
NM_001007685	Klhdc8b	kelch domain containing 8B	265	85	122	64	127	84	163	100	155	158	174	127	79	113	84	73	207	117		122.5	38.4643	115.4	38.3575	112.167	52.5906	148.167	64.8673
NM_001007686	Cln8	CLN8, transmembrane ER and ERGIC protein	304	149	178	104	189	153	204	151	198	194	222	180	109	174	124	122	183	137		167.167	42.8598	161.8	45.6092	147.333	33.5778	198	56.4021
NM_001007687	Cndp1	carnosine dipeptidase 1	272	162	256	104	157	165	287	165	179	180	180	278	136	183	205	197	183	113		193.667	47.0177	196.4	52.0317	152.667	37.238	220.667	56.9514
NM_001007688	Fam210a	family with sequence similarity 210, member A	2566	2592	2549	2271	2830	2510	2761	2775	2846	2579	3312	2471	2273	3259	2554	2354	2341	2296		2741.33	435.316	2773.8	478.508	2447.33	219.716	2667.83	142.345
NM_001007689	Ciapin1	cytokine induced apoptosis inhibitor 1	958	497	583	365	565	436	731	566	656	664	763	607	401	544	448	424	827	480		571.167	135.327	552.6	142.5	526.333	162.113	655	178.13
NM_001007690	Fbxo30	F-box protein 30	1187	1321	1191	1068	1442	1138	1300	1407	1408	1236	1540	1234	1120	1591	1299	1133	1014	1012		1336.67	187.119	1356.8	201.809	1165	177.6	1271.83	117.683
NM_001007691	Prss23	protease, serine, 23	586	417	506	388	447	349	480	437	425	498	773	389	351	531	420	345	431	374		493.667	152.431	492.8	170.406	400.333	38.2187	463.833	80.4721
NM_001007692	Nfatc2ip	nuclear factor of activated T-cells 2 interacting protein	119	83	85	58	82	79	102	110	129	111	136	81	51	80	85	73	133	95		90.6667	29.262	86.6	30.762	87.3333	25.5238	104	19.3701
NM_001007693	Ttc9c	tetratricopeptide repeat domain 9C	1701	1745	1728	1567	1961	1561	1912	2020	1933	1791	2150	1686	1663	2285	1830	1697	1479	1469		1900.83	256.697	1922.8	280.62	1653	188.038	1809.17	173.341
NM_001007694	Ifit3	interferon-induced protein with tetratricopeptide repeats 3	119	81	112	62	137	99	61	77	72	112	187	30	74	256	50	49	83	74		118.167	87.344	119.4	97.5951	81	30.2457	90	23.4094
NM_001007695	Tcp11	t-complex 11	3	1	1	4	4	2	6	0	2	2	1	0	0	1	0	0	4	0		0.666667	0.816497	0.4	0.547723	2.16667	2.04124	2.33333	2.06559
NM_001007696	mrpl9	mitochondrial ribosomal protein L9	730	423	539	355	511	451	596	515	549	535	656	488	351	585	441	366	567	406		509.333	107.786	504.2	119.686	438	84.0143	563.333	94.4429
NM_001007697	Prune1	prune exopolyphosphatase 1	669	380	433	282	426	328	525	408	480	462	576	421	307	469	328	279	589	338		427.167	99.4252	420.2	109.511	382.333	116.046	473.833	116.632
NM_001007698	Golph3l	golgi phosphoprotein 3-like	494	515	454	401	519	412	539	515	505	544	589	472	385	590	478	397	438	366		509.667	79.8615	502.8	87.2852	439.333	64.3636	486.5	45.9859
NM_001007699	Cept1	choline/ethanolamine phosphotransferase 1	2040	2114	1989	1882	2180	1772	2028	2336	2319	2155	2487	2089	1926	2770	2164	1879	1649	1656		2265.17	307.411	2287.2	338.357	1893.33	222.365	2080.67	214.524
NM_001007700	M6pr	mannose-6-phosphate receptor, cation dependent	9	8	11	9	12	13	5	6	47	11	15	7	6	10	8	12	7	5		9.5	3.27109	9.2	3.56371	8.83333	2.78687	15.1667	15.8798
NM_001007701	Tram1	translocation associated membrane protein 1	2323	2123	2403	2006	2375	2059	2301	2246	2289	2381	3099	2314	2056	2971	2338	1919	1940	1791		2526.5	411.962	2555.6	453.641	2025.67	202.82	2270.17	115.687
NM_001007702	RGD1359108	similar to RIKEN cDNA 3110043O21	2416	2372	2350	1728	2592	1966	2412	2684	2555	2380	3039	2257	1978	2854	2218	2027	2168	1905		2454.33	407.132	2469.2	453.363	2132	315.045	2397.17	243.265
NM_001007703	Cptp	ceramide-1-phosphate transfer protein	1564	986	1160	787	1190	822	1283	1229	1324	1218	1237	1032	752	1133	962	854	1328	794		1055.67	182.626	1023.2	183.806	989.833	224.669	1230.33	242.72
NM_001007704	Galm	galactose mutarotase	406	227	297	247	250	240	340	311	317	287	427	312	194	317	270	228	374	257		301.167	75.9721	304	84.5843	263.833	55.3152	318.5	54.4086
NM_001007705	Ubr7	ubiquitin protein ligase E3 component n-recognin 7 (putative)	915	724	808	643	827	688	795	838	821	794	1082	726	612	922	749	679	766	630		814.167	165.324	818.2	184.508	711.5	75.9704	810.833	73.5375
NM_001007707	Hgh1	HGH1 homolog	285	146	176	129	168	118	217	201	194	192	220	208	124	191	145	144	212	150		180	37.4433	177.6	41.3437	158.167	29.1919	198.5	54.4748
NM_001007708	RGD1359634	similar to RIKEN cDNA 1700088E04	401	208	281	170	238	174	297	224	280	286	352	258	174	222	260	164	384	218		258.667	59.9555	253.2	65.3391	230.333	80.4529	276.167	76.4393
NM_001007709	Mief1	mitochondrial elongation factor 1	305	211	242	168	259	180	290	239	290	276	292	237	173	254	191	171	311	213		237.167	47.0039	229.4	48.0552	222.167	54.7884	257.667	46.8131
NM_001007710	Pxylp1	2-phosphoxylose phosphatase 1	271	191	202	140	209	153	262	213	215	286	298	198	173	229	180	180	214	184		227.333	53.8356	215.6	50.895	186.333	26.4323	219.333	43.0101
NM_001007711	Gtf2f1	general transcription factor IIF subunit 1	566	183	241	136	286	184	384	251	293	296	335	243	155	221	206	151	465	260		242.667	64.6055	232	66.0606	246.833	122.349	319.833	137.724
NM_001007712	Cavin2	caveolae associated protein 2	556	509	418	486	625	457	526	459	592	554	903	436	396	737	548	351	538	468		595.667	191.728	604	213.14	496.167	89.9809	501.333	67.1109
NM_001007713	Tmbim1	transmembrane BAX inhibitor motif containing 1	1060	688	1086	621	798	602	967	743	787	894	1210	855	617	925	787	618	825	530		881.333	194.707	878.8	217.578	680	113.875	874.167	193.341
NM_001007714	Morf4l2	mortality factor 4 like 2	6899	6152	6443	5599	6717	5652	6487	6719	6906	6494	7535	6567	5567	7746	6127	5830	5796	5122		6672.67	831.745	6708.4	924.756	5869.33	536.088	6517.67	467.471
NM_001007715	Ribc1	RIB43A domain with coiled-coils 1	84	70	92	51	76	59	85	65	95	78	113	85	52	87	62	64	103	56		79.5	21.3237	79.8	23.8265	70	18.5365	80	14.6697
NM_001007720	Gorasp2	golgi reassembly stacking protein 2	2087	1467	1583	1226	1624	1298	1668	1690	1804	1653	1890	1576	1295	1853	1495	1366	1848	1333		1627	224.129	1621.8	250.179	1477.33	226.012	1688.33	259.301
NM_001007721	Emp2	epithelial membrane protein 2	1244	950	1307	843	990	964	1295	1050	1199	1493	1707	1489	996	1360	1472	907	1180	806		1419.5	236.024	1404.8	260.794	946	132.995	1176.5	139.494
NM_001007722	Hba2	hemoglobin, alpha 2	0	1	0	0	0	0	0	0	0	0	0	0	1	0	0	0	0	1		0.166667	0.408248	0.2	0.447214	0.333333	0.516398	0	0
NM_001007723	Nt5c3b	5'-nucleotidase, cytosolic IIIB	565	337	418	293	397	274	427	429	452	454	521	407	314	399	331	295	461	340		404.333	77.0082	394.4	81.6872	353.833	64.784	427.5	92.9102
NM_001007724	Dcakd	dephospho-CoA kinase domain containing	326	108	157	92	139	101	215	141	197	186	218	163	76	153	128	85	282	123		154	48.9122	147.6	51.8006	138.167	73.194	189.5	78.2042
NM_001007725	Icam2	intercellular adhesion molecule 2	78	55	79	50	80	77	73	64	47	69	94	66	59	66	50	38	63	40		67.3333	14.7468	67	16.4621	54.3333	15.6546	69.6667	12.3882
NM_001007726	Dnai2	dynein, axonemal, intermediate chain 2	73	54	72	62	69	49	71	74	71	69	81	72	69	68	69	56	64	57		71.3333	4.92612	71.8	5.35724	60.3333	5.68038	68.3333	9.54289
NM_001007727	Lypd1	Ly6/Plaur domain containing 1	216	131	149	172	163	138	180	172	166	190	165	166	167	189	141	135	214	151		169.667	18.1732	165.6	16.9941	161	30.3645	170.167	27.206
NM_001007728	Mpzl1	myelin protein zero-like 1	1592	1072	1300	888	1107	979	1336	1210	1296	1313	1529	1194	968	1380	1046	960	1204	988		1238.33	210.793	1223.4	232.099	1036.5	113.616	1285.5	198.22
NM_001007729	Pf4	platelet factor 4	41	30	33	16	28	26	30	13	19	29	45	18	36	30	9	14	43	26		27.8333	12.7971	27.6	14.2934	26.1667	10.5151	27	10.02
NM_001007730	Cabp7	calcium binding protein 7	141	44	60	29	63	48	89	55	68	71	79	61	37	55	39	41	100	46		57	16.876	54.2	17.2395	53.8333	25.119	76.8333	34.4524
NM_001007731	Golga7	golgin A7	4587	3927	4067	3474	4191	3348	4247	4146	4548	4201	4906	4198	3286	5124	4033	3533	3822	3274		4291.33	658.096	4309.4	734.108	3703.5	337.005	4157.17	449.129
NM_001007732	Serpinb9	serpin family B member 9	3180	3130	3275	2650	3217	2897	3241	3542	3365	3180	3651	3139	2728	4036	3097	2728	2857	2808		3305.17	463.347	3330.2	513.481	2898.33	226.172	3250	213.871
NM_001007733	Nudt5	nudix hydrolase 5	352	298	285	244	317	246	343	343	370	310	409	285	263	383	302	291	297	232		325.333	57.6495	328.4	63.9046	279.833	33.7723	323.167	47.3769
NM_001007734	Echdc1	ethylmalonyl-CoA decarboxylase 1	743	760	778	671	805	731	773	885	754	752	970	795	722	929	781	662	641	635		824.833	100.613	839.4	105.177	695.667	70.0048	777.333	55.6441
NM_001007735	Sertad1	SERTA domain containing 1	91	38	65	31	43	40	67	41	57	51	79	45	19	48	31	28	62	39		45.5	20.3544	44.4	22.5566	40.1667	12.0236	60.1667	18.9991
NM_001007736	Tmem109	transmembrane protein 109	325	143	189	107	140	128	210	139	188	213	243	161	97	167	131	100	265	127		168.667	53.1175	159.8	54.1959	147	60.3291	196.5	70.4578
NM_001007737	RGD1359158	similar to RIKEN cDNA 1110059E24	584	633	579	537	615	507	611	619	684	578	695	522	472	703	576	534	479	471		591	92.3861	593.6	103.045	544.833	67.3214	597.333	58.0368
NM_001007738	Tmem252	transmembrane protein 252	150	142	134	88	155	112	144	162	138	140	211	75	72	115	84	61	107	107		116.167	53.372	111.4	58.2263	110	34.5022	140	16.876
NM_001007739	Sar1a	secretion associated, Ras related GTPase 1A	3487	2391	2689	2006	2525	2177	2865	2729	2832	2851	3384	2693	2085	3039	2319	2078	2846	2120		2728.5	474.16	2704	525.864	2327.67	322.661	2796.5	420.151
NM_001007740	Vps26a	VPS26 retromer complex component A	1660	1606	1578	1355	1707	1377	1565	1721	1844	1562	2009	1546	1427	2024	1606	1475	1389	1315		1695.67	255.527	1722.4	276.147	1474.5	153.87	1624.17	158.563
NM_001007741	Isg20l2	interferon stimulated exonuclease gene 20-like 2	222	222	232	158	231	202	211	240	238	253	312	230	162	251	202	177	214	185		235	50.896	231.4	56.0428	197.833	28.7431	224.167	15.3156
NM_001007742	Ubac1	UBA domain containing 1	1108	662	702	478	668	519	829	760	723	769	895	751	475	646	566	526	895	590		683.667	151.844	666.6	163.206	636.5	146.942	773.5	193.693
NM_001007743	Cdk9	cyclin-dependent kinase 9	1056	526	649	395	593	437	765	605	669	709	807	601	413	601	458	450	842	534		598.167	148.219	576	154.195	556.667	156.015	696.833	206.231
NM_001007744	Tor2a	torsin family 2, member A	154	50	71	53	65	44	99	54	71	72	90	72	32	61	42	52	116	62		61.5	21.3705	59.4	23.1905	66.3333	25.0493	82.1667	39.8568
NM_001007745	Tmem43	transmembrane protein 43	1453	937	1233	681	995	766	1147	918	1020	1094	1475	977	763	1112	846	761	1027	679		1044.5	251.212	1034.6	279.552	846.667	158.48	1089.5	242.868
NM_001007747	Pomgnt1	protein O-linked mannose N-acetylglucosaminyltransferase 1 (beta 1,2-)	951	420	575	310	498	432	732	469	596	648	775	567	367	560	482	395	760	421		566.5	139.354	550.2	149.271	467.333	155.542	625.833	191.127
NM_001007748	Tmem18	transmembrane protein 18	583	581	540	520	678	521	685	653	682	630	747	545	511	689	543	538	580	513		610.833	93.7239	607	104.259	568.333	61.0595	610.667	72.3952
NM_001007749	Atp5s	ATP synthase, H+ transporting, mitochondrial Fo complex, subunit s (factor B)	475	440	350	359	376	326	464	417	468	420	488	415	363	537	439	340	391	364		443.667	60.971	448.4	66.9238	378.333	34.691	416.667	64.7199
NM_001007750	Chpt1	choline phosphotransferase 1	394	498	474	432	565	428	529	515	568	490	686	528	493	598	537	460	398	426		555.333	75.0084	568.4	75.8439	463.167	60.3205	484.667	65.384
NM_001007751	MGC94207	similar to RIKEN cDNA C030006K11	315	136	152	108	170	115	192	184	218	189	218	180	121	155	129	118	227	147		165.333	37.2595	160.6	39.5891	151	43.1648	196	68.2671
NM_001007752	Mns1	meiosis-specific nuclear structural 1	134	109	110	91	131	97	133	158	136	122	149	110	106	134	128	95	138	103		124.833	15.8798	125.4	17.6862	111.167	19.2501	128	21.4942
NM_001007753	Cyb561d2	cytochrome b561 family, member D2	235	90	111	61	108	88	128	89	129	150	152	101	59	116	70	49	172	72		108	39.1357	99.6	37.2196	92	44.4297	130	54.472
NM_001007754	Rassf1	Ras association domain family member 1	144	62	125	54	70	57	90	69	76	68	131	76	54	105	56	68	96	58		81.6667	30.4018	84.4	33.1557	68	14.9666	93.5	34.0397
NM_001007755	Scly	selenocysteine lyase	107	60	72	65	83	67	104	76	110	90	101	79	45	75	61	45	125	72		75.1667	20.0641	72.2	20.9093	75	27.5608	89.3333	19.6537
NM_001007756	Gemin8	gem (nuclear organelle) associated protein 8	215	162	153	128	145	137	190	184	166	163	217	184	148	190	143	120	218	131		174.167	28.1526	176.4	30.8756	150.667	36.1534	174.167	27.9672
NM_001007757	Armcx6	armadillo repeat containing, X-linked 6	443	213	243	198	264	182	316	275	319	280	334	301	196	306	237	197	325	220		275.667	50.6465	274.8	56.5747	236.167	49.9096	296.333	88.0719
NM_001007758	Nufip1	NUFIP1, FMR1 interacting protein 1	568	517	476	332	532	398	501	521	530	487	552	427	405	579	465	412	419	401		485.833	68.5403	485.6	76.6277	435.5	75.7384	499	58.2065
NM_001007759	March3	membrane associated ring-CH-type finger 3	86	52	59	54	72	53	49	58	82	61	91	64	58	78	48	45	64	56		66.6667	15.384	67.8	16.9174	57.1667	9.51665	64.5	15.5788
NM_001007796	Abcb8	ATP binding cassette subfamily B member 8	318	83	135	54	95	69	193	99	125	127	178	111	56	105	79	73	247	100		109.333	41.9841	105.8	45.9315	108.667	69.7386	156.5	89.2541
NM_001007797	Arrdc3	arrestin domain containing 3	473	555	506	468	538	467	517	484	509	752	691	573	467	577	590	378	399	456		608.333	100.015	579.6	79.4468	465.667	71.3321	492.667	20.7718
NM_001007798	Btk	Bruton tyrosine kinase	33	34	71	23	69	36	43	31	27	42	64	16	45	49	34	16	34	23		41.6667	16.0083	41.6	17.8969	33.1667	18.9041	40.1667	16.0302
NM_001007799	Cir1	corepressor interacting with RBPJ, 1	963	921	798	791	1019	841	1015	1029	1013	940	1046	828	832	1107	960	790	869	845		952.167	112.111	954.6	125.167	872.5	87.2141	943.167	99.3064
NM_001007800	Glyr1	glyoxylate reductase 1 homolog	1275	669	935	518	814	620	1065	820	986	990	1136	838	562	856	637	592	1229	724		836.5	213.914	805.8	223.898	757.667	252.669	950.167	221.888
NM_001007801	Yipf3	Yip1 domain family, member 3	707	277	396	199	317	231	443	309	366	405	498	347	203	314	260	195	587	280		337.833	104.933	324.4	111.402	309.167	144.436	408.667	163.5
NM_001007802	Cmtm6	CKLF-like MARVEL transmembrane domain containing 6	153	95	165	77	136	82	157	103	128	169	200	130	82	130	151	92	167	93		143.667	40.1132	138.6	42.6474	110	34.2111	131.333	33.1944
NM_001007803	Clpx	caseinolytic mitochondrial matrix peptidase chaperone subunit	1062	1015	1014	851	1072	965	1039	1124	1117	1055	1278	997	871	1271	993	861	918	945		1077.5	163.958	1082	182.896	943.667	86.7633	1053.5	61.1187
NM_001007804	Snf8	SNF8, ESCRT-II complex subunit	927	546	639	442	537	456	665	608	669	723	849	648	436	623	517	440	721	482		632.667	146.523	614.6	156.168	528	104.795	660.667	152.416
NM_001008217	Psma7	proteasome subunit alpha 7	1957	880	1084	649	980	741	1290	986	1209	1252	1402	1060	656	972	753	728	1537	877		1015.83	285.423	968.6	291.72	941.833	314.701	1211.17	412.411
NM_001008277	Tbl3	transducin (beta)-like 3	327	86	156	57	127	90	208	94	165	160	201	125	57	100	70	78	265	90		118.833	54.8577	110.6	57.0377	117.167	75.9142	173.333	87.6622
NM_001008278	Cdkn2aipnl	CDKN2A interacting protein N-terminal like	896	542	638	468	677	484	735	658	759	698	838	607	492	723	570	487	731	536		654.667	123.336	646	135.836	573.5	106.329	695	138.012
NM_001008279	Flii	FLII, actin remodeling protein	2176	826	1130	603	1062	752	1423	1020	1137	1217	1486	1125	563	1007	786	621	1801	835		1030.67	325.601	993.4	349.434	958	445.783	1273	492.403
NM_001008280	Lrrc59	leucine rich repeat containing 59	2905	2126	2184	1632	2235	1670	2424	2469	2449	2287	2724	2175	1769	2562	1974	1730	2456	1758		2248.5	356.802	2240.8	398.359	1989.5	330.231	2350.17	406.797
NM_001008281	Psmd3	proteasome 26S subunit, non-ATPase 3	1631	553	793	431	666	506	958	710	835	877	983	697	445	696	545	461	1312	654		707.167	200.092	673.2	203.453	679.5	324.464	905.5	385.889
NM_001008282	Galk1	galactokinase 1	71	9	16	7	24	18	35	15	15	24	35	23	5	23	12	12	59	21		20.3333	10.4626	19.6	11.5239	22	19.3287	28.3333	22.2681
NM_001008283	Mettl23	methyltransferase like 23	149	129	132	126	148	130	139	154	153	155	176	165	127	202	157	125	112	105		163.667	24.8489	165.4	27.3733	124.167	14.9053	142.833	10.6097
NM_001008284	Crkl	v-crk avian sarcoma virus CT10 oncogene homolog-like	961	717	781	565	848	648	930	806	924	885	1027	798	578	834	744	616	924	651		811	149.404	796.2	162.047	720.167	139.722	841.667	119.4
NM_001008285	Spice1	spindle and centriole associated protein 1	155	125	122	89	130	112	154	125	125	145	161	127	104	138	127	89	134	100		133.667	19.3046	131.4	20.6712	111.167	20.8559	132.167	17.949
NM_001008286	Mtx2	metaxin 2	1356	1210	1178	978	1303	1087	1296	1395	1431	1247	1463	1218	1073	1556	1203	1152	1114	1052		1293.33	180.172	1302.6	199.833	1134.83	114.993	1290.5	133.454
NM_001008287	Donson	downstream neighbor of SON	293	284	324	223	363	230	281	285	309	245	391	295	246	341	277	246	254	207		299.167	57.3635	310	56.8595	262.833	55.7617	287	32.1807
NM_001008288	RGD1306954	similar to RIKEN cDNA 1110004E09	505	338	385	248	390	261	361	315	381	364	535	409	243	359	262	271	456	274		362	106.124	361.6	118.646	329.5	81.0919	368	81.8951
NM_001008289	Sbds	SBDS, ribosome maturation factor	1599	1157	1262	911	1268	1006	1342	1257	1399	1389	1588	1152	974	1364	1158	994	1397	983		1270.83	218.266	1247.2	235.29	1118.33	188.845	1310.83	194.931
NM_001008290	Fam216a	family with sequence similarity 216, member A	916	746	786	629	802	669	846	936	897	897	982	811	626	879	738	691	831	682		822.167	126.544	807.2	135.413	730.167	77.0283	841.667	100.416
NM_001008291	Tfip11	tuftelin interacting protein 11	557	217	293	185	254	192	389	284	351	302	366	273	146	286	220	183	445	237		265.5	75.1791	258.2	81.6407	253.5	97.9178	344.333	123.893
NM_001008292	Diablo	diablo, IAP-binding mitochondrial protein	2139	1084	1233	873	1203	966	1564	1398	1463	1476	1553	1269	966	1413	1153	1049	1652	1081		1305	219.877	1270.8	227.289	1157	264.789	1460.5	392.753
NM_001008293	Tfb2m	transcription factor B2, mitochondrial	1274	1288	1200	1192	1437	1213	1311	1534	1436	1337	1487	1232	1185	1716	1296	1209	1125	1069		1375.5	196.498	1383.2	218.677	1220	129.957	1328	131.844
NM_001008295	Fip1l1	factor interacting with PAPOLA and CPSF1	997	793	793	682	872	776	941	866	930	920	1078	936	693	990	854	714	991	717		911.833	130.847	910.2	146.223	794.833	118.121	883.833	87.6388
NM_001008296	Emc9	ER membrane protein complex subunit 9	91	40	44	36	30	37	61	40	45	59	77	51	45	42	35	38	70	39		51.5	14.9097	50	16.1555	42.1667	14.0914	53	20.3863
NM_001008297	Tmem254	transmembrane protein 254	567	343	349	252	397	298	364	390	416	439	447	397	306	440	332	281	477	306		393.5	60.9024	384.4	63.3664	342.667	82.904	397.333	92.1991
NM_001008298	Stard3nl	STARD3 N-terminal like	1717	1331	1482	1078	1474	1176	1510	1440	1553	1551	1965	1528	1192	1700	1360	1175	1382	1148		1549.33	268.131	1549	299.778	1264.67	153.937	1479.67	176.871
NM_001008299	Rnmt	RNA (guanine-7-) methyltransferase	1169	1060	1059	860	1155	985	1146	1191	1211	1139	1342	1067	934	1329	1095	978	996	921		1151	158.487	1153.4	177.071	995	103.746	1126.83	87.2523
NM_001008300	Nedd4l	neural precursor cell expressed, developmentally down-regulated 4-like, E3 ubiquitin protein ligase	3861	3836	3489	2971	4293	3455	4029	4208	4845	4106	4333	3710	3049	4679	4069	3348	4077	3254		3991	561.416	3968	624.514	3629.83	517.106	3981.17	516.424
NM_001008301	Usp14	ubiquitin specific peptidase 14	10144	10764	9989	9539	11454	9291	10826	12179	12383	10476	11584	10311	9699	13177	10872	10397	9315	9118		11019.8	1227.71	11128.6	1339.91	10097.8	922.785	10802	1246.86
NM_001008302	Sft2d1	SFT2 domain containing 1	411	300	404	312	398	346	365	348	354	356	483	373	347	449	369	302	307	280		396.167	55.9229	404.2	58.5252	316.5	41.3944	371.333	28.8698
NM_001008303	Snrpa	small nuclear ribonucleoprotein polypeptide A	76	31	50	18	36	43	51	42	52	60	71	44	27	52	36	25	90	42		48.3333	16.0582	46	16.778	40.3333	25.7268	52.3333	12.3396
NM_001008304	Ptov1	prostate tumor overexpressed 1	717	92	186	70	111	94	304	103	191	232	256	151	49	95	62	67	410	122		140.833	87.6662	122.6	84.3404	145.333	131.474	265.833	233.676
NM_001008305	Eif1ad	eukaryotic translation initiation factor 1A domain containing	701	483	543	365	567	350	535	515	524	512	645	473	356	548	412	365	545	371		491	102.172	486.8	113.652	449.333	94.3306	528	111.42
NM_001008306	Calhm2	calcium homeostasis modulator family member 2	55	24	50	15	34	39	55	21	28	45	66	33	24	36	20	28	50	29		37.3333	16.6092	35.8	18.0887	30	11.679	41.3333	14.4591
NM_001008307	Fam207a	family with sequence similarity 207, member A	220	84	101	60	87	71	130	79	118	118	154	91	60	82	63	57	152	87		94.6667	35.898	90	38.046	87.8333	34.2311	119.833	53.9385
NM_001008308	Zufsp	zinc finger with UFM1-specific peptidase domain	524	516	542	446	616	457	579	546	557	540	649	500	470	642	489	454	462	433		548.333	78.7011	550	87.8721	487.833	68.9766	534.167	41.9305
NM_001008309	Btf3	basic transcription factor 3	3608	2700	2746	2161	3025	2436	3048	2963	3157	3039	3487	2611	2440	3350	2681	2473	2932	2334		2934.67	424.797	2913.8	471.487	2604.17	340.691	2993	395.045
NM_001008310	Rxfp3	relaxin/insulin-like family peptide receptor 3	2	0	0	0	2	0	0	0	0	0	1	1	0	0	0	0	1	0		0.333333	0.516398	0.4	0.547723	0.5	0.83666	0.333333	0.816497
NM_001008311	Ermn	ermin	42	57	41	46	64	42	50	42	53	59	73	83	46	60	85	53	36	43		67.6667	15.2796	69.4	16.4104	49.8333	10.1472	45	5.13809
NM_001008312	Serinc3	serine incorporator 3	10490	9221	8968	7811	9752	8260	9625	10037	10384	9859	11057	9171	7974	11077	9543	8300	9436	7756		9780.17	1183.88	9764.4	1322.91	8712.67	867.218	9627.33	870.505
NM_001008313	Cbx3	chromobox 3	3660	3709	3603	3362	3970	3265	3780	3911	4105	3915	4626	3672	3318	4818	3540	3198	2921	3056		3981.5	608.355	3994.8	679.186	3369.33	401.189	3720.67	287.269
NM_001008314	Mkrn2	makorin, ring finger protein, 2	982	736	765	603	823	663	910	879	870	867	1009	759	607	960	768	617	960	683		828.333	147.585	820.6	163.641	737	135.94	844.833	113.401
NM_001008315	Ltbr	lymphotoxin beta receptor	205	40	93	43	70	40	124	45	68	68	135	66	39	63	38	42	139	45		68.1667	35.3803	68.2	39.5563	63.1667	38.7784	95.8333	61.9594
NM_001008316	Plag1	PLAG1 zinc finger	101	181	131	115	133	135	150	156	191	160	187	139	124	192	140	150	120	118		157	27.6984	156.4	30.9241	136.167	25.4984	144	29.96
NM_001008317	Erp44	endoplasmic reticulum protein 44	1489	1508	1432	1327	1610	1337	1448	1601	1666	1495	1757	1463	1434	2110	1637	1342	1208	1126		1649.33	256.463	1680.2	273.99	1353.5	180.789	1495.5	119.711
NM_001008318	Ndufaf7	NADH:ubiquinone oxidoreductase complex assembly factor 7	1002	834	774	665	889	710	926	979	879	845	933	800	680	973	737	642	820	666		828	112.524	824.6	125.46	752.667	106.939	878.333	115.69
NM_001008319	Maea	macrophage erythroblast attacher	1539	962	1032	739	1077	797	1225	1063	1140	1080	1301	1048	720	1137	913	773	1290	851		1033.17	198.717	1023.8	220.687	948.667	208.573	1132.67	245.498
NM_001008320	Rhoj	ras homolog family member J	727	605	742	553	646	590	712	658	613	646	903	669	445	960	789	547	526	571		735.333	188.755	753.2	205.283	574.667	43.8756	673.667	63.102
NM_001008321	Gadd45b	growth arrest and DNA-damage-inducible, beta	186	70	150	87	131	90	154	115	120	97	143	82	77	117	123	71	117	100		106.5	25.5949	108.4	28.1389	96	24.7548	135.833	34.155
NM_001008322	Shmt2	serine hydroxymethyltransferase 2	695	298	357	272	361	253	459	357	357	385	502	379	223	386	286	266	541	270		360.167	95.9905	355.2	106.455	334.667	107.178	413	152.74
NM_001008323	Pmm1	phosphomannomutase 1	1314	413	656	349	544	412	809	581	670	758	833	625	325	537	426	349	986	522		584	194.016	549.2	194.859	527.167	239.733	740.333	309.534
NM_001008324	Eif4b	eukaryotic translation initiation factor 4B	5586	4156	4174	3571	4825	3869	4878	4479	4629	4692	5702	3967	3489	4713	3802	3561	5167	3698		4394.17	806.628	4334.6	886.961	4163	689.261	4602.5	596.785
NM_001008325	Tmem218	transmembrane protein 218	425	314	307	257	344	307	388	421	389	378	383	345	279	389	324	282	342	263		349.667	42.7442	344	45.1996	300.333	38.5677	372.833	53.2932
NM_001008326	Rexo2	RNA exonuclease 2	1908	1322	1458	1072	1361	1153	1516	1487	1589	1497	1870	1455	1145	1691	1239	1120	1523	1082		1482.83	271.217	1480	303.13	1246.67	183.726	1518.5	242.87
NM_001008327	Fam96a	family with sequence similarity 96, member A	262	218	245	201	238	195	245	184	224	228	283	237	219	268	208	184	185	189		240.5	29.153	243	31.8669	202.5	21.6032	225.833	30.8118
NM_001008328	Parp3	poly (ADP-ribose) polymerase family, member 3	989	455	619	332	508	389	660	447	545	561	909	545	380	537	396	357	659	413		554.667	190.621	553.4	213.092	454	119.093	608.167	212.526
NM_001008329	RGD1311745	similar to RIKEN cDNA 1110059G10	216	235	247	214	261	211	244	276	288	221	300	240	202	314	227	232	230	202		250.667	45.5353	256.6	48.2473	229	20.1196	247	30.9451
NM_001008330	Polr1c	RNA polymerase I subunit C	379	178	252	184	239	154	302	241	283	270	346	201	166	219	192	155	308	175		232.333	65.613	224.8	70.3967	206.5	57.1341	268.5	74.4063
NM_001008331	Wdfy1	WD repeat and FYVE domain containing 1	503	344	352	256	330	287	417	397	436	396	505	316	245	394	298	275	466	296		359	92.1694	351.6	101.036	327.833	75.2607	398.667	73.8449
NM_001008332	Col4a4	collagen type IV alpha 4 chain	15	19	12	10	16	14	18	15	16	20	19	11	7	12	12	7	23	8		13.5	5.00999	12.2	4.32435	13.8333	6.49359	15	2
NM_001008333	Amn1	antagonist of mitotic exit network 1 homolog	687	785	663	646	776	592	725	804	853	707	918	702	676	1050	713	707	581	564		794.333	153.251	811.8	164.527	676.5	95.194	720.667	95.3827
NM_001008334	Tmem97	transmembrane protein 97	392	245	321	211	303	245	333	285	337	352	384	326	245	376	310	229	316	249		332.167	51.2422	328.2	56.2512	258.833	41.6769	318.833	49.9697
NM_001008335	Eif4a2	eukaryotic translation initiation factor 4A2	21047	20886	18627	17515	21822	17622	19680	22115	21818	19998	24258	19027	18507	23856	19631	18767	17121	16556		20879.5	2516.75	21055.8	2772.08	18777.8	2144.19	20151.5	1809.93
NM_001008336	Tnk2	tyrosine kinase, non-receptor, 2	783	140	250	125	200	147	443	215	295	338	332	217	118	180	138	101	618	180		220.5	95.0826	197	84.6109	227.333	194.765	355.5	231.696
NM_001008337	Trmt10c	tRNA methyltransferase 10C, mitochondrial RNase P subunit	916	925	845	781	1035	816	921	1107	1029	922	979	909	814	1162	876	802	793	714		943.667	119.984	948	133.621	841.667	116.828	939	110.582
NM_001008338	Lrrc8d	leucine rich repeat containing 8 VRAC subunit D	1767	1125	1444	873	1153	1001	1386	1368	1462	1428	1520	1414	811	1437	1099	994	1370	1039		1284.83	273.748	1256.2	295.844	1092.33	168.8	1404.67	245.259
NM_001008339	Nelfa	negative elongation factor complex member A	253	128	162	118	162	144	213	161	157	228	208	154	124	182	142	98	221	133		173	40.1348	162	33.2566	143.333	43.4035	181.667	42.2169
NM_001008340	Thap1	THAP domain containing 1	110	75	89	47	66	47	82	80	68	72	87	90	61	88	83	57	87	38		80.1667	11.3739	81.8	11.9038	61.6667	18.085	79.3333	21.0491
NM_001008341	Prl7a4	prolactin family 7, subfamily a, member 4	0	0	0	0	0	0	0	0	0	1	0	0	0	0	0	0	0	0		0.166667	0.408248	0	0	0	0	0	0
NM_001008342	Akr1e2	aldo-keto reductase family 1, member E2	397	316	304	263	279	275	328	335	360	311	336	307	259	421	308	281	351	273		323.667	53.8356	326.2	59.7888	293.833	33.2531	333.167	42.5649
NM_001008343	Timm21	translocase of inner mitochondrial membrane 21	570	423	410	352	487	420	482	489	503	473	526	449	381	535	466	404	482	404		471.667	56.0916	471.4	62.7081	425.333	51.5894	479	58.6652
NM_001008344	Etf1	eukaryotic translation termination factor 1	2837	2893	2832	2347	3238	2612	2994	3230	3259	2945	3441	2742	2532	3582	2817	2619	2684	2373		3009.83	413.455	3022.8	460.891	2692.33	336.064	2960.67	251.424
NM_001008345	Mesd	mesoderm development LRP chaperone	1797	1149	1353	1030	1348	1054	1429	1291	1436	1394	1759	1201	1022	1531	1173	999	1499	1101		1346.67	269.453	1337.2	300.14	1187.67	196.008	1393.33	242.192
NM_001008346	Rrp8	ribosomal RNA processing 8	171	183	164	126	160	143	216	168	172	175	198	164	129	168	164	133	182	118		166.333	22.295	164.6	24.4704	150.333	28.6403	172.333	23.9054
NM_001008347	Fank1	fibronectin type III and ankyrin repeat domains 1	16	4	13	8	17	13	9	7	7	11	15	10	9	14	7	9	13	10		11	3.03315	11	3.39116	10.1667	4.44597	10.8333	3.71035
NM_001008348	Frmd8	FERM domain containing 8	1147	493	814	353	591	486	816	596	632	707	876	559	409	616	428	447	796	473		599.167	176.422	577.6	188.195	525.5	153.096	748.5	233.83
NM_001008349	Nfkb2	nuclear factor kappa B subunit 2	113	35	86	32	45	37	81	36	42	59	77	50	24	33	40	27	68	36		47.1667	19.1146	44.8	20.3642	40.5	14.7071	65.8333	32.0962
NM_001008350	Taf11	TATA-box binding protein associated factor 11	403	263	278	224	286	223	290	335	292	300	352	263	239	302	211	197	318	242		277.833	50.5388	273.4	55.1842	255	43.5615	303.5	60.5599
NM_001008351	RGD1309594	similar to RIKEN cDNA 1810043G02; DNA segment, Chr 10, Johns Hopkins University 13, expressed	292	102	125	90	128	89	196	125	146	185	207	153	67	123	120	113	218	107		142.5	50.3259	134	51.225	126.333	46.6247	162.167	72.6345
NM_001008352	Pmvk	phosphomevalonate kinase	708	278	418	222	300	237	431	304	365	429	511	391	193	300	207	208	592	276		338.5	127.002	320.4	133.059	312.667	141.357	410.5	162.787
NM_001008353	Mkks	McKusick-Kaufman syndrome	1055	973	943	894	1062	946	1114	1166	1117	976	1158	1002	900	1313	992	918	870	883		1056.83	151.127	1073	163.061	933.333	72.7397	1056.83	93.8625
NM_001008354	Mrrf	mitochondrial ribosome recycling factor	1567	1251	1256	979	1356	1112	1434	1395	1536	1294	1613	1301	1102	1505	1219	1056	1444	1084		1339	187.973	1348	208.71	1195	184.041	1383.33	172.962
NM_001008355	Emc3	ER membrane protein complex subunit 3	2520	1728	1983	1481	1967	1587	2123	1998	2152	2089	2443	1918	1499	2197	1859	1538	2072	1600		2000.83	322.67	1983.2	357.51	1731	240.373	2060.5	302.501
NM_001008356	Slc39a3	solute carrier family 39 member 3	46	7	13	12	15	4	21	15	28	16	24	22	3	14	10	14	28	11		14.8333	7.75672	14.6	8.6487	14.5	7.17635	21.1667	14.5797
NM_001008357	Hcfc2	host cell factor C2	363	293	334	270	340	296	373	365	335	356	454	326	236	409	257	261	320	291		339.667	84.7506	336.4	94.3308	295.833	29.8223	344.333	28.7309
NM_001008358	Tmem106c	transmembrane protein 106C	282	131	177	95	153	133	207	130	176	172	234	134	103	163	140	114	194	130		157.667	44.5451	154.8	49.1803	136.167	34.2895	184.167	56.1477
NM_001008360	Cdip1	cell death-inducing p53 target 1	2332	1278	1544	1063	1441	1204	1811	1531	1696	1670	1810	1540	1063	1621	1218	1098	1957	1254		1487	286.608	1450.4	304.357	1348.5	327.716	1686.33	376.71
NM_001008361	Rnf167	ring finger protein 167	1343	841	1000	716	909	803	1117	921	1037	1099	1186	903	680	1038	893	662	1144	774		966.5	180.203	940	187.948	841	172.388	1036.83	184.183
NM_001008362	Zfp655	zinc finger protein 655	1611	1990	1924	1571	2064	1714	1965	2157	1982	1974	2408	1836	1720	2350	1740	1654	1472	1574		2004.67	304.107	2010.8	339.587	1720.83	245.197	1892.17	197.648
NM_001008363	Zfand2a	zinc finger AN1-type containing 2A	2200	1233	1647	1004	1641	1223	1672	1612	1741	1577	2027	1530	1068	1602	1230	1248	1721	1232		1505.67	332.954	1491.4	370.198	1346.5	275.674	1682.5	312.637
NM_001008364	Snx24	sorting nexin 24	476	324	404	307	363	304	422	400	450	408	514	371	306	433	403	278	395	311		405.833	68.7471	405.4	76.8525	329.667	42.2926	409.333	59.1089
NM_001008365	Tom1	target of myb1 membrane trafficking protein	596	135	222	116	224	140	311	186	276	267	351	223	101	152	133	132	490	181		204.5	94.1185	192	99.5038	213	141.37	288.5	162.604
NM_001008366	Cenpn	centromere protein N	439	328	379	305	384	302	377	408	405	373	482	366	309	459	305	316	331	314		382.333	74.1934	384.2	82.7931	329.667	28.2748	385	46.5489
NM_001008367	Isoc2b	isochorismatase domain containing 2b	88	32	50	32	35	24	44	40	41	48	67	37	15	36	20	16	58	37		37.1667	18.9464	35	20.3347	35	13.5056	47.8333	21.4888
NM_001008368	Sirt2	sirtuin 2	1534	779	1013	679	922	734	1234	936	1056	1073	1261	1032	696	973	862	656	1321	779		982.833	192.299	964.8	209.248	856	246.482	1084.5	273.944
NM_001008369	Pitpnm1	phosphatidylinositol transfer protein, membrane-associated 1	486	152	204	153	182	142	299	142	257	224	281	158	110	189	123	123	367	170		180.833	64.5706	172.2	68.2107	191.167	88.4159	255	129.182
NM_001008371	Sdhaf2	succinate dehydrogenase complex assembly factor 2	2724	2373	2433	1937	2667	2028	2543	2863	2833	2487	2897	2502	2109	3007	2401	2209	2363	2151		2567.17	331.797	2583.2	368.352	2283.33	246.808	2570.67	313.686
NM_001008372	Papd4	poly(A) RNA polymerase D4, non-canonical	528	606	572	501	619	526	533	551	605	595	769	523	537	766	585	479	475	445		629.167	110.599	636	122.229	520.833	73.3278	552.5	31.0532
NM_001008373	Srek1ip1	SREK1-interacting protein 1	420	410	441	385	484	365	463	464	478	432	554	403	353	549	457	370	394	364		458	80.2795	463.2	88.6183	401.167	43.8288	438.5	41.3799
NM_001008374	Pgrmc2	progesterone receptor membrane component 2	2351	2117	2093	1639	2354	1734	2260	2188	2358	2281	2705	2006	1741	2507	1989	1910	2042	1735		2204.83	360.148	2189.6	400.491	1966.17	261.743	2164	233.383
NM_001008375	Lamtor3	late endosomal/lysosomal adaptor, MAPK and MTOR activator 3	785	440	539	389	474	406	575	460	491	545	625	461	364	561	427	377	553	358		497.167	96.6114	487.6	104.789	431.833	73.2377	542.667	132.639
NM_001008376	Trappc3	trafficking protein particle complex 3	1039	589	712	417	592	533	736	679	653	732	911	627	478	671	549	425	792	478		661.333	151.545	647.2	164.952	548.833	141.661	725.333	169.145
NM_001008377	Clba1	clathrin binding box of aftiphilin containing 1	121	50	78	51	62	43	72	66	74	101	83	76	40	59	57	61	86	60		69.3333	21.6949	63	16.9558	61.6667	13.0026	75.6667	25.4454
NM_001008378	Tspan31	tetraspanin 31	1632	1252	1423	960	1181	1006	1317	1260	1343	1399	1781	1228	989	1507	1146	1051	1233	1036		1341.67	282.565	1330.2	314.353	1118.83	119.434	1330.17	204.972
NM_001008379	Prr13	proline rich 13	1236	592	917	543	699	530	911	724	835	862	1047	729	594	795	543	577	1044	622		761.667	184.167	741.6	198.436	679.5	186.194	858.833	234.623
NM_001008380	Dis3l	DIS3-like exosome 3'-5' exoribonuclease	718	430	498	363	479	425	576	520	576	532	606	526	415	537	467	352	569	449		513.833	65.5299	510.2	72.5858	440.333	80.0192	552.167	98.7693
NM_001008381	Ube2f	ubiquitin-conjugating enzyme E2F (putative)	686	613	655	524	701	552	731	656	704	644	841	666	538	800	653	573	604	544		690.333	111.414	699.6	121.952	593.167	62.844	664	62.0677
NM_001008382	Cnot8	CCR4-NOT transcription complex, subunit 8	2303	1563	1753	1255	1695	1358	1890	1722	1915	1966	2232	1710	1305	1914	1550	1323	1950	1392		1779.5	328.719	1742.2	353.037	1529.67	261.622	1823.5	308.116
NM_001008383	Dpep3	dipeptidase 3	1	1	6	2	5	2	2	1	0	4	3	0	1	0	2	4	0	2		1.66667	1.63299	1.2	1.30384	2.33333	1.8619	2	2.09762
NM_001008384	Rac2	Rac family small GTPase 2	56	19	65	10	62	29	43	20	17	74	86	16	42	24	11	18	55	31		42.1667	31.3714	35.8	30.4335	32.5	21.3424	38.3333	19.6129
NM_001008385	Pmaip1	phorbol-12-myristate-13-acetate-induced protein 1	27	19	18	18	25	23	21	24	23	22	31	11	11	23	14	13	23	17		18.6667	8.01665	18	8.77496	19.1667	4.30891	22.6667	3.01109
NM_001008386	Ispd	isoprenoid synthase domain containing	549	480	538	416	459	413	504	514	525	536	643	570	483	665	520	442	376	346		569.5	71.5227	576.2	77.8312	419.833	51.0545	507.167	48.873
NM_001008398	Gimap9	GTPase, IMAP family member 9	145	201	213	149	242	177	171	200	165	186	223	153	188	175	155	152	161	137		180	25.7992	178.8	28.6566	173.667	39.9983	178.5	24.5581
NM_001008507	Dhrs7b	dehydrogenase/reductase 7B	510	257	326	198	288	221	382	324	348	321	399	303	224	319	241	216	425	256		301.167	63.0251	297.2	69.6218	273.333	80.9288	351.833	94.3407
NM_001008508	Tpst2	tyrosylprotein sulfotransferase 2	340	171	206	132	216	200	262	216	243	225	243	186	176	243	166	184	249	180		206.5	34.6338	202.8	37.3724	188.667	40.0183	244.5	52.3517
NM_001008509	Brd8	bromodomain containing 8	1126	763	918	604	896	709	956	811	934	956	1123	845	638	919	739	658	983	721		870	170.538	852.8	184.757	770.833	144.077	909	141.144
NM_001008510	Isg20	interferon stimulated exonuclease gene 20	15	8	8	2	13	10	14	7	7	13	19	11	6	12	11	5	9	7		12	4.19524	11.8	4.65833	7.33333	3.7238	10.1667	3.54495
NM_001008511	Esrra	estrogen related receptor, alpha	181	32	45	24	33	33	90	38	58	62	77	55	11	34	15	21	124	52		42.3333	26.6358	38.4	27.7633	47.6667	38.929	74.1667	56.1762
NM_001008513	Ccl21	C-C motif chemokine ligand 21	79	28	52	24	51	78	74	33	52	22	96	38	10	43	28	15	102	34		39.5	30.0516	43	32.2025	42.3333	31.6017	61.3333	18.5867
NM_001008514	Cldn19	claudin 19	494	217	402	205	247	203	488	310	350	484	542	485	228	308	391	200	499	239		406.333	120.277	390.8	127.568	267.833	114.749	374.5	111.437
NM_001008515	C1qa	complement C1q A chain	253	73	230	41	89	72	130	33	74	92	212	59	49	93	45	29	144	53		91.6667	62.5257	91.6	69.9057	71.5	41.5776	132	90.5693
NM_001008516	Esrrb	estrogen-related receptor beta	24	1	5	1	6	2	16	2	4	5	9	7	1	3	4	4	9	5		4.83333	2.85774	4.8	3.19374	4.33333	3.07679	8.83333	9.08662
NM_001008517	RGD1310553	similar to expressed sequence AI597479	864	871	885	781	943	743	949	986	957	881	1116	859	782	1119	863	758	788	695		936.667	144.143	947.8	158.246	806	87.8271	897.333	88.5137
NM_001008518	MGC105649	hypothetical LOC302884	38	48	86	15	57	35	29	23	21	41	55	13	54	49	25	42	39	17		39.5	17.0617	39.2	19.0578	36.3333	16.9194	38.6667	24.1053
NM_001008519	Lrpprc	leucine-rich pentatricopeptide repeat containing	5122	4122	4254	3399	4528	3595	4710	4827	5075	4505	5302	4323	3708	5079	4070	3701	4459	3623		4497.83	603.645	4496.4	674.884	3972	467.413	4597.17	581.624
NM_001008520	Abhd1	abhydrolase domain containing 1	268	103	152	91	119	84	189	132	173	149	195	175	78	142	122	99	239	103		143.5	41.0597	142.4	45.8072	125.667	56.266	166.333	61.7371
NM_001008521	Twf1	twinfilin actin-binding protein 1	2417	2572	2932	2110	2803	2271	2602	2638	2735	2454	3249	2624	2266	3373	2533	2302	1981	1876		2749.83	452.099	2809	478.786	2274	357.932	2599.17	233.076
NM_001008522	Aox2	aldehyde oxidase 2	19	8	21	8	8	10	12	10	7	14	36	13	10	26	6	10	13	4		17.5	11.2739	18.2	12.4579	8.5	2.94958	13.1667	5.56477
NM_001008523	Aox4	aldehyde oxidase 4	332	183	192	150	222	174	224	238	186	229	222	190	153	255	187	145	216	173		206	36.3648	201.4	38.6562	181.5	32.3404	224.333	58.0126
NM_001008524	C1qc	complement C1q C chain	197	121	193	73	99	86	135	67	89	139	200	79	63	134	71	38	140	71		114.333	53.0949	109.4	57.804	90.3333	37.1358	127.833	56.6407
NM_001008525	Ndufs7	NADH:ubiquinone oxidoreductase core subunit S7	99	11	21	6	13	13	37	12	29	26	32	14	6	12	8	6	60	17		16.3333	10.3859	14.4	10.3344	18.8333	20.605	35.1667	32.6951
NM_001008526	Bag5	BCL2-associated athanogene 5	0	2	5	0	1	0	4	3	2	1	6	1	3	3	1	5	1	0		2.5	1.97484	2.8	2.04939	1.5	1.87083	2.33333	2.06559
NM_001008527	Aox3	aldehyde oxidase 3	61	157	91	133	133	148	151	59	106	117	230	90	138	123	99	94	172	123		132.833	50.5862	136	55.8883	135.333	27.149	102.667	40.4508
NM_001008553	Dhodh	dihydroorotate dehydrogenase (quinone)	85	28	49	28	43	33	64	40	45	32	52	47	23	32	25	25	72	31		35.1667	11.7884	35.8	13.0652	37.8333	17.882	52.6667	18.9385
NM_001008554	Tmprss11g	transmembrane protease, serine 11G	0	0	1	0	1	0	0	0	0	0	0	0	0	0	0	1	0	0		0	0	0	0	0.333333	0.516398	0.166667	0.408248
NM_001008555	Slc10a4	solute carrier family 10, member 4	26	11	16	7	12	10	17	13	15	20	18	20	9	25	9	6	29	10		16.8333	6.49359	16.2	7.04982	12.5	8.40833	16.1667	5.4191
NM_001008556	Ippk	inositol-pentakisphosphate 2-kinase	149	123	126	98	143	98	133	148	129	168	181	116	104	181	106	94	137	107		142.667	37.7659	137.6	39.8786	117	20.5037	130.5	18.6199
NM_001008557	Zfp667	zinc finger protein 667	142	139	170	120	159	136	161	134	138	159	192	122	139	175	145	117	106	142		155.333	25.4139	154.6	28.3425	130.5	19.5423	146.833	14.9722
NM_001008558	Ndn	necdin, MAGE family member	3220	2151	2228	1925	2475	1978	2482	2538	2736	2496	2747	2445	1983	2895	2229	2064	2407	1947		2465.83	332.807	2459.8	371.722	2161.5	232.427	2530.33	428.208
NM_001008559	Hapln3	hyaluronan and proteoglycan link protein 3	12	9	13	8	3	5	4	4	8	16	9	5	0	3	2	3	6	4		5.83333	5.84523	3.8	3.42053	5.5	2.58844	7.66667	4.0332
NM_001008560	Prss35	protease, serine, 35	203	146	177	99	129	108	152	165	133	156	172	128	114	194	141	126	120	129		150.833	29.3695	149.8	32.7139	124.833	15.3286	156.333	33.4046
NM_001008561	Rnase9	ribonuclease A family member 9	0	0	1	0	3	0	2	0	1	0	0	0	4	0	1	1	0	1		0.833333	1.60208	1	1.73205	0.833333	1.16905	0.666667	0.816497
NM_001008562	Lmcd1	LIM and cysteine-rich domains 1	70	43	68	30	40	37	38	48	34	44	84	37	34	48	33	44	40	33		46.6667	19.2007	47.2	21.4173	38.3333	5.60952	49.1667	16.08
NM_001008694	Rcn3	reticulocalbin 3	230	59	113	51	66	47	156	63	85	119	143	114	37	70	44	45	174	60		87.8333	43.6413	81.6	45.7089	75.8333	48.6515	115.667	68.0225
NM_001008721	Ebna1bp2	EBNA1 binding protein 2	0	0	0	0	0	0	0	0	0	0	0	0	0	0	0	0	2	0		0	0	0	0	0.333333	0.816497	0	0
NM_001008722	Irf8	interferon regulatory factor 8	20	11	30	3	5	5	7	5	2	21	20	6	8	10	9	6	11	6		12.3333	6.47045	10.6	5.45894	7	3.28634	11.5	11.0408
NM_001008725	Il6st	interleukin 6 signal transducer	12226	10667	12289	9215	11675	10200	12453	11759	12471	11792	14527	11395	8829	13573	11096	9036	11614	9120		11868.7	2001.91	11884	2237.81	10221.2	1255.54	11899.7	871.703
NM_001008750	Ka11	type I keratin KA11	0	0	0	0	0	0	0	0	1	0	0	0	0	0	0	0	0	0		0	0	0	0	0	0	0.166667	0.408248
NM_001008751	Krt14	keratin 14	6	0	1	2	0	0	0	0	1	1	3	0	0	1	0	0	1	0		0.833333	1.16905	0.8	1.30384	0.5	0.83666	1.33333	2.33809
NM_001008752	Krt16	keratin 16	0	0	0	0	0	1	0	0	0	0	1	0	0	0	0	0	0	0		0.166667	0.408248	0.2	0.447214	0	0	0.166667	0.408248
NM_001008753	Krt23	keratin 23	3	3	2	1	3	2	4	4	4	2	2	5	0	6	3	4	3	2		3	2.19089	3.2	2.38747	2.66667	1.0328	3.16667	0.983192
NM_001008758	Krt34	keratin 34	0	0	1	0	0	0	0	0	0	0	0	0	0	0	0	0	0	0		0	0	0	0	0	0	0.166667	0.408248
NM_001008759	Krt36	keratin 36	0	0	1	0	1	0	0	0	1	0	1	0	0	0	0	0	0	0		0.166667	0.408248	0.2	0.447214	0.166667	0.408248	0.333333	0.516398
NM_001008760	Krt28	keratin 28	144	92	92	66	101	75	141	119	115	121	118	107	75	123	90	74	123	104		105.667	19.3666	102.6	19.9575	93.3333	20.8583	114.333	27.053
NM_001008761	Krt12	keratin 12	9	5	5	5	4	2	12	1	4	8	7	6	2	6	10	0	9	5		6.5	2.66458	6.2	2.86356	4.66667	2.87518	5.5	4.23084
NM_001008762	Slc9c1	solute carrier family 9 member C1	0	4	1	0	0	3	1	0	2	1	0	2	1	2	0	1	3	2		1	0.894427	1	1	1.66667	1.63299	1.16667	1.16905
NM_001008763	Lrrc66	leucine rich repeat containing 66	47	30	21	16	32	27	38	28	35	37	33	34	20	32	26	28	28	32		30.3333	6.21825	29	5.91608	27.6667	5.98888	32.6667	9.26643
NM_001008764	Psenen	presenilin enhancer gamma secretase subunit	1006	480	628	395	623	477	733	606	654	666	852	631	409	575	478	459	874	496		601.833	155.429	589	170.184	554.5	173.381	684	178.356
NM_001008765	Igtp	interferon gamma induced GTPase	290	234	650	167	289	199	291	207	217	291	475	188	183	436	201	209	196	198		295.667	130.479	296.6	145.857	215.5	42.0131	309	172.008
NM_001008766	Ciao1	cytosolic iron-sulfur assembly component 1	863	521	613	424	588	484	690	593	675	641	729	597	434	622	481	462	696	589		584	108.624	572.6	117.364	546.667	98.6664	653	126.265
NM_001008767	Txnip	thioredoxin interacting protein	5692	3979	4892	3606	4608	4325	5075	4625	4174	5116	5302	3522	2746	3910	4020	2683	5999	4274		4102.67	968.186	3900	929.342	4191.5	1105.52	4797.17	552.78
NM_001008768	Prim1	DNA primase subunit 1	972	865	879	771	951	716	915	987	968	891	1098	857	833	1124	827	799	821	736		938.333	135.876	947.8	149.685	823.833	76.1536	906.167	101.657
NM_001008770	Cmbl	carboxymethylenebutenolidase homolog	616	514	535	531	681	480	555	566	638	573	712	544	510	704	491	499	513	469		589	96.4158	592.2	107.439	534.5	74.7094	565	56.8436
NM_001008771	Wdr77	WD repeat domain 77	0	0	0	0	0	1	0	0	0	0	0	2	3	0	0	0	0	2		0.833333	1.32916	1	1.41421	0.333333	0.816497	0.166667	0.408248
NM_001008772	Impad1	inositol monophosphatase domain containing 1	80	77	60	71	71	70	75	95	101	92	101	93	75	105	76	63	67	63		90.3333	12.4847	90	13.9284	68.6667	5.42832	80.1667	15.4326
NM_001008773	Eif1a	eukaryotic translation initiation factor 1A	2238	2211	2321	1904	2330	1780	2219	2394	2515	2256	2719	2215	1863	2717	2146	2019	1823	1804		2319.33	337.951	2332	376.245	2015.17	215.111	2244.5	252.121
NM_001008774	Tmem170b	transmembrane protein 170B	61	73	94	64	98	78	99	89	94	79	96	75	69	96	65	88	77	66		80	13.2966	80.2	14.856	77.6667	13.1555	85.8333	14.1056
NM_001008775	U2af1l4	U2 small nuclear RNA auxiliary factor 1-like 4	517	190	210	149	198	159	285	230	273	286	305	250	200	237	180	152	380	205		243	48.1581	234.4	48.418	212.333	85.465	279	125.122
NM_001008776	Serpina11	serpin family A member 11	55	30	38	22	40	19	56	45	40	41	39	42	19	30	30	14	38	27		33.5	8.8713	32	9.02774	28.5	9.79285	42.1667	13.5855
NM_001008802	Krt1	keratin 1	7	7	1	2	6	4	12	7	8	5	8	3	2	3	1	2	3	2		3.66667	2.50333	3.4	2.70185	3.66667	2.25093	6.5	3.72827
NM_001008804	Krt10	keratin 10	74	67	69	62	53	48	85	54	67	66	85	72	69	98	56	64	50	63		74.3333	14.922	76	16.0468	59.8333	6.73548	66.1667	13.4375
NM_001008805	Krt76	keratin 76	0	0	4	0	2	1	1	0	1	0	4	1	1	1	0	0	5	0		1.16667	1.47196	1.4	1.51658	1.16667	2.04124	1.16667	1.47196
NM_001008806	Krt4	keratin 4	0	0	0	0	0	0	0	0	0	0	0	0	0	0	0	0	1	1		0	0	0	0	0.333333	0.516398	0	0
NM_001008807	Krt77	keratin 77	5	1	3	2	4	2	2	0	2	4	1	2	0	1	0	2	3	0		1.33333	1.50555	0.8	0.83666	2	1.41421	2.33333	1.63299
NM_001008808	Krt73	keratin 73	2	0	0	0	1	0	1	0	0	0	0	0	0	0	0	0	0	0		0	0	0	0	0.166667	0.408248	0.5	0.83666
NM_001008809	Krt72	keratin 72	0	1	1	0	0	0	0	0	1	0	1	0	0	0	0	0	0	1		0.166667	0.408248	0.2	0.447214	0.333333	0.516398	0.333333	0.516398
NM_001008810	Krt86	keratin 86	0	0	0	0	0	0	0	0	0	0	0	0	1	0	0	0	0	1		0.166667	0.408248	0.2	0.447214	0.166667	0.408248	0	0
NM_001008811	Krt85	keratin 85	1	0	0	0	0	0	0	0	0	0	1	0	0	0	0	0	0	0		0.166667	0.408248	0.2	0.447214	0	0	0.166667	0.408248
NM_001008814	Krt81	keratin 81	0	0	0	0	1	0	0	0	0	0	0	1	0	0	1	0	0	0		0.333333	0.516398	0.4	0.547723	0.166667	0.408248	0	0
NM_001008815	Krt80	keratin 80	6	4	3	5	4	1	7	3	3	5	5	5	2	2	0	0	3	1		3.16667	2.13698	2.8	2.16795	2.83333	1.94079	3.83333	2.2286
NM_001008816	Krt42	keratin 42	0	0	0	0	0	0	1	1	0	0	0	0	0	0	1	1	0	0		0.166667	0.408248	0.2	0.447214	0.166667	0.408248	0.333333	0.516398
NM_001008821	Krt40	keratin 40	5	4	7	3	3	4	1	2	0	4	5	3	1	2	5	5	7	5		3.33333	1.63299	3.2	1.78885	4.5	1.51658	3.16667	2.63944
NM_001008822	Krt25	keratin 25	16	9	3	6	18	9	11	16	9	9	12	8	7	21	8	5	7	7		10.8333	5.26941	11.2	5.80517	8.66667	4.76095	10.6667	4.92612
NM_001008823	Krt26	keratin 26	43	29	36	19	41	29	42	42	32	36	34	36	14	25	40	21	33	20		30.8333	9.64192	29.8	10.4019	27.1667	8.77306	37.3333	5.92171
NM_001008824	Krt27	keratin 27	18	8	9	10	12	9	17	15	9	7	17	11	11	13	5	9	6	11		10.6667	4.27395	11.4	4.3359	9.33333	2.16025	12.8333	4.30891
NM_001008825	Kb15	type II keratin Kb15	4	2	2	2	2	2	2	3	1	5	2	4	1	4	2	3	5	1		3	1.54919	2.6	1.34164	2.5	1.3784	2.33333	1.0328
NM_001008826	RT1-T24-4	RT1 class I, locus T24, gene 4	12	7	10	5	7	6	4	6	8	5	10	3	1	8	5	4	3	5		5.33333	3.26599	5.4	3.64692	5.16667	1.60208	7.66667	2.94392
NM_001008827	RT1-A1	RT1 class Ia, locus A1	379	265	509	191	341	243	300	206	241	274	343	223	243	342	213	187	285	215		273	57.7269	272.8	64.5384	247.333	60.6025	313	113.555
NM_001008828	Krt75	keratin 75	28	8	8	11	9	7	18	13	16	12	18	14	4	5	6	5	19	15		9.83333	5.67157	9.4	6.22896	11.1667	5.07609	15	7.69415
NM_001008829	RT1-A2	RT1 class Ia, locus A2	733	423	779	319	552	377	525	358	407	503	696	402	368	504	301	322	561	371		462.333	138.966	454.2	153.763	424.667	108.986	529.833	185.125
NM_001008830	RT1-A3	RT1 class I, locus A3	11	2	8	1	2	3	9	5	7	7	4	3	2	2	1	3	4	5		3.16667	2.13698	2.4	1.14018	2.83333	1.47196	7.16667	2.85774
NM_001008831	RT1-Ba	RT1 class II, locus Ba	333	167	433	110	219	121	198	120	123	254	288	134	133	219	80	118	218	125		184.667	81.0621	170.8	82.2903	159.5	49.7624	221.333	132.53
NM_001008832	RT1-CE1	RT1 class I, locus1	3	0	3	0	3	2	1	4	0	1	3	0	0	3	1	0	1	1		1.33333	1.36626	1.4	1.51658	0.833333	1.16905	2.16667	1.47196
NM_001008833	RT1-CE10	RT1 class I, locus CE10	83	44	93	27	58	32	66	23	45	48	72	31	28	49	28	30	46	44		42.6667	17.2935	41.6	19.1128	41.5	11.3798	57	28.2064
NM_001008834	RT1-CE11	RT1 class I, locus CE11	3	0	0	1	0	0	0	2	0	1	2	0	1	1	0	0	1	0		0.833333	0.752773	0.8	0.83666	0.333333	0.516398	0.833333	1.32916
NM_001008836	RT1-CE13	RT1 class I, locus CE13	5	1	4	1	1	1	5	2	0	1	3	0	1	2	0	1	1	0		1.16667	1.16905	1.2	1.30384	0.833333	0.408248	2.83333	2.13698
NM_001008838	RT1-CE15	RT1 class I, locus CE15	4	6	11	5	10	3	9	11	5	9	5	4	7	7	8	3	9	5		6.66667	1.8619	6.2	1.64317	6.33333	2.65832	7.16667	3.60093
NM_001008839	RT1-CE16	RT1 class I, locus CE16	31	7	24	7	14	12	19	19	13	14	24	14	10	7	4	6	19	11		12.1667	6.99762	11.8	7.75887	10.6667	5.08593	19.6667	7.0899
NM_001008840	RT1-CE2	RT1 class I, locus CE2	23	4	18	11	9	9	15	14	14	16	14	10	7	9	0	10	26	9		9.33333	5.64506	8	5.14782	11.5	7.50333	15.5	4.67974
NM_001008841	RT1-CE3	RT1 class I, locus CE3	4	2	1	1	0	0	1	1	4	4	3	3	0	1	0	1	2	1		1.83333	1.7224	1.4	1.51658	1.16667	0.752773	1.83333	1.7224
NM_001008842	RT1-CE4	RT1 class I, locus CE4	4	1	6	0	3	0	4	1	0	0	9	1	0	0	0	0	1	1		1.66667	3.61478	2	3.937	1	1.09545	2.5	2.50998
NM_001008846	RT1-DOb	RT1 class II, locus DOb	19	5	37	5	19	6	7	4	3	11	14	10	7	7	2	6	14	2		8.5	4.13521	8	4.41588	8.5	6.53452	12.6667	13.2464
NM_001008847	RT1-Da	RT1 class II, locus Da	1042	562	2088	338	911	448	704	385	382	810	1156	391	521	932	312	322	655	354		687	331.937	662.4	364.951	523.667	233.527	841.5	661.399
NM_001008849	RT1-M1-2	RT1 class I, locus M1, gene 2	36	27	31	34	33	31	23	32	31	28	45	34	11	36	37	29	21	18		31.8333	11.583	32.6	12.7789	27	6.41872	30.6667	4.2269
NM_001008850	RT1-M1-4	RT1 class I, locus M1, gene 4	6	16	17	12	7	11	10	5	3	7	16	10	8	13	9	4	11	5		10.5	3.39116	11.2	3.27109	9.16667	4.62241	8.66667	5.08593
NM_001008851	RT1-M10-1	RT1 class I, locus M10, gene 1	0	0	2	1	0	0	1	0	0	1	0	0	0	0	0	0	1	1		0.166667	0.408248	0	0	0.5	0.547723	0.5	0.83666
NM_001008852	RT1-M6-1	RT1 class I, locus M6, gene 1	8	6	4	4	5	3	4	2	6	4	2	2	1	5	5	0	8	6		3.16667	1.7224	3	1.87083	4.83333	2.71416	4.5	2.16795
NM_001008853	RT1-M6-2	RT1 class I, locus M6, gene 2	36	40	26	21	29	23	36	24	29	29	47	32	26	30	22	15	44	23		31	8.57904	31.4	9.5289	28.6667	11.3255	29	5.79655
NM_001008854	RT1-N2	RT1 class Ib, locus N2	3	2	2	1	1	3	7	1	3	4	2	2	1	2	0	0	0	0		1.83333	1.32916	1.4	0.894427	0.666667	0.816497	3.16667	2.04124
NM_001008855	RT1-N3	RT1 class Ib, locus N3	696	526	568	408	586	498	606	635	641	610	684	549	489	705	568	463	638	549		600.833	82.6109	599	92.2253	528.333	83.1064	607.333	68.2105
NM_001008856	RT1-O1	RT1 class Ib, locus O1	10	7	6	4	7	5	11	11	6	6	8	7	2	4	7	8	15	7		5.66667	2.25093	5.6	2.50998	8	3.68782	8.16667	2.78687
NM_001008857	RT1-S2	RT1 class Ib, locus S2	24	21	24	20	27	13	31	27	26	36	33	15	19	26	24	23	38	23		25.5	8.01873	23.4	6.8775	25.3333	6.65332	24.1667	6.04704
NM_001008858	RT1-T24-1	RT1 class I, locus T24, gene 1	7	2	4	3	7	2	8	3	3	5	15	5	0	4	0	2	4	6		4.83333	5.49242	4.8	6.14003	4	2.09762	4.5	2.42899
NM_001008859	Mrps10	mitochondrial ribosomal protein S10	314	251	257	214	279	252	293	275	314	277	314	244	222	310	225	220	287	200		265.333	41.1323	263	45.5412	241.833	36.0745	284.167	27.2574
NM_001008861	Usp11	ubiquitin specific peptidase 11	1411	991	996	797	1032	906	1154	995	1247	1215	1377	974	717	1083	864	799	1297	905		1038.33	239.034	1003	249.115	970.167	186.874	1118.17	189.073
NM_001008862	Pan2	PAN2 poly(A) specific ribonuclease subunit	436	281	354	218	327	268	424	301	344	334	455	303	226	334	277	209	396	297		321.5	76.9123	319	85.7176	288	69.9371	354.5	66.2231
NM_001008863	Usp54	ubiquitin specific peptidase 54	1117	772	970	522	966	710	1003	713	947	994	1377	966	603	1010	672	524	952	682		937	277.417	925.6	308.586	736.333	197.235	910	164.485
NM_001008866	Wfdc12	WAP four-disulfide core domain 12	1	1	0	0	1	0	1	0	0	2	1	1	0	0	1	0	0	1		0.833333	0.752773	0.6	0.547723	0.5	0.547723	0.333333	0.516398
NM_001008867	Wfdc6b	WAP four-disulfide core domain 6B	0	1	0	0	2	0	0	1	0	1	2	0	0	2	1	0	0	0		1	0.894427	1	1	0.5	0.83666	0.166667	0.408248
NM_001008869	Wfdc15a	WAP four-disulfide core domain 15A	0	0	0	0	0	0	0	0	0	0	0	0	1	0	0	0	0	0		0.166667	0.408248	0.2	0.447214	0	0	0	0
NM_001008871	Spink4	serine peptidase inhibitor, Kazal type 4	14	5	6	9	9	5	15	8	16	8	9	11	4	10	9	4	12	3		8.5	2.42899	8.6	2.70185	7	3.52136	10.6667	4.88535
NM_001008876	Rsl1d1	ribosomal L1 domain containing 1	64	46	47	37	56	39	52	63	63	48	48	40	39	61	40	39	47	40		46	8.41427	45.6	9.34345	44.1667	7.02614	54.6667	10.3666
NM_001008877	LOC362901	Ac1254	0	0	0	0	0	0	0	0	0	0	0	0	0	0	1	0	0	0		0.166667	0.408248	0.2	0.447214	0	0	0	0
NM_001008878	LOC362921	Ac2-224	0	0	1	0	1	0	0	1	1	2	1	0	0	0	1	0	0	0		0.666667	0.816497	0.4	0.547723	0.166667	0.408248	0.5	0.547723
NM_001008879	Zfp292	zinc finger protein 292	1184	1529	1526	1316	1744	1401	1348	1428	1534	1585	1905	1359	1420	1936	1396	1407	1129	1188		1600.17	260.093	1603.2	290.675	1385.5	227.686	1403.5	129.54
NM_001008880	Scn4b	sodium voltage-gated channel beta subunit 4	15579	9291	10373	7311	10463	8158	12346	10995	11853	11751	13398	10318	7960	11123	8995	8020	14168	9183		10590.8	1952.01	10358.8	2087.86	9739.33	2429	11550.7	2455.9
NM_001008881	Spint5p	serine peptidase inhibitor, Kunitz type 5	1	0	0	0	0	0	0	0	0	0	0	0	0	0	0	0	0	0		0	0	0	0	0	0	0.166667	0.408248
NM_001008882	Uhrf1	ubiquitin-like with PHD and ring finger domains 1	25	7	11	4	5	12	12	10	17	12	10	9	6	15	8	5	11	3		10	3.16228	9.6	3.36155	5.83333	2.85774	14.5	5.68331
NM_001008884	RT1-Db1	RT1 class II, locus Db1	483	105	400	53	162	83	203	82	110	199	268	112	81	124	68	57	257	101		142	76.8713	130.6	80.0737	122.5	76.8629	226.833	174.064
NM_001008885	Slc39a7	solute carrier family 39 member 7	16	19	17	5	23	13	21	17	21	7	23	17	10	9	11	7	15	10		12.8333	6.01387	14	5.91608	13.1667	7.05455	17.5	3.08221
NM_001008886	RT1-S3	RT1 class Ib, locus S3	1145	786	1127	547	1115	654	849	594	715	905	1489	552	717	1526	655	661	935	710		974	429.088	987.8	478.244	792.333	204.315	847.333	239.119
NM_001008887	Serpinb3	serpin family B member 3	1	0	0	0	1	0	0	0	0	0	0	0	0	1	1	0	0	0		0.333333	0.516398	0.4	0.547723	0.166667	0.408248	0.166667	0.408248
NM_001008888	Uqcrfs1	ubiquinol-cytochrome c reductase, Rieske iron-sulfur polypeptide 1	2826	2177	2240	1808	2360	1906	2614	2541	2575	2540	2775	2328	1902	2670	2133	1958	2293	2028		2391.33	333.812	2361.6	364.221	2104	210.378	2450.33	326.256
NM_001008889	Yod1	YOD1 deubiquitinase	186	199	187	126	198	166	183	211	241	181	210	201	160	225	185	153	174	135		193.667	23.1142	196.2	24.8938	164.167	31.2629	195.667	26.455
NM_001008890	Hbe1	hemoglobin subunit epsilon 1	0	0	0	0	0	0	0	0	0	0	1	0	0	0	0	0	0	0		0.166667	0.408248	0.2	0.447214	0	0	0	0
NM_001008891	Ssr1	signal sequence receptor subunit 1	3354	3478	3241	3123	3679	3128	3478	3645	3950	3393	4130	3434	2984	4453	3492	3157	2878	2830		3647.67	539.704	3698.6	587.064	3190.83	333.041	3466	297.944
NM_001008893	Ldhd	lactate dehydrogenase D	189	45	73	27	47	41	83	45	55	89	96	67	23	55	44	40	128	54		62.3333	27.5802	57	27.157	56.8333	36.0079	81	55.3245
NM_001008899	Krt2	keratin 2	12	9	14	7	4	4	6	8	5	6	6	11	3	2	5	2	2	5		5.5	3.14643	5.4	3.50714	4.83333	2.78687	8.16667	4.02078
NM_001008900	Vom1r22	vomeronasal 1 receptor 22	0	0	0	0	0	0	0	0	0	0	0	0	1	0	0	0	0	0		0.166667	0.408248	0.2	0.447214	0	0	0	0
NM_001008902	Vom1r44	vomeronasal 1 receptor 44	0	0	0	0	0	0	0	0	0	1	0	0	0	0	0	0	0	0		0.166667	0.408248	0	0	0	0	0	0
NM_001008905	Vom1r8	vomeronasal 1 receptor 8	1	2	0	0	1	0	1	0	0	0	0	0	0	0	0	0	0	1		0	0	0	0	0.666667	0.816497	0.333333	0.516398
NM_001008907	Vom1r7	vomeronasal 1 receptor 7	0	0	0	0	1	0	1	0	1	3	0	0	0	2	3	1	0	0		1.33333	1.50555	1	1.41421	0.333333	0.516398	0.333333	0.516398
NM_001008916	Vom1r47	vomeronasal 1 receptor 47	0	0	0	0	0	0	1	0	0	2	0	0	0	0	0	0	1	0		0.333333	0.816497	0	0	0.166667	0.408248	0.166667	0.408248
NM_001008918	Vom1r50	vomeronasal 1 receptor 50	0	0	0	0	0	0	0	1	1	1	1	1	1	0	0	2	1	1		0.666667	0.516398	0.6	0.547723	0.666667	0.816497	0.333333	0.516398
NM_001008928	Vom1r89	vomeronasal 1 receptor 89	0	0	0	1	0	0	0	0	0	0	0	0	0	0	0	0	0	1		0	0	0	0	0.333333	0.516398	0	0
NM_001008930	Vom1r52	vomeronasal 1 receptor 52	0	0	2	0	1	0	0	0	1	0	0	1	1	1	0	0	0	0		0.5	0.547723	0.6	0.547723	0.166667	0.408248	0.5	0.83666
NM_001008931	Vom1r48	vomeronasal 1 receptor 48	0	0	0	1	1	0	1	1	0	0	1	0	1	0	0	0	1	0		0.333333	0.516398	0.4	0.547723	0.5	0.547723	0.333333	0.516398
NM_001008932	Vom1r43	vomeronasal 1 receptor 43	0	0	0	1	0	0	0	0	0	0	0	0	0	0	0	0	0	0		0	0	0	0	0.166667	0.408248	0	0
NM_001008933	Vom1r51	vomeronasal 1 receptor 51	0	0	0	0	0	0	0	0	0	0	0	0	0	0	0	0	1	0		0	0	0	0	0.166667	0.408248	0	0
NM_001008939	Vom1r46	vomeronasal 1 receptor 46	0	0	2	0	0	0	0	0	0	0	0	0	0	0	0	0	0	0		0	0	0	0	0	0	0.333333	0.816497
NM_001008940	Vom1r45	vomeronasal 1 receptor 45	0	0	1	0	0	0	0	0	0	0	0	1	0	0	0	0	0	0		0.166667	0.408248	0.2	0.447214	0	0	0.166667	0.408248
NM_001008945	Vom1r66	vomeronasal 1 receptor 66	0	0	0	0	0	0	0	0	0	1	0	0	0	0	0	0	0	0		0.166667	0.408248	0	0	0	0	0	0
NM_001008954	Vom1r19	vomeronasal 1 receptor 19	0	1	0	0	0	0	0	0	0	0	0	0	0	0	0	0	0	0		0	0	0	0	0.166667	0.408248	0	0
NM_001008956	Vom1r83	vomeronasal 1 receptor 83	0	0	0	0	0	0	0	1	0	0	0	1	0	0	0	0	1	1		0.166667	0.408248	0.2	0.447214	0.333333	0.516398	0.166667	0.408248
NM_001008959	Vom1r42	vomeronasal 1 receptor 42	0	2	0	1	0	1	1	0	2	1	0	1	2	1	1	1	1	1		1	0.632456	1	0.707107	1	0.632456	0.666667	0.816497
NM_001008960	Vom1r15	vomeronasal 1 receptor 15	1	0	0	0	0	0	1	1	2	0	1	0	0	0	0	1	1	0		0.166667	0.408248	0.2	0.447214	0.333333	0.516398	0.833333	0.752773
NM_001008964	Vom1r38	vomeronasal 1 receptor 38	0	0	0	0	1	0	0	0	0	0	0	0	0	0	0	0	0	0		0	0	0	0	0.166667	0.408248	0	0
NM_001008965	Vom1r106	vomeronasal 1 receptor 106	0	1	0	0	0	0	1	0	1	0	0	0	0	1	1	1	0	2		0.333333	0.516398	0.4	0.547723	0.666667	0.816497	0.333333	0.516398
NM_001008967	Vom1r63	vomeronasal 1 receptor 63	0	0	0	0	0	0	0	0	0	0	1	0	0	0	0	0	0	0		0.166667	0.408248	0.2	0.447214	0	0	0	0
NM_001009172	Zbtb22	zinc finger and BTB domain containing 22	374	97	146	83	129	106	233	163	189	171	241	134	74	155	124	97	271	111		149.833	55.5965	145.6	61.068	131.333	70.1703	201.833	94.4318
NM_001009173	Tryx5	trypsin X5	0	0	0	0	0	1	0	0	0	0	1	0	0	0	0	0	0	0		0.166667	0.408248	0.2	0.447214	0	0	0.166667	0.408248
NM_001009174	Prss58	protease, serine, 58	0	0	0	0	0	0	0	0	0	0	1	0	0	0	1	0	0	0		0.333333	0.516398	0.4	0.547723	0	0	0	0
NM_001009176	Trim10	tripartite motif-containing 10	11	13	15	3	18	8	8	7	6	9	24	11	12	11	7	4	11	3		12.3333	5.98888	13	6.44205	8.66667	6.28225	9.16667	3.3116
NM_001009178	Pou5f1	POU class 5 homeobox 1	5	3	1	3	7	5	5	5	5	2	2	4	6	5	2	1	2	3		3.5	1.76068	3.8	1.78885	3.16667	2.04124	4.33333	1.63299
NM_001009179	Wfdc15b	WAP four-disulfide core domain 15B	0	0	0	0	0	0	0	3	0	2	0	1	1	0	0	0	0	0		0.666667	0.816497	0.4	0.547723	0	0	0.5	1.22474
NM_001009180	Capza2	capping actin protein of muscle Z-line alpha subunit 2	7481	7788	7320	6832	8230	6832	7652	8677	8442	7464	8950	7212	7153	9732	7700	7117	6057	6305		8035.17	1059.3	8149.4	1142.26	7054.83	840.237	7734	699.464
NM_001009239	Rps3	ribosomal protein S3	3628	1641	2222	1307	2002	1536	2341	1916	2071	2269	2950	1895	1531	1855	1442	1342	2600	1550		1990.33	554.558	1934.6	600.935	1740.33	489.906	2285.67	714.662
NM_001009246	Adprm	ADP-ribose/CDP-alcohol diphosphatase, manganese-dependent	501	336	336	288	375	328	399	388	427	395	450	352	276	378	334	303	400	307		364.167	58.8911	358	63.6396	334.833	44.3685	396.5	63.6891
NM_001009255	Srsf9	serine and arginine rich splicing factor 9	130	91	121	92	106	108	115	94	100	116	153	95	77	113	89	85	114	75		107.167	26.8359	105.4	29.6108	93.8333	14.1339	111.333	13.3816
NM_001009258	Chfr	checkpoint with forkhead and ring finger domains	1335	1070	1092	839	1242	1020	1187	1219	1237	1209	1364	1058	886	1337	1029	924	1218	945		1147.17	188.148	1134.8	207.612	1039.67	165.087	1181.67	111.509
NM_001009264	Mrfap1	Morf4 family associated protein 1	7867	6857	6751	6042	7242	6055	7131	7609	7649	7090	8190	6893	6222	8188	6928	6523	6517	5831		7251.83	784.467	7284.2	872.57	6502	516.939	7177	682.347
NM_001009268	Actr2	ARP2 actin related protein 2 homolog	4787	4813	4916	3827	5004	4067	4821	5130	5555	4769	5944	4586	4025	5751	4410	4240	4471	4028		4914.17	766.083	4943.2	852.808	4397.17	454.465	4879.33	488.368
NM_001009271	Nt5dc2	5'-nucleotidase domain containing 2	220	53	118	61	83	72	147	84	103	128	136	107	70	102	68	62	142	79		101.833	28.4142	96.6	28.3514	80	32.4592	124	53.8999
NM_001009275	Eci3	enoyl-Coenzyme A delta isomerase 3	442	362	399	273	342	295	306	336	340	398	448	288	260	416	272	279	336	247		347	82.7502	336.8	88.1998	306.5	46.1075	353	56.6886
NM_001009283	Syne4	spectrin repeat containing, nuclear envelope family member 4	0	0	1	1	0	0	0	0	0	1	0	0	0	0	0	0	0	0		0.166667	0.408248	0	0	0.166667	0.408248	0.166667	0.408248
NM_001009290	Ndufc2	NADH:ubiquinone oxidoreductase subunit C2	1148	1059	985	935	1161	979	1038	1161	1137	1057	1178	1020	975	1309	1072	952	941	910		1101.83	121.986	1110.8	134.156	993	97.1782	1074.67	83.9682
NM_001009292	Slx1b	SLX1 homolog B, structure-specific endonuclease subunit	449	289	305	212	370	237	445	307	353	412	421	316	192	334	323	209	434	244		333	82.772	317.2	81.8028	293	91.4811	349.333	84.2322
NM_001009316	Ppdpf	pancreatic progenitor cell differentiation and proliferation factor	506	238	351	183	261	190	336	250	307	296	353	290	186	320	209	202	347	213		275.667	64.8835	271.6	71.6819	240.667	58.8444	323.333	107.439
NM_001009344	Tbrg1	transforming growth factor beta regulator 1	650	318	401	215	365	260	441	339	377	424	483	345	247	376	264	237	561	311		356.5	91.2332	343	95.0658	334.5	123.971	411.333	132.107
NM_001009349	Mthfs	methenyltetrahydrofolate synthetase	332	353	350	311	312	288	360	310	338	328	476	350	303	439	367	280	311	277		377.167	66.8593	387	69.7316	307.333	27.5729	329.667	26.5757
NM_001009353	Pla2g7	phospholipase A2 group VII	2166	2020	1713	1786	2018	1795	2018	2452	2351	2023	2136	1893	1780	2519	2038	1785	2085	1730		2064.83	254.739	2073.2	283.883	1904	153.345	2082.5	296.291
NM_001009357	Cnot9	CCR4-NOT transcription complex subunit 9	621	560	614	522	569	495	694	620	635	616	752	534	457	736	538	467	575	481		605.5	118.595	603.4	132.468	529	46.6348	613.167	64.9351
NM_001009362	Pask	PAS domain containing serine/threonine kinase	92	67	83	58	82	74	92	79	95	84	122	70	75	64	72	66	95	75		81.1667	21.0563	80.6	23.4904	73.8333	13.2275	85.8333	8.42417
NM_001009369	Mrpl38	mitochondrial ribosomal protein L38	261	65	105	52	67	54	147	61	87	106	122	79	32	68	39	41	191	61		74.3333	35.7137	68	35.9653	79.5	55.4608	119.167	77.1451
NM_001009385	Apon	apolipoprotein N	1	0	0	0	0	0	0	1	0	1	1	0	0	1	0	0	0	0		0.5	0.547723	0.4	0.547723	0	0	0.333333	0.516398
NM_001009391	Enoph1	enolase-phosphatase 1	794	566	613	524	677	507	704	659	676	745	709	643	521	745	664	544	559	502		671.167	84.5326	656.4	85.4213	562	61.0213	658.833	95.6649
NM_001009399	Nsdhl	NAD(P) dependent steroid dehydrogenase-like	1714	1557	1735	1232	1660	1318	1729	1751	1884	1709	2168	1924	1463	2115	1808	1455	1488	1346		1864.5	263.43	1895.6	281.94	1456.33	151.735	1688.5	191.755
NM_001009405	Arhgap29	Rho GTPase activating protein 29	801	772	857	807	937	931	843	665	752	908	1158	587	620	892	754	727	930	781		819.833	212.517	802.2	232.642	825.667	87.4521	808.167	92.0748
NM_001009409	Nanp	N-acetylneuraminic acid phosphatase	202	216	206	181	232	193	203	211	242	227	315	210	195	268	209	167	196	170		237.333	45.6538	239.4	50.7277	193.667	26.0973	209.5	16.9794
NM_001009413	Krcc1	lysine-rich coiled-coil 1	653	887	780	772	852	794	868	797	776	766	1079	716	710	1024	841	650	473	744		856	159.495	874	171.372	729.667	150.958	778	69.7854
NM_001009419	Cmas	cytidine monophosphate N-acetylneuraminic acid synthetase	2983	2341	2384	1932	2635	2107	2526	2791	2763	2591	2845	2393	2114	2934	2423	2142	2533	2101		2550	305.626	2541.8	340.961	2280.67	270.533	2592.33	317.669
NM_001009422	Nipsnap3b	nipsnap homolog 3B	1060	776	863	620	856	706	864	890	972	853	1025	885	673	968	730	712	844	665		855.667	135.144	856.2	151.088	745.5	96.1202	892.5	119.036
NM_001009424	Eps15	epidermal growth factor receptor pathway substrate 15	5757	6266	5915	4813	6452	5750	6675	6593	6789	6236	7344	6301	5031	7390	6212	5396	5938	5045		6419	873.53	6455.6	971.479	5651.67	668.834	6246.5	488.671
NM_001009430	Ikbip	IKBKB interacting protein	361	369	365	335	412	376	393	398	422	426	511	381	276	502	411	355	379	313		417.833	86.4301	416.2	96.5282	360.5	34.6511	385.833	23.0427
NM_001009437	Pomgnt2	protein O-linked mannose N-acetylglucosaminyltransferase 2 (beta 1,4-)	136	32	30	16	28	23	68	27	46	44	49	21	15	21	16	12	85	20		27.6667	14.8818	24.4	14.0285	32.1667	26.9252	55	42.9977
NM_001009448	Cdh19	cadherin 19	3364	4462	4383	3971	4882	4099	4554	4232	4875	4415	5952	4304	3947	5173	4669	3880	3738	3230		4743.33	719.163	4809	783.679	4027.17	576.841	4251.17	511.633
NM_001009455	Armc5	armadillo repeat containing 5	213	83	110	57	87	71	147	89	114	116	149	93	55	92	63	59	156	98		94.6667	34.6218	90.4	36.9026	90	36.1331	124	50.5569
NM_001009466	Gemin6	gem (nuclear organelle) associated protein 6	288	269	224	165	281	204	274	271	188	250	262	179	212	280	188	154	210	191		228.5	41.4717	224.2	44.8464	211.667	52.9667	241.5	41.6257
NM_001009470	Ccnb2	cyclin B2	51	29	35	24	35	40	32	34	27	39	75	34	58	43	24	25	23	25		45.5	18.2729	46.8	20.1172	26.8333	4.49073	36.5	8.26438
NM_001009474	Pir	pirin	922	991	754	767	1005	811	856	1011	1037	941	1031	852	746	1135	923	805	884	714		938	135.611	937.4	151.609	861	119.788	898.5	112.012
NM_001009478	Saa4	serum amyloid A4	1	1	1	2	2	1	1	4	1	4	4	3	1	3	2	0	3	2		2.83333	1.16905	2.6	1.14018	1.66667	1.0328	1.5	1.22474
NM_001009480	Uqcrh	ubiquinol-cytochrome c reductase hinge protein	3010	1889	2033	1438	2101	1695	2303	2198	2227	2222	2606	2087	1564	2113	1722	1529	2393	1802		2052.33	370.892	2018.4	404.123	1858.67	356.092	2244.33	433.258
NM_001009482	Mycbpap	Mycbp associated protein	450	244	283	202	282	255	333	276	340	331	367	266	187	293	234	215	356	241		279.667	65.2677	269.4	67.3372	256.667	55.9273	322.833	70.6411
NM_001009486	Klra1	killer cell lectin-like receptor, subfamily A, member 1	56	78	123	46	77	70	84	42	43	50	132	53	76	128	49	44	47	32		81.3333	38.9957	87.6	40.0787	54	18.9842	69.6667	30.7029
NM_001009487	Ly49s4	Ly49 stimulatory receptor 4	0	3	11	0	3	2	2	2	0	1	6	0	6	1	0	0	2	2		2.33333	2.87518	2.6	3.1305	1.66667	1.36626	2.83333	4.11906
NM_001009488	Ly49s6	Ly49 stimulatory receptor 6	1	1	18	1	6	3	2	2	2	4	3	1	3	2	0	1	3	0		2.16667	1.47196	1.8	1.30384	2	2.19089	4.66667	6.56252
NM_001009489	Oas1k	2 ' -5 ' oligoadenylate synthetase 1K	3	5	9	3	4	4	4	4	3	5	14	1	3	2	4	2	5	3		4.83333	4.70815	4.8	5.26308	3.66667	1.21106	4.5	2.25832
NM_001009490	Oas1f	2 ' -5 ' oligoadenylate synthetase 1F	20	5	8	5	5	12	13	13	15	12	7	6	4	15	9	8	15	8		8.83333	4.07022	8.2	4.20714	7.66667	3.88158	13.5	3.937
NM_001009491	Oas1h	2 ' -5 ' oligoadenylate synthetase 1H	2	2	3	0	2	1	3	1	4	1	5	1	3	3	0	0	1	2		2.16667	1.83485	2.4	1.94936	1.16667	0.983192	2.33333	1.21106
NM_001009492	Oas1e	2'-5' oligoadenylate synthetase 1E	0	0	2	0	1	0	1	0	1	0	0	0	0	2	0	0	0	0		0.333333	0.816497	0.4	0.894427	0.166667	0.408248	0.666667	0.816497
NM_001009493	Oas3	2'-5'-oligoadenylate synthetase 3	5	3	14	2	4	2	9	0	3	3	8	5	4	8	2	2	2	3		5	2.52982	5.4	2.60768	2.66667	0.816497	5.5	5.1672
NM_001009494	Ly49s7	Ly49 stimulatory receptor 7	9	4	9	6	6	4	8	1	4	1	9	6	5	8	4	3	4	9		5.5	2.88097	6.4	2.07364	5.33333	2.16025	5.83333	3.3116
NM_001009495	Ly49i4	Ly49 inhibitory receptor 4	0	0	1	0	0	0	0	0	0	0	0	0	0	0	0	0	0	0		0	0	0	0	0	0	0.166667	0.408248
NM_001009496	Ly49i9	Ly49 inhibitory receptor 9	6	1	18	1	8	3	2	1	1	3	8	0	8	4	0	5	4	4		3.83333	3.60093	4	4	3.83333	2.63944	5.16667	6.5549
NM_001009497	Ly49si1	immunoreceptor Ly49si1	0	1	1	0	1	1	0	0	0	0	1	0	0	0	0	0	0	1		0.166667	0.408248	0.2	0.447214	0.5	0.547723	0.333333	0.516398
NM_001009499	Ly49i3	immunoreceptor Ly49i3	0	0	10	0	0	0	0	0	0	0	1	0	0	0	0	2	0	0		0.166667	0.408248	0.2	0.447214	0.333333	0.816497	1.66667	4.08248
NM_001009501	Ly49i5	Ly49 inhibitory receptor 5	0	0	9	0	2	1	0	1	0	3	1	0	1	0	0	0	0	0		0.833333	1.16905	0.4	0.547723	0.333333	0.816497	1.83333	3.54495
NM_001009502	Eogt	EGF domain specific O-linked N-acetylglucosamine transferase	317	276	323	298	319	314	383	293	347	360	411	278	232	296	291	249	344	259		311.333	63.8049	301.6	66.1687	290.833	36.4824	329.5	31.4309
NM_001009503	Pfn4	profilin family, member 4	5	4	0	0	3	0	3	2	2	5	4	2	4	3	0	3	3	2		3	1.78885	2.6	1.67332	2.5	1.3784	2	1.89737
NM_001009504	Fbxl16	F-box and leucine-rich repeat protein 16	130	32	50	26	58	43	82	43	48	65	57	49	33	39	28	29	110	50		45.1667	14.3446	41.2	11.7983	50.8333	31.6254	66	34.6121
NM_001009505	Fdcsp	follicular dendritic cell secreted protein	0	0	0	0	0	0	0	0	0	0	0	1	0	1	1	0	0	0		0.5	0.547723	0.6	0.547723	0	0	0	0
NM_001009510	Vom1r21	vomeronasal 1 receptor 21	0	0	0	0	0	0	0	0	0	1	0	0	0	0	0	0	0	0		0.166667	0.408248	0	0	0	0	0	0
NM_001009511	Vom1r30	vomeronasal 1 receptor 30	0	0	0	0	0	0	0	0	0	0	0	0	1	0	0	0	0	0		0.166667	0.408248	0.2	0.447214	0	0	0	0
NM_001009512	Vom1r6	vomeronasal 1 receptor 6	0	0	0	1	0	0	0	1	0	0	0	0	0	0	0	0	0	0		0	0	0	0	0.166667	0.408248	0.166667	0.408248
NM_001009513	Vom1r88	vomeronasal 1 receptor 88	2	2	2	1	1	0	0	0	0	0	0	2	0	2	0	1	1	3		0.666667	1.0328	0.8	1.09545	1.5	0.83666	0.666667	1.0328
NM_001009517	Vom1r3	vomeronasal 1 receptor 3	0	0	0	0	0	0	0	0	0	0	0	0	0	1	0	0	0	0		0.166667	0.408248	0.2	0.447214	0	0	0	0
NM_001009523	Vom1r71	vomeronasal 1 receptor 71	0	0	0	0	0	0	0	0	0	0	1	0	0	0	0	0	0	0		0.166667	0.408248	0.2	0.447214	0	0	0	0
NM_001009524	Bin2a	beta-galactosidase-like protein	2	1	4	2	2	2	3	2	2	5	7	5	7	8	5	3	2	6		6.16667	1.32916	6.4	1.34164	2.66667	1.75119	2.5	0.83666
NM_001009527	Vom1r86	vomeronasal 1 receptor 86	3	3	3	2	2	5	5	3	2	4	2	2	4	5	1	4	1	3		3	1.54919	2.8	1.64317	2.5	1.04881	3.5	1.22474
NM_001009528	Vom1r84	vomeronasal 1 receptor 84	0	0	0	0	0	0	0	0	0	0	0	1	0	0	0	0	0	1		0.166667	0.408248	0.2	0.447214	0.166667	0.408248	0	0
NM_001009529	Vom1r87	vomeronasal 1 receptor 87	0	1	0	0	1	0	1	0	1	1	0	0	0	0	0	0	0	0		0.166667	0.408248	0	0	0.333333	0.516398	0.333333	0.516398
NM_001009530	Vom1r85	vomeronasal 1 receptor 85	0	4	3	1	2	4	1	2	2	0	2	1	1	1	1	3	0	4		1	0.632456	1.2	0.447214	2.33333	1.63299	2	1.41421
NM_001009532	Taar3	trace amine-associated receptor 3	0	0	0	0	0	0	0	0	0	0	0	0	0	0	0	0	1	0		0	0	0	0	0.166667	0.408248	0	0
NM_001009533	Ccdc8	coiled-coil domain containing 8	205	136	136	99	138	104	158	99	134	140	189	141	87	132	126	88	148	104		135.833	32.7623	135	36.5582	118.833	24.8066	139.333	38.9239
NM_001009534	Fam115e	family with sequence similarity 115, member E	1	2	0	0	0	0	0	0	2	0	0	0	0	1	0	0	1	0		0.166667	0.408248	0.2	0.447214	0.5	0.83666	0.5	0.83666
NM_001009535	Pms1	PMS1 homolog 1, mismatch repair system component	376	476	364	382	445	369	421	487	414	391	517	374	395	541	418	381	340	327		439.333	71.2648	449	75.1499	391.833	58.335	405.167	46.6451
NM_001009536	Trim25	tripartite motif-containing 25	181	183	183	123	213	170	209	177	169	187	293	168	130	231	141	124	186	158		191.667	61.2655	192.6	68.4493	164.5	36.2257	181.5	14.6116
NM_001009537	Zfp799	zinc finger protein 799	411	506	436	372	452	383	472	501	442	476	548	445	372	546	489	371	367	363		479.333	66.2772	480	74.0777	405.167	59.771	440.833	42.0733
NM_001009538	Zfp868	zinc finger protein 868	867	884	921	723	1050	813	896	923	1002	928	1086	816	794	1096	842	774	739	747		927	134.965	926.8	150.895	819.5	126.814	903.667	63.1939
NM_001009539	B4galt3	beta-1,4-galactosyltransferase 3	451	191	250	141	243	182	329	248	272	314	318	243	158	267	164	175	326	209		244	70.288	230	68.5966	214.167	64.4807	288.667	92.5023
NM_001009540	Tacstd2	tumor-associated calcium signal transducer 2	8	0	2	3	4	2	5	1	3	2	11	5	0	4	0	5	3	0		3.66667	4.13118	4	4.52769	2.5	2.07364	3.5	2.58844
NM_001009541	Ier2	immediate early response 2	53	27	34	16	25	13	27	20	21	21	42	20	22	30	13	23	23	23		24.6667	10.0731	25.4	11.0815	22.8333	3.71035	28	14.1421
NM_001009542	Pdcd10	programmed cell death 10	2411	2242	2193	1998	2493	2107	2355	2540	2544	2336	2616	2303	2194	2890	2333	2146	2004	1958		2445.33	258.788	2467.2	283.068	2140.17	203.388	2358.33	179.312
NM_001009543	Prelid3b	PRELI domain containing 3B	1231	744	901	643	818	636	932	827	880	900	1140	782	621	973	701	647	895	645		852.833	190.235	843.4	211.114	732	106.606	901.167	192.874
NM_001009599	Clp1	cleavage and polyadenylation factor I subunit 1	157	125	132	90	159	118	160	119	158	119	205	123	95	136	112	97	135	105		131.667	38.3753	134.2	42.3403	118.5	26.1209	140.667	19.9967
NM_001009600	Arhgdib	Rho GDP dissociation inhibitor beta	377	292	424	197	426	265	297	201	233	425	497	177	278	272	196	185	358	214		307.5	127.522	284	127.222	278.667	97.7787	299.5	85.8225
NM_001009601	Klc4	kinesin light chain 4	229	48	85	32	64	50	113	52	83	79	135	54	27	55	43	34	143	43		65.5	38.0618	62.8	41.907	60.6667	41.9412	102	66.4891
NM_001009602	Actr10	actin-related protein 10 homolog	3684	3284	3099	2784	3546	2943	3544	3861	3972	3508	4115	3430	2911	4041	3299	2961	3194	2823		3550.67	457.775	3559.2	511.274	3098.67	295.805	3517.17	414.289
NM_001009603	Acy3	aminoacylase 3	130	45	72	32	52	38	82	34	63	99	95	66	33	59	48	38	111	36		66.6667	26.0359	60.2	23.1019	52.3333	29.6018	69.8333	34.9767
NM_001009604	Bri3	brain protein I3	227	89	117	77	98	88	126	89	127	116	145	110	76	104	121	69	156	87		112	22.5832	111.2	25.1535	96	31.0612	129	51.0725
NM_001009617	Mest	mesoderm specific transcript	1425	1088	1021	933	1224	910	1263	1185	1387	1238	1433	1296	1080	1423	1189	966	1297	940		1276.5	137.175	1284.2	151.91	1074.67	156.156	1198.5	202.936
NM_001009618	Sub1	SUB1 homolog, transcriptional regulator	2435	2775	2568	2337	3012	2375	2754	3089	2912	2694	3142	2684	2573	3497	2695	2631	2164	2252		2880.83	360.781	2918.2	390.169	2528.5	331.972	2688.83	279.895
NM_001009619	Nubp1	nucleotide binding protein 1	270	89	129	70	102	82	168	91	115	160	183	119	62	97	80	77	211	111		116.833	46.9102	108.2	46.8156	110	51.761	142.5	69.509
NM_001009620	Tmem204	transmembrane protein 204	149	72	84	76	86	84	134	98	75	100	120	78	52	74	82	74	117	58		84.3333	23.3038	81.2	24.6008	80.5	20.0175	104	30.3381
NM_001009621	Nudcd2	NudC domain containing 2	336	349	369	284	336	301	363	351	397	371	438	388	312	457	343	313	252	312		384.833	55.3007	387.6	61.362	307.667	35.2628	352.833	32.5233
NM_001009622	Sar1b	secretion associated, Ras related GTPase 1B	1099	1026	998	883	1079	910	1044	1101	1091	1007	1233	936	908	1320	926	895	900	793		1055	176.988	1064.6	196.124	929.333	104.42	1040.5	75.4738
NM_001009623	Tnfsf13	TNF superfamily member 13	187	184	179	138	178	151	149	127	156	208	283	135	148	163	143	122	206	140		180	56.745	174.4	61.5614	161.333	32.6599	158.167	21.8029
NM_001009624	Ska2	spindle and kinetochore associated complex subunit 2	373	322	370	293	377	307	362	343	349	374	437	320	325	426	315	263	296	284		366.167	54.9597	364.6	61.2968	305.833	39.7463	350.667	24.3694
NM_001009625	Ifi35	interferon-induced protein 35	151	42	96	45	58	61	77	54	74	73	130	58	40	78	48	31	88	67		71.1667	32.2268	70.8	36.0167	55.1667	20.4296	85.5	35.2065
NM_001009626	Apoh	apolipoprotein H	44	42	54	33	51	33	47	53	42	47	63	37	23	47	34	38	39	23		41.8333	13.7174	40.8	15.0732	37.6667	9.33095	45.5	7.76531
NM_001009627	Yars2	tyrosyl-tRNA synthetase 2	355	335	342	312	385	331	372	397	437	364	427	331	302	488	367	366	317	289		379.833	67.5023	383	74.97	334	35.8441	372.333	39.2921
NM_001009629	Rfc3	replication factor C subunit 3	140	70	83	62	104	53	95	94	100	84	104	80	59	91	66	57	112	69		80.6667	16.4154	80	18.262	79	23.0998	94.1667	28.1241
NM_001009630	RGD1311899	similar to RIKEN cDNA 2210016L21 gene	1649	841	900	678	947	743	1199	967	990	1039	1174	917	658	992	761	705	1210	793		923.5	188.532	900.4	201.068	862.333	195.977	1074.67	317.676
NM_001009631	Tmco1	transmembrane and coiled-coil domains 1	1465	1335	1281	1109	1412	1134	1395	1428	1544	1394	1600	1343	1202	1727	1379	1255	1209	1076		1440.83	189.66	1450.2	210.489	1232.67	129.251	1374.5	146.141
NM_001009632	G0s2	G0/G1switch 2	21	5	12	6	13	3	13	5	9	13	15	8	8	3	3	3	19	4		8.33333	4.96655	7.4	4.9295	8.33333	6.31401	10.5	6.44205
NM_001009633	Abraxas1	abraxas 1, BRCA1 A complex subunit	151	143	135	129	149	136	132	140	136	126	183	110	116	174	144	127	126	117		142.167	30.5445	145.4	32.9818	131.833	11.8729	138.333	6.71317
NM_001009635	Spryd7	SPRY domain containing 7	1618	1604	1474	1392	1836	1425	1594	1912	1981	1642	1854	1554	1458	2074	1670	1513	1346	1390		1708.67	222.389	1722	245.943	1513.5	184.536	1667.33	228.982
NM_001009636	Prelid1	PRELI domain containing 1	1223	465	627	346	515	430	728	540	684	631	784	561	351	529	419	347	897	467		545.833	153.972	528.8	165.705	506.167	203.492	705.333	275.037
NM_001009637	Lars	leucyl-tRNA synthetase	4644	3875	4031	3220	4205	3378	4314	4421	4644	4344	5260	4071	3348	4792	3735	3407	4112	3510		4258.33	697.589	4241.2	778.516	3721.5	401.24	4238.67	479.872
NM_001009638	Wdr98	WD repeat domain 98	1890	1055	1513	1004	1307	1093	1427	1300	1464	1355	1592	1288	1043	1572	1298	928	1788	1049		1358	204.101	1358.6	228.186	1188.5	320.195	1447.83	263.9
NM_001009639	Tppp3	tubulin polymerization-promoting protein family member 3	5051	1547	2233	1129	1983	1501	2896	1966	2356	2404	2695	1999	1181	1784	1346	1291	3884	1858		1901.5	588.755	1801	597.945	1948.67	1002.06	2667.17	1254.75
NM_001009640	Utp4	UTP4 small subunit processome component	624	479	544	416	560	437	559	557	632	569	675	475	370	616	470	398	540	427		529.167	111.501	521.2	122.738	470	67.8675	558.833	70.2379
NM_001009641	Pepd	peptidase D	577	226	308	161	263	200	378	231	303	342	388	283	182	267	198	199	466	236		276.667	79.9341	263.6	81.892	258.5	107.411	332.833	135.04
NM_001009642	Pop4	POP4 homolog, ribonuclease P/MRP subunit	738	574	597	499	680	538	662	680	691	652	776	603	496	763	593	482	629	524		647.167	107.494	646.2	120.153	564.667	77.8811	651	71.8554
NM_001009643	Aspdh	aspartate dehydrogenase domain containing	18	5	7	5	11	6	12	7	6	5	15	11	4	6	4	6	9	9		7.5	4.50555	8	4.84768	7.5	2.50998	9.33333	4.80278
NM_001009645	Kif22	kinesin family member 22	163	80	141	47	97	76	90	63	82	104	164	99	76	96	52	44	100	56		98.5	37.4045	97.4	41.7109	70.6667	25.0093	102.5	39.9537
NM_001009646	Qprt	quinolinate phosphoribosyltransferase	71	25	40	15	31	24	47	32	39	30	62	36	27	27	20	29	42	15		33.6667	14.8144	34.4	16.4408	26.1667	10.3231	42.1667	16.1421
NM_001009647	Mrpl16	mitochondrial ribosomal protein L16	478	346	378	266	398	312	454	442	423	434	491	366	311	438	327	311	428	327		394.5	70.8597	386.6	76.2122	346	59.0153	414.5	60.431
NM_001009648	Glyat	glycine-N-acyltransferase	0	6	8	5	5	6	2	5	5	2	7	3	2	8	2	6	2	8		4	2.75681	4.4	2.88097	5.33333	1.96638	4.33333	2.87518
NM_001009649	Lpxn	leupaxin	203	164	240	136	205	157	166	163	168	196	238	148	161	192	135	122	173	139		178.333	37.8347	174.8	41.1789	156.5	30.3233	182.833	32.3692
NM_001009650	Taar5	trace amine-associated receptor 5	0	0	0	0	0	0	0	0	0	1	0	0	0	0	0	0	0	0		0.166667	0.408248	0	0	0	0	0	0
NM_001009651	Clic2	chloride intracellular channel 2	230	240	285	210	325	227	231	261	225	223	334	179	169	308	227	200	220	205		240	67.3498	243.4	74.7215	233.333	47.0815	243.167	24.4165
NM_001009653	Mccc1	methylcrotonoyl-CoA carboxylase 1	371	304	292	241	319	255	340	302	301	338	436	277	236	294	270	228	366	225		308.5	70.8061	302.6	77.4971	280.5	57.8645	310.167	40.2861
NM_001009654	Spc25	SPC25, NDC80 kinetochore complex component	54	74	68	56	76	45	79	67	72	62	98	69	68	102	69	55	61	57		78	17.2858	81.2	17.225	63.1667	9.41099	64.1667	12.4486
NM_001009655	Mgme1	mitochondrial genome maintenance exonuclease 1	90	85	76	67	87	50	76	84	77	68	100	85	76	93	66	64	59	64		81.3333	13.7064	84	13.4722	71	11.9164	75.5	13.6785
NM_001009656	Zgpat	zinc finger CCCH-type and G-patch domain containing	221	116	169	91	134	106	197	142	177	181	200	148	77	144	131	90	204	99		146.833	42.7337	140	43.9602	122.333	43.3989	168.667	40.6186
NM_001009657	Hat1	histone acetyltransferase 1	720	689	708	652	847	634	710	827	862	751	793	690	686	903	795	654	651	598		769.667	80.82	773.4	89.7792	681.833	85.994	743.5	84.7815
NM_001009658	Thnsl2	threonine synthase-like 2	238	167	156	98	169	128	201	154	182	210	206	172	118	166	156	122	177	138		171.333	34.0744	163.6	31.667	145.167	31.2116	176.5	39.2212
NM_001009659	Ccdc174	coiled-coil domain containing 174	269	285	293	202	261	237	280	292	306	259	351	274	229	357	262	242	222	233		288.667	52.7662	294.6	56.7124	240.833	29.2672	279.5	24.3208
NM_001009660	Spsb2	splA/ryanodine receptor domain and SOCS box containing 2	0	0	0	0	1	0	1	0	0	0	0	1	0	0	1	0	2	0		0.333333	0.516398	0.4	0.547723	0.5	0.83666	0.166667	0.408248
NM_001009662	Car8	carbonic anhydrase 8	309	278	261	221	268	227	291	350	352	290	304	260	189	338	251	227	259	239		272	51.3381	268.4	56.5447	248.667	23.1056	298.333	49.395
NM_001009663	Serpina6	serpin family A member 6	0	1	0	0	0	0	0	0	1	0	0	0	1	0	0	0	1	1		0.166667	0.408248	0.2	0.447214	0.5	0.547723	0.166667	0.408248
NM_001009664	Zfp414	zinc finger protein 414	76	18	56	22	22	28	52	28	40	54	52	40	16	27	22	22	76	22		35.1667	15.9301	31.4	14.519	30.3333	22.4291	46.6667	18.5329
NM_001009665	Ebag9	estrogen receptor binding site associated, antigen, 9	1086	1063	1014	1053	1240	972	1142	1237	1230	1167	1334	1054	995	1377	1203	1050	1030	937		1188.33	150.271	1192.6	167.602	1062.17	98.5483	1113.5	109.832
NM_001009666	Dnal4	dynein, axonemal, light chain 4	147	39	59	39	43	41	70	43	48	71	82	52	32	41	25	27	106	40		50.5	22.3495	46.4	22.3226	49	28.4605	68	40.1995
NM_001009668	Etfa	electron transfer flavoprotein alpha subunit	3121	3139	2654	2555	3180	2758	3109	3418	3461	3103	3456	3017	2596	3560	2945	2739	2798	2704		3112.83	352.785	3114.8	394.389	2852.5	251.296	3086.83	330.698
NM_001009669	Uba5	ubiquitin-like modifier activating enzyme 5	1379	1044	1109	843	1063	870	1113	1095	1127	1206	1345	1146	844	1271	988	876	1168	856		1133.33	186.564	1118.8	204.753	975	135.011	1115.5	161.433
NM_001009670	Abhd14a	abhydrolase domain containing 14A	116	20	42	16	41	25	59	39	51	53	71	35	25	42	21	13	86	36		41.1667	18.6378	38.8	19.804	35.3333	27.2299	55.3333	31.8664
NM_001009671	Coq10b	coenzyme Q10B	768	1062	889	736	1133	901	792	981	1015	930	1104	806	842	1069	799	802	707	689		925	133.961	924	149.748	854.833	193.165	891	98.4987
NM_001009672	Sumo1	small ubiquitin-like modifier 1	2557	2519	2294	2229	2680	2212	2341	2745	2772	2577	2976	2360	2260	3190	2526	2269	2011	2046		2648.17	361.873	2662.4	402.704	2292.33	263.077	2486.83	239.532
NM_001009673	Fastkd2	FAST kinase domains 2	684	739	700	616	794	649	703	795	862	722	843	747	632	884	740	688	604	623		761.333	90.168	769.2	98.482	677.333	76.9667	732.167	79.9085
NM_001009674	Itm2c	integral membrane protein 2C	5606	1959	2654	1584	2464	2031	3560	2431	2859	2989	3751	2545	1551	2354	2035	1640	4328	2160		2537.5	766.27	2447.2	820.248	2355.83	1020.31	3190.17	1287.65
NM_001009675	Tceal1	transcription elongation factor A like 1	732	662	645	582	691	576	651	725	731	676	695	631	595	862	638	584	594	559		682.833	94.5588	684.2	105.654	612	52.073	676.667	63.4749
NM_001009676	Anks3	ankyrin repeat and sterile alpha motif domain containing 3	174	84	131	79	112	92	139	109	106	134	201	115	66	110	90	74	145	95		119.333	46.25	116.4	51.0813	98.1667	26.6339	125.167	29.4579
NM_001009677	Plekhm1	pleckstrin homology and RUN domain containing M1	293	140	188	122	179	155	292	185	220	218	268	163	118	167	139	121	307	178		178.833	55.0687	171	57.7105	174.5	69.8534	222.167	58.2389
NM_001009678	Nepro	nucleolus and neural progenitor protein	111	81	90	60	115	74	95	96	81	84	130	74	69	97	63	81	81	75		86.1667	24.5879	86.6	27.4645	82.1667	18.0268	91.1667	12.8906
NM_001009679	Psph	phosphoserine phosphatase	168	91	124	85	117	111	133	130	120	122	149	120	80	142	92	82	126	115		117.5	27.1127	116.6	30.2126	102.667	18.8538	131	19.718
NM_001009681	Oasl	2'-5'-oligoadenylate synthetase-like	55	16	19	11	27	11	21	15	25	35	38	14	11	45	17	15	29	28		26.6667	14.3759	25	15.411	21	7.87401	24.3333	15.7818
NM_001009682	Oasl2	2'-5' oligoadenylate synthetase-like 2	246	144	190	104	200	81	212	112	80	156	231	127	106	356	93	106	152	150		178.167	99.9868	182.6	111.127	142.667	35.41	153.5	71.6819
NM_001009683	Tor3a	torsin family 3, member A	264	129	169	81	143	118	194	151	158	174	172	133	90	152	113	101	228	96		139	33.4544	132	32.117	129.667	53.2378	175.667	49.8585
NM_001009684	Hsd17b13	hydroxysteroid (17-beta) dehydrogenase 13	120	85	73	78	108	80	106	102	97	100	123	67	61	72	92	69	82	83		85.8333	23.5917	83	25.2091	84.1667	12.9833	96.3333	17.3051
NM_001009685	Drg1	developmentally regulated GTP binding protein 1	1435	1208	1147	987	1321	1035	1246	1406	1409	1305	1482	1197	1091	1476	1225	1133	1227	1034		1296	157.445	1294.2	175.959	1151.67	125.564	1279.67	164.567
NM_001009686	Dcaf11	DDB1 and CUL4 associated factor 11	21	23	23	17	29	20	40	32	34	27	28	20	17	30	20	19	26	17		23.6667	5.31664	23	5.65685	21.8333	4.99667	28.3333	8.16497
NM_001009687	Riok2	RIO kinase 2	598	640	519	467	603	495	555	660	666	601	710	560	469	708	531	512	477	487		596.5	97.1736	595.6	108.615	531	72.6278	582.167	71.6419
NM_001009688	Thumpd1	THUMP domain containing 1	1652	1570	1538	1326	1721	1357	1565	1805	1776	1616	1889	1564	1436	1923	1618	1330	1435	1246		1674.33	191.556	1686	211.77	1438	178.098	1615.5	166.362
NM_001009689	Cdc42ep2	CDC42 effector protein 2	718	313	393	229	348	261	439	361	445	436	476	357	215	364	238	268	548	262		347.667	104.167	330	105.936	328	115.57	436.167	153.436
NM_001009690	Rom1	retinal outer segment membrane protein 1	163	56	93	65	86	58	108	63	100	112	134	89	59	95	66	43	127	66		92.5	28.0909	88.6	29.5347	73.8333	29.6069	97.5	37.888
NM_001009692	Sh3glb2	SH3 domain-containing GRB2-like endophilin B2	1133	230	350	175	261	198	575	261	412	446	538	352	153	232	183	173	834	291		317.333	154.132	291.6	157.256	327.333	252.559	488.167	341.773
NM_001009693	Thrap3	thyroid hormone receptor associated protein 3	2837	2519	2650	2052	2881	2354	2971	2609	2973	2797	3499	2466	2125	2836	2429	2058	2886	2220		2692	474.288	2671	527.142	2436	385.852	2732.33	241.232
NM_001009694	LOC314140	ribose-phosphate pyrophosphokinase I -like	268	242	288	235	263	209	266	286	314	276	365	219	242	351	236	212	221	186		281.5	62.2407	282.6	69.5219	226.5	26.5537	271.833	35.3181
NM_001009695	Wnt7b	Wnt family member 7B	3	0	0	0	0	0	0	0	0	0	0	0	0	0	0	0	0	0		0	0	0	0	0	0	0.5	1.22474
NM_001009696	Dcun1d5	defective in cullin neddylation 1 domain containing 5	985	951	969	808	1033	808	979	1135	1062	942	1158	930	865	1179	953	912	785	786		1004.5	130.829	1017	142.209	879.167	102.484	989.667	109.471
NM_001009697	Mtfmt	mitochondrial methionyl-tRNA formyltransferase	239	160	206	166	201	147	200	185	212	191	249	172	140	211	176	154	206	156		189.833	37.2635	189.6	41.6569	173.833	23.3959	198.167	30.7078
NM_001009698	Lysmd3	LysM domain containing 3	196	201	194	177	249	203	226	215	237	208	294	199	176	282	192	152	204	193		225.167	49.9296	228.6	55.0254	196	32.2614	211.833	17.2675
NM_001009699	Mad2l1bp	MAD2L1 binding protein	153	47	92	48	74	56	89	84	92	106	98	74	47	69	63	39	117	62		76.1667	22.1216	70.2	18.5661	64.5	28.571	94.3333	31.8036
NM_001009700	Imp4	IMP4, U3 small nucleolar ribonucleoprotein	302	148	236	116	170	158	220	150	225	243	268	200	122	174	151	129	222	160		193	55.3895	183	55.5428	157.5	37.276	215.167	55.8728
NM_001009702	Rrp15	ribosomal RNA processing 15 homolog	136	80	124	77	127	89	120	116	115	152	163	131	95	142	94	98	137	79		129.5	29.1119	125	30.1247	99.6667	26.3489	116.667	15.5392
NM_001009703	Tmed9	transmembrane p24 trafficking protein 9	1220	528	705	389	520	493	797	579	672	761	934	628	410	632	489	418	868	552		642.333	188.124	618.6	200.034	545.833	170.735	744.333	255.466
NM_001009704	Sipa1l2	signal-induced proliferation-associated 1 like 2	768	461	677	375	577	380	649	529	645	866	764	740	429	663	576	396	806	384		673	154.314	634.4	136.35	499.833	167.918	608	135.378
NM_001009705	Dmac2	distal membrane arm assembly complex 2	700	454	457	365	495	371	535	445	540	535	602	460	339	510	407	412	657	393		475.5	94.1249	463.6	100.061	462.667	105.684	508	113.098
NM_001009706	Lhpp	phospholysine phosphohistidine inorganic pyrophosphate phosphatase	545	259	309	187	277	226	384	306	344	368	372	328	207	293	223	197	433	242		298.5	71.0007	284.6	69.6585	265.833	89.0358	352.333	107.868
NM_001009707	RGD1359508	similar to protein C33A12.3	109	118	128	143	144	130	133	165	174	140	180	147	126	153	156	130	125	102		150.333	18.0518	152.4	19.3727	127	15.8997	139.833	24.6367
NM_001009708	Lmo4	LIM domain only 4	1096	727	870	678	766	646	978	829	823	870	1153	1098	800	1114	878	739	856	685		985.5	152.664	1008.6	158.527	741.833	65.0397	873.667	152.791
NM_001009709	Tmem140	transmembrane protein 140	99	48	69	44	45	51	74	42	60	65	114	57	37	76	52	41	61	72		66.8333	26.5286	67.2	29.6429	51.8333	12.0899	65.8333	19.9942
NM_001009710	Lrrc41	leucine rich repeat containing 41	802	420	476	312	473	362	609	468	586	558	694	478	289	478	387	324	779	418		480.667	139.295	465.2	149.866	454.333	170.588	550.5	152.2
NM_001009711	RGD1304567	similar to RIKEN cDNA A430005L14	126	78	117	57	94	74	111	82	109	102	113	83	53	87	90	63	112	69		88	20.3765	85.2	21.4523	78.8333	20.7597	103.167	20.5272
NM_001009712	Yipf4	Yip1 domain family, member 4	2203	2639	2283	2361	2602	2353	2526	2789	2896	2582	2987	2444	2373	3277	2695	2400	1944	2076		2726.33	345.703	2755.2	378.336	2337	278.763	2508.33	281.959
NM_001009713	Slc17a5	solute carrier family 17 member 5	772	736	664	629	702	658	749	733	770	744	880	637	607	837	748	575	771	579		742.167	107.106	741.8	119.744	665.333	82.9908	724.333	51.1495
NM_001009714	Mitd1	microtubule interacting and trafficking domain containing 1	282	242	257	248	298	247	321	327	261	291	359	250	238	341	286	221	230	205		294.167	48.1224	294.8	53.7745	240.667	31.9854	282.5	34.1628
NM_001009715	Oas2	2'-5' oligoadenylate synthetase 2	18	10	19	8	14	9	17	3	7	12	40	12	9	51	9	7	10	17		22.1667	18.4544	24.2	19.8671	11	3.79473	12.1667	6.70572
NM_001009716	Asphd2	aspartate beta-hydroxylase domain containing 2	166	53	64	46	76	48	85	71	73	81	95	77	47	86	60	50	138	53		74.3333	17.705	73	19.4551	69.3333	35.2458	84.5	41.7361
NM_001009717	Lrg1	leucine-rich alpha-2-glycoprotein 1	53	24	36	6	19	16	24	18	28	30	34	18	13	16	11	19	25	20		20.3333	9.43751	18.4	9.12688	18.8333	6.79461	29.1667	13.7174
NM_001009718	Klra2	killer cell lectin-like receptor, subfamily A, member 2	4	5	11	4	4	5	3	4	4	2	10	2	3	7	2	4	0	2		4.33333	3.38625	4.8	3.56371	3.16667	1.83485	5.16667	2.92689
NM_001009720	Srsf2	serine and arginine rich splicing factor 2	3648	3205	3600	2891	3909	3060	3531	3507	3771	3509	4298	3318	3126	4353	3421	3230	3008	2802		3670.83	523.188	3703.2	578.187	3174.17	397.58	3519.5	243.997
NM_001009825	Ppp1r7	protein phosphatase 1, regulatory subunit 7	2293	2166	2233	1543	2335	1704	2273	2219	2350	2014	2916	2171	1705	2554	1837	1831	2031	1638		2199.5	458.302	2236.6	502.222	1924	308.071	2178.67	237.155
NM_001009831	Atl1	atlastin GTPase 1	8452	7504	7256	6315	8201	6324	8092	9023	8896	7739	8906	7714	6647	9318	7046	7005	7499	6429		7895	1037.54	7926.2	1156.85	7158.83	719.631	8007.17	1041.57
NM_001009920	Gsta3	glutathione S-transferase alpha 3	2	1	2	1	3	1	1	0	2	1	2	0	0	1	0	0	1	0		0.666667	0.816497	0.6	0.894427	1	1.09545	1.33333	0.816497
NM_001009962	Metrn	meteorin, glial cell differentiation regulator	70	13	22	5	5	14	44	10	16	20	41	32	9	14	11	6	27	10		21.1667	12.7658	21.4	14.2583	11	8.46168	29.3333	23.278
NM_001009965	Tsku	tsukushi, small leucine rich proteoglycan	82	59	62	34	85	65	59	52	70	69	96	53	45	81	59	41	92	43		67.1667	18.8936	66.8	21.0998	59	24.3721	65	10.2762
NM_001009966	Pacsin3	protein kinase C and casein kinase substrate in neurons 3	186	74	87	43	75	48	111	67	86	103	118	97	44	79	71	45	137	86		85.3333	26.3413	81.8	27.8155	76.6667	34.2734	97.5	48.2442
NM_001009967	Pip5k1c	phosphatidylinositol-4-phosphate 5-kinase type 1 gamma	1	0	0	0	0	1	0	0	0	0	0	1	0	0	0	0	1	0		0.166667	0.408248	0.2	0.447214	0.166667	0.408248	0.333333	0.516398
NM_001009969	Spetex-2H	Spetex-2H protein	1	1	1	0	1	0	1	0	0	0	1	1	0	1	1	0	0	0		0.666667	0.516398	0.8	0.447214	0.333333	0.516398	0.5	0.547723
NM_001009972	Ggnbp1	gametogenetin binding protein 1	9	0	1	3	1	3	5	1	4	4	3	1	0	4	2	2	7	1		2.33333	1.63299	2	1.58114	2.33333	2.50333	3.83333	2.99444
NM_001009973	Kctd10	potassium channel tetramerization domain containing 10	2135	1408	1749	1084	1595	1172	1662	1535	1685	1581	1966	1458	1147	1737	1377	1249	1612	1223		1544.33	286.215	1537	319.367	1361.83	213.672	1656.33	312.366
NM_001009976	Spetex-2A	Spetex-2A protein	1	0	1	0	1	0	2	0	0	0	0	0	0	0	0	0	2	0		0	0	0	0	0.5	0.83666	0.666667	0.816497
NM_001010920	Cndp2	carnosine dipeptidase 2	1931	888	1110	622	1004	668	1324	1005	1083	1259	1282	1043	638	1016	773	676	1560	786		1001.83	257.396	950.4	250.949	922.667	341.741	1186.83	422.264
NM_001010945	Tmem120a	transmembrane protein 120A	592	271	331	210	272	224	368	300	333	340	457	307	211	307	225	210	479	247		307.833	88.9099	301.4	97.8305	281.5	100.62	358	124.523
NM_001010946	Ficd	FIC domain containing	162	55	88	61	71	63	119	71	92	85	91	93	65	77	66	58	115	66		79.5	12.1943	78.4	13.2966	71	22.298	99.1667	36.3836
NM_001010947	Mri1	methylthioribose-1-phosphate isomerase 1	151	37	35	32	46	38	78	38	51	57	73	41	26	35	33	30	87	40		44.1667	17.5774	41.6	18.3521	45.3333	21.2006	65.1667	44.9863
NM_001010948	Slc10a7	solute carrier family 10, member 7	342	219	282	187	223	226	315	232	302	317	344	254	181	251	247	183	346	227		265.667	57.6877	255.4	58.0457	230.833	59.4791	283.167	46.2965
NM_001010951	Prepl	prolyl endopeptidase-like	5735	4784	4911	4114	5364	4299	5513	6017	5915	5423	5879	5131	4063	5735	4945	4179	5780	4454		5196	657.184	5150.6	724.158	4779.17	671.133	5398.33	666.665
NM_001010953	Rnd2	Rho family GTPase 2	418	201	283	173	261	188	326	239	291	275	282	252	179	288	206	211	315	220		247	44.7661	241.4	47.6424	230.167	50.4714	290.833	78.3975
NM_001010956	Gmcl1	germ cell-less, spermatogenesis associated 1	4	6	6	4	5	2	6	4	7	5	6	3	1	6	6	2	2	0		4.5	2.07364	4.4	2.30217	3.16667	2.2286	4.83333	1.83485
NM_001010958	Slc25a29	solute carrier family 25 member 29	134	49	53	22	49	30	83	51	73	78	94	67	32	49	31	27	111	46		58.5	25.5402	54.6	26.4821	50.6667	31.7784	70.6667	36.1146
NM_001010961	Tmem17	transmembrane protein 17	355	237	232	207	261	200	257	244	284	252	330	229	210	302	243	225	238	219		261	45.7646	262.8	50.9284	231.167	18.6592	262	53.3404
NM_001010962	Rps6kb2	ribosomal protein S6 kinase B2	313	103	149	86	156	97	219	141	169	198	204	126	81	116	78	69	245	127		133.833	55.3694	121	50.9608	131	63.7024	181.333	75.7513
NM_001010963	Zc3h15	zinc finger CCCH-type containing 15	3777	4044	3548	3192	4070	3367	3886	4317	4259	3816	4608	3806	3411	4764	3896	3711	3320	3276		4050.17	522.97	4097	570.458	3602.17	395.011	3859	378.418
NM_001010964	Klrb1a	killer cell lectin-like receptor subfamily B, member 1A	0	1	3	0	3	0	0	0	0	2	2	0	0	2	1	2	0	0		1.16667	0.983192	1	1	1	1.26491	0.5	1.22474
NM_001010965	Mok	MOK protein kinase	80	44	44	43	41	38	61	50	55	52	67	47	40	49	52	40	67	52		51.1667	8.93122	51	9.97497	47.8333	10.3037	54.6667	14.8009
NM_001010966	Pigv	phosphatidylinositol glycan anchor biosynthesis, class V	159	110	140	77	97	70	142	111	112	131	143	115	89	130	134	86	151	105		123.667	19.2423	122.2	21.1353	104.333	25.8741	122.333	31.6775
NM_001010967	Naaa	N-acylethanolamine acid amidase	233	140	199	88	187	155	168	122	164	173	211	129	107	151	125	96	190	122		149.333	37.8506	144.6	40.284	137.167	43.8744	173.5	38.2243
NM_001010968	Eng	endoglin	209	67	132	71	78	71	125	85	82	118	177	92	56	79	59	48	211	71		96.8333	45.4199	92.6	49.4399	91	59.6557	117.333	51.2198
NM_001010970	Amy1a	amylase, alpha 1A	1	2	3	1	4	2	2	0	1	1	1	0	2	2	0	1	1	1		1	0.894427	1	1	1.66667	1.21106	1.5	1.04881
NM_001011557	Tmem126a	transmembrane protein 126A	429	461	434	347	490	414	420	477	457	449	522	436	405	577	447	433	378	378		472.667	63.9708	477.4	70.337	414.5	55.5437	438.5	23.9896
NM_001011559	Trpm2	transient receptor potential cation channel, subfamily M, member 2	287	92	177	61	98	83	160	89	130	140	193	111	56	120	62	64	196	78		113.667	51.0477	108.4	55.2205	98.1667	50.1295	154.333	74.9604
NM_001011560	Prss36	protease, serine, 36	31	11	14	5	5	8	19	16	16	11	15	9	6	9	9	10	20	11		9.83333	2.99444	9.6	3.28634	10.3333	5.50151	17.3333	7.63326
NM_001011665	Trim26	tripartite motif-containing 26	554	305	447	300	359	316	412	374	448	429	541	363	257	429	318	277	506	286		389.5	99.4419	381.6	109.054	338.833	86.7396	425.167	80.3801
NM_001011710	Crisp2	cysteine-rich secretory protein 2	3	2	3	2	6	5	2	6	2	0	6	5	3	4	1	6	1	1		3.16667	2.31661	3.8	1.92354	3	2.36643	3.5	1.64317
NM_001011711	Fam89a	family with sequence similarity 89, member A	299	190	198	147	200	176	225	229	276	256	267	180	137	233	184	147	271	171		209.5	50.5915	200.2	50.5045	187.667	46.2327	233.833	46.3785
NM_001011889	Cldn9	claudin 9	0	1	1	0	0	0	0	0	0	0	0	0	1	0	0	0	0	0		0.166667	0.408248	0.2	0.447214	0.166667	0.408248	0.166667	0.408248
NM_001011890	Rnps1	RNA binding protein with serine rich domain 1	1232	857	963	717	1002	795	1003	957	1043	1035	1217	862	687	1114	868	749	1029	737		963.833	193.855	949.6	213.202	848.5	138.448	998.833	142.068
NM_001011891	Nubp2	nucleotide binding protein 2	324	118	187	97	146	104	203	128	198	210	219	161	90	162	127	101	278	137		161.5	48.9111	151.8	47.7985	146.167	67.4015	190.667	76.7272
NM_001011892	Serpinf2	serpin family F member 2	5	2	6	2	4	0	3	0	2	4	7	5	0	5	1	0	2	2		3.66667	2.65832	3.6	2.96648	2	1.26491	2.66667	2.50333
NM_001011893	Sept4	septin 4	1827	826	984	735	895	740	1271	1056	1157	1093	1248	1104	762	1051	868	752	1545	871		1021	176.064	1006.6	192.854	937.333	304.346	1172.5	367.28
NM_001011894	Psme3	proteasome activator subunit 3	2317	1870	1989	1493	2105	1656	2070	2077	2341	2102	2486	1895	1570	2319	1836	1710	2033	1679		2034.67	335.849	2021.2	373.675	1815	231.454	2075	249.922
NM_001011895	Trmt2a	tRNA methyltransferase 2 homolog A	205	110	151	78	126	105	185	118	155	152	181	143	82	112	110	89	193	112		130	35.4457	125.6	37.7531	118	40.5709	153.167	38.1178
NM_001011896	Abcf3	ATP binding cassette subfamily F member 3	1564	527	720	409	712	470	949	679	841	865	882	721	412	646	562	476	1239	579		681.333	180.889	644.6	175.445	657	302.984	870.5	376.217
NM_001011898	Hcls1	hematopoietic cell specific Lyn substrate 1	80	42	86	16	68	33	51	21	42	45	98	33	29	49	18	33	71	25		45.3333	28.1188	45.4	31.4372	42.5	22.634	52.1667	25.9339
NM_001011899	Gart	phosphoribosylglycinamide formyltransferase, phosphoribosylglycinamide synthetase, phosphoribosylaminoimidazole synthetase	1260	744	929	591	895	643	1048	883	957	1013	1246	908	623	889	778	601	1156	656		909.5	211.538	888.8	229.612	773.833	218.544	953.333	202.418
NM_001011900	Tssk1b	testis-specific serine kinase 1B	4	3	1	1	5	3	3	7	2	5	9	5	4	2	1	1	8	1		4.33333	2.80476	4.2	3.11448	3.16667	2.85774	3.33333	2.06559
NM_001011901	Hsph1	heat shock protein family H (Hsp110) member 1	11756	9289	8808	7738	9871	7654	10631	10477	11129	9679	10946	10065	7714	11461	9227	7630	10451	7622		9848.67	1328.35	9882.6	1482.23	8766.83	1264.1	10075.8	1541.03
NM_001011902	Ift22	intraflagellar transport 22	358	171	227	139	193	178	304	202	252	234	280	194	158	212	177	143	313	197		209.167	43.6459	204.2	46.8636	192.667	63.7422	253.5	67.123
NM_001011903	Tpst1	tyrosylprotein sulfotransferase 1	458	330	377	263	317	287	395	331	364	420	485	334	229	360	324	255	394	295		358.667	87.5755	346.4	91.969	309	50.9078	368.667	58.0574
NM_001011904	Rnf10	ring finger protein 10	3905	1791	2375	1501	2071	1659	2877	2044	2568	2653	3035	2293	1497	2157	1766	1499	3287	1906		2233.5	563.696	2149.6	586.853	2009.17	665.346	2571.33	777.315
NM_001011905	Stat2	signal transducer and activator of transcription 2	1499	765	1037	559	930	676	1056	804	960	1022	1291	945	534	1027	710	599	1225	770		921.5	265.782	901.4	292.011	808	244.028	1005.33	282.251
NM_001011906	Acbd6	acyl-CoA binding domain containing 6	328	216	228	220	239	219	247	282	274	264	291	224	200	285	191	184	241	195		242.5	43.4085	238.2	47.0818	215.833	22.9558	263	40.3088
NM_001011907	Ndufs2	NADH:ubiquinone oxidoreductase core subunit S2	4967	2582	3028	2024	3062	2354	3506	3154	3370	3441	3790	2962	2289	3113	2594	2418	4279	2635		3031.5	547.211	2949.6	569.203	2833.33	783.871	3396.5	867.245
NM_001011908	Spta1	spectrin, alpha, erythrocytic 1	32	78	87	39	94	70	48	42	57	70	149	36	181	56	64	49	57	43		92.6667	58.0816	97.2	63.7393	60	21.6333	56	19.97
NM_001011909	Gpatch2	G patch domain containing 2	62	33	52	28	39	27	55	33	38	36	56	43	35	43	34	24	84	24		41.1667	8.2805	42.2	8.81476	38.6667	22.9405	44.5	13.8094
NM_001011910	Lap3	leucine aminopeptidase 3	1705	1109	1390	897	1195	919	1318	1218	1268	1228	1634	1268	901	1405	1011	997	1151	877		1241.17	264.856	1243.8	296.03	1037.67	134.12	1303	255.07
NM_001011911	Lyar	Ly1 antibody reactive	161	132	164	118	155	126	166	139	159	163	244	161	126	202	179	117	173	142		179.167	40.3555	182.4	44.2414	139.5	21.8792	152.5	16.208
NM_001011912	Polm	DNA polymerase mu	82	36	58	34	62	43	71	44	53	66	77	38	31	39	41	31	71	43		48.6667	18.3376	45.2	18.1714	46.1667	16.4853	58.5	15.424
NM_001011913	Fignl1	fidgetin-like 1	25	37	38	27	38	28	32	27	29	46	46	27	31	47	34	36	26	36		38.5	8.8713	37	9.02774	33.3333	5.35413	29.8333	4.62241
NM_001011915	Fermt2	fermitin family member 2	6546	4892	5503	4071	5197	4426	6125	5572	5826	5740	6707	5680	4332	6427	5519	4459	5477	4392		5734.17	829.67	5733	927.593	4748	533.36	5666.33	718.844
NM_001011916	Rec8	REC8 meiotic recombination protein	6	7	4	0	8	4	5	2	1	4	7	0	4	6	6	4	5	3		4.5	2.50998	4.6	2.79285	4.5	2.88097	3.66667	1.8619
NM_001011917	Cab39l	calcium binding protein 39-like	1771	1796	1716	1527	1966	1549	1989	1977	2003	1990	2299	1910	1581	2168	1917	1571	1552	1537		1977.5	247.078	1975	276.157	1658.17	181.392	1834.17	185.555
NM_001011918	Anxa11	annexin A11	2317	1372	1773	1053	1639	1214	1752	1550	1817	1695	2093	1532	1151	1738	1256	1228	1787	1204		1577.5	344.279	1554	379.498	1380.5	280.643	1737.17	361.336
NM_001011919	Gtpbp3	GTP binding protein 3	64	19	30	17	29	26	44	25	38	29	41	34	12	30	20	11	64	22		27.6667	10.2892	27.4	11.4804	27	19.0683	37.8333	14.7569
NM_001011920	Sugp1	SURP and G patch domain containing 1	576	274	295	201	334	269	423	302	342	393	397	293	217	281	258	219	486	297		306.5	73.3042	289.2	66.8745	301.833	102.741	367.833	115.283
NM_001011921	Pdgfrl	platelet-derived growth factor receptor-like	114	80	53	68	76	87	74	74	51	79	128	53	43	85	51	37	98	73		73.1667	31.5874	72	35.171	72	19.99	75.5	23.3474
NM_001011922	Nedd9	neural precursor cell expressed, developmentally down-regulated 9	812	614	921	593	717	656	682	701	714	874	945	785	618	916	758	691	651	529		816	121.272	804.4	131.812	632.5	68.585	747.667	100.209
NM_001011923	Prpf4b	pre-mRNA processing factor 4B	1935	2330	2293	2093	2494	2051	2329	2369	2204	2159	2899	2219	2092	2790	2234	1913	1893	1805		2398.83	350.53	2446.8	369.233	2088	272.824	2196.83	171.016
NM_001011924	Mbd1	methyl-CpG binding domain protein 1	506	434	435	358	479	353	515	447	464	533	544	388	297	472	393	346	424	354		437.833	95.7317	418.8	93.481	399.167	54.3412	453.333	58.5377
NM_001011925	Nup93	nucleoporin 93	1172	807	758	548	896	703	1121	930	959	900	1163	864	605	815	669	628	1137	772		836	196.723	823.2	217.132	798	208.174	940.5	187.796
NM_001011926	Aktip	AKT interacting protein	3586	2400	2628	1897	2715	2173	3039	2900	3153	2789	3267	2717	2084	3028	2522	2105	3024	2301		2734.5	410.191	2723.6	457.634	2407	409.424	2913.17	480.708
NM_001011927	Atp6v0d1	ATPase H+ transporting V0 subunit D1	6480	3237	3988	2623	3686	2944	4511	3768	4233	4435	4966	3803	2654	3986	2985	2823	5233	3023		3804.83	868.883	3678.8	908.055	3437.5	952.744	4320.67	1184.73
NM_001011928	Dpep2	dipeptidase 2	17	12	24	12	14	15	12	12	9	12	19	13	15	8	11	10	21	12		13	3.74166	13.2	4.14729	13.5	3.88587	14.8333	5.26941
NM_001011929	Sh3glb1	SH3 domain -containing GRB2-like endophilin B1	2251	2083	2444	1729	2268	2020	2253	2170	2498	2128	2805	2279	1974	2802	2091	2000	1914	1841		2346.5	367.161	2390.2	392.666	1972.5	189.891	2272.67	176.277
NM_001011930	Trip13	thyroid hormone receptor interactor 13	46	36	37	27	58	33	44	38	52	33	64	37	40	38	39	36	40	22		41.8333	11.125	43.6	11.4586	36.5	12.4539	41.6667	6.94742
NM_001011931	Mill1	MHC I like leukocyte 1	21	21	28	25	33	24	34	31	26	23	50	36	14	31	19	21	41	26		28.8333	13.0754	30	14.2653	27.8333	7.80812	27.3333	4.71876
NM_001011932	Btbd1	BTB domain containing 1	4465	4447	4484	3818	4828	4069	4665	4896	4888	4545	5404	4463	3869	5815	4638	4032	3830	3627		4789	702.27	4837.8	773.704	4097	454.118	4577.83	311.602
NM_001011933	Far1	fatty acyl CoA reductase 1	1814	2066	2065	1809	2191	1992	2198	2294	2445	2253	2530	2343	1936	2829	2437	1902	1610	1722		2388	297.187	2415	323.933	1883.33	216.628	2134.67	225.273
NM_001011934	Hbs1l	HBS1-like translational GTPase	4292	2978	3163	2440	3248	2666	3619	3452	3710	3466	3958	3214	2631	3690	2964	2654	3621	2708		3320.5	485.376	3291.4	536.784	2941.5	434.897	3483.67	546.874
NM_001011935	Xpo6	exportin 6	1867	1191	1471	978	1398	1099	1540	1317	1563	1582	1806	1410	1020	1463	1152	1005	1668	1100		1405.5	285.57	1370.2	304.29	1223.33	265.462	1476.17	257.675
NM_001011936	Bag3	Bcl2-associated athanogene 3	1739	949	873	715	959	791	1177	1004	1102	1080	1199	914	664	1095	850	709	1393	765		967	195.593	944.4	209.739	915	259.427	1114.33	337.416
NM_001011937	Doc2g	double C2-like domains, gamma	4	4	0	3	6	4	6	6	2	2	6	5	1	5	1	1	7	6		3.33333	2.25093	3.6	2.40832	4.5	2.25832	3.66667	2.33809
NM_001011938	Scyl1	SCY1 like pseudokinase 1	676	187	301	161	218	180	405	223	272	358	408	285	135	234	179	141	515	224		266.5	104.634	248.2	105.706	241	137.993	342.833	180.281
NM_001011939	Ehd1	EH-domain containing 1	1223	763	941	488	913	571	920	757	811	778	1150	709	571	981	622	489	1039	627		801.833	222.769	806.6	248.721	719.833	226.58	870.5	218.082
NM_001011940	Best1	bestrophin 1	9	3	6	6	5	7	7	2	10	6	6	9	6	4	5	4	7	5		6	1.67332	6	1.87083	5	1.41421	6.83333	2.78687
NM_001011941	Cdc37l1	cell division cycle 37-like 1	1663	1562	1493	1334	1585	1304	1622	1680	1669	1568	1842	1557	1368	1923	1595	1400	1489	1293		1642.17	204.424	1657	224.914	1443.83	120.554	1571.83	148.269
NM_001011942	Cnnm2	cyclin and CBS domain divalent metal cation transport mediator 2	264	174	201	144	228	176	240	205	244	251	256	192	162	217	170	167	252	166		208	40.1248	199.4	38.1811	188.5	41.8366	221.667	32.9161
NM_001011943	Stn1	STN1, CST complex subunit	452	304	346	269	290	231	348	259	355	399	431	304	229	366	262	194	396	288		331.833	79.6729	318.4	81.1252	290.167	64.9505	331.833	78.6268
NM_001011944	Slc37a1	solute carrier family 37 member 1	304	116	169	82	145	113	205	131	174	212	221	172	93	137	127	100	240	117		160.333	50.3494	150	48.6621	133.333	56.2625	182.667	67.8312
NM_001011945	Pcbp3	poly(rC) binding protein 3	3645	1772	2241	1521	2140	1634	2677	2148	2520	2567	2738	2241	1360	2173	1808	1567	3193	1835		2147.83	503.881	2064	514.451	2004.67	622.713	2477.5	675.375
NM_001011946	Hexb	hexosaminidase subunit beta	1347	1366	1289	1176	1444	1195	1349	1400	1419	1410	1670	1241	1143	1692	1267	1062	1191	978		1403.83	231.169	1402.6	258.432	1202.83	176.652	1333.17	81.6294
NM_001011947	Rai14	retinoic acid induced 14	702	579	616	566	616	537	713	618	763	713	853	549	474	731	763	498	608	574		680.5	141.495	674	157.191	573.5	41.913	658.167	82.451
NM_001011948	Slc7a12	solute carrier family 7 (cationic amino acid transporter, y+ system), member 12	1	0	3	3	1	6	3	0	4	2	3	2	2	2	3	5	2	4		2.33333	0.516398	2.4	0.547723	2.5	1.87083	2.83333	2.13698
NM_001011949	Ccna1	cyclin A1	51	36	39	35	43	24	45	32	40	44	61	52	42	31	37	27	46	34		44.5	10.7098	44.6	11.9708	36.8333	6.79461	38.5	9.52365
NM_001011950	Dap3	death associated protein 3	681	462	522	390	542	457	508	529	558	541	654	493	388	578	454	424	516	423		518	94.0702	513.4	104.416	459.5	59.0381	542.5	75.5321
NM_001011951	Sf3b4	splicing factor 3b, subunit 4	477	332	389	252	383	252	391	347	399	368	470	338	273	409	283	243	376	267		356.833	75.4809	354.6	84.1683	308.833	63.0283	375.833	73.9471
NM_001011952	Slc39a8	solute carrier family 39 member 8	462	442	479	355	418	383	492	414	429	400	636	516	427	589	413	421	418	323		496.833	99.5096	516.2	97.7993	396.167	46.3008	443.167	41.7009
NM_001011953	Pigk	phosphatidylinositol glycan anchor biosynthesis, class K	1331	978	1048	804	1094	941	1138	1114	1211	1153	1367	1017	839	1279	1006	870	1109	857		1110.17	194.61	1101.6	216.312	952	128.951	1130.5	133.959
NM_001011954	Cybrd1	cytochrome b reductase 1	389	338	343	298	369	319	347	302	345	372	473	298	243	395	289	250	409	303		345	84.0976	339.6	92.8536	327.833	56.4816	340.833	29.546
NM_001011955	Chst1	carbohydrate sulfotransferase 1	184	52	78	43	69	58	98	57	90	76	99	79	37	74	35	46	111	59		66.6667	25.3824	64.8	27.9142	63.3333	25.1608	94.1667	47.0167
NM_001011956	Lcmt2	leucine carboxyl methyltransferase 2	163	106	117	86	135	110	133	133	128	119	166	126	113	148	123	116	133	106		132.5	20.2855	135.2	21.4406	113.667	18.5329	130.667	18.3157
NM_001011957	Ell3	elongation factor for RNA polymerase II 3	309	303	243	285	310	236	279	322	324	280	303	270	240	355	272	246	254	225		286.667	39.1186	288	43.5833	270.5	33.9691	285.5	39.1548
NM_001011958	Raly	RALY heterogeneous nuclear ribonucleoprotein	1873	883	1178	692	1035	794	1279	1058	1150	1238	1399	1086	684	1115	754	721	1521	886		1046	277.179	1007.6	291.507	956.333	303.518	1222	358.957
NM_001011959	Ctsa	cathepsin A	3670	1949	2351	1516	2230	1732	2793	1900	2427	2569	3100	2147	1453	2304	1780	1478	3140	1786		2225.5	581.428	2156.8	622.234	2016.5	617.415	2478.83	697.053
NM_001011960	Zswim2	zinc finger, SWIM-type containing 2	1	4	5	3	6	5	6	4	5	0	2	4	2	2	1	1	4	3		1.83333	1.32916	2.2	1.09545	3.5	1.64317	4.33333	1.75119
NM_001011961	Srms	src-related kinase lacking C-terminal regulatory tyrosine and N-terminal myristylation sites	4	1	2	3	5	1	1	1	3	0	3	2	0	3	0	2	2	2		1.33333	1.50555	1.6	1.51658	2.5	1.3784	2	1.26491
NM_001011962	Cercam	cerebral endothelial cell adhesion molecule	135	75	69	50	62	72	91	73	75	88	101	74	45	81	66	51	106	66		75.8333	19.2813	73.4	20.5012	68.3333	20.7139	85.8333	25.3015
NM_001011963	Asb6	ankyrin repeat and SOCS box-containing 6	135	25	45	25	36	21	88	40	56	51	70	40	19	22	22	27	111	38		37.3333	20.3339	34.6	21.4663	43.6667	33.4644	64.1667	41.1505
NM_001011964	Mapkap1	mitogen-activated protein kinase associated protein 1	780	527	610	466	643	511	659	632	669	670	737	618	497	722	556	493	725	500		633.333	94.6101	626	103.853	559	102.1	643.5	87.5597
NM_001011965	Stom	stomatin	609	426	437	264	458	337	402	363	408	470	636	341	328	398	323	301	521	341		416	121.374	405.2	132.438	385.167	99.1351	426	96.3328
NM_001011966	Smarcd3	SWI/SNF related, matrix associated, actin dependent regulator of chromatin, subfamily d, member 3	309	143	176	108	160	114	193	160	182	178	219	164	84	155	127	88	247	129		154.5	45.8901	149.8	49.6659	145.833	55.6827	189	64.9615
NM_001011968	Gimap6	GTPase, IMAP family member 6	44	25	67	28	72	50	49	51	26	54	52	34	51	48	26	27	53	23		44.1667	11.4266	42.2	11.5845	38	19.98	47.8333	13.2275
NM_001011969	Strap	serine/threonine kinase receptor associated protein	2884	2369	2295	1931	2516	2141	2506	2740	2706	2576	2923	2398	2091	2871	2406	2249	2405	2029		2544.17	315.329	2537.8	352.117	2249.83	227.835	2545.33	284.992
NM_001011970	Tm7sf3	transmembrane 7 superfamily member 3	758	491	610	414	544	497	665	544	608	604	729	540	423	639	478	388	706	465		568.833	111.501	561.8	123.165	501.333	114.549	613.667	91.6268
NM_001011971	Xkr4	XK related 4	164	198	167	104	204	145	175	163	177	139	267	190	158	185	121	188	154	163		176.667	51.5235	184.2	53.7838	168.5	37.1793	165.167	11.4266
NM_001011972	Atp6v0d2	ATPase H+ transporting V0 subunit D2	3	5	3	0	2	2	2	1	3	2	5	2	0	1	1	1	8	3		1.83333	1.7224	1.8	1.92354	3.16667	2.92689	2.33333	0.816497
NM_001011973	Actl7a	actin-like 7a	10	2	4	0	1	5	2	0	6	2	2	2	1	5	5	1	2	3		2.83333	1.7224	3	1.87083	1.5	1.04881	4.5	3.44964
NM_001011974	Akap2	A-kinase anchoring protein 2	1452	903	1352	753	1071	881	1289	1085	1223	1251	1562	1113	709	1271	843	875	1348	850		1124.83	310.124	1099.6	339.773	966.667	213.552	1213.67	204.413
NM_001011975	Aldh1b1	aldehyde dehydrogenase 1 family, member B1	71	25	35	21	32	31	55	41	53	54	56	22	28	30	29	31	50	23		36.5	14.6116	33	13.2288	30.3333	10.5767	47.6667	14.8952
NM_001011976	Wdr31	WD repeat domain 31	102	51	58	43	51	43	84	52	62	70	68	46	37	68	45	58	64	48		55.6667	14.5968	52.8	14.3073	52.5	7.44983	66.8333	22.0038
NM_001011977	Tekt2	tektin 2	9	8	6	2	7	3	8	4	5	11	17	4	5	6	4	6	9	5		7.83333	5.19294	7.2	5.54076	6.16667	2.48328	5.83333	2.31661
NM_001011978	Dhdds	dehydrodolichyl diphosphate synthase subunit	1117	679	814	543	699	604	940	812	867	853	985	776	612	761	639	585	999	606		771	138.094	754.6	147.717	685.167	164.458	859	168.789
NM_001011979	Tardbp	TAR DNA binding protein	3578	3761	3680	3150	3657	3095	3836	3789	3649	3548	4580	3759	3158	4518	3749	3040	3064	2914		3885.33	558.602	3952.8	596.58	3264.33	354.155	3604.5	266.685
NM_001011980	Ppan	peter pan homolog (Drosophila)	147	42	51	30	53	32	90	49	58	55	79	54	39	47	39	34	114	51		52.1667	14.8649	51.6	16.5469	54	30.7571	71.1667	41.7393
NM_001011981	Snx17	sorting nexin 17	722	286	396	243	332	268	442	311	411	419	513	385	233	344	304	251	588	331		366.333	96.7423	355.8	104.243	338.5	127.97	425	159.487
NM_001011982	Nt5c1b	5'-nucleotidase, cytosolic IB	2	6	4	0	5	0	4	3	6	1	5	0	3	5	3	1	3	1		2.83333	2.04124	3.2	2.04939	2.66667	2.42212	3.16667	2.04124
NM_001011983	Coq6	coenzyme Q6 monooxygenase	502	246	291	205	288	231	355	268	326	307	393	302	215	329	242	218	415	256		298	63.4161	296.2	70.7298	271.333	76.2094	328.833	95.271
NM_001011984	Asb2	ankyrin repeat and SOCS box-containing 2	12	4	7	4	7	3	8	0	3	3	8	3	2	4	2	0	11	7		3.66667	2.25093	3.8	2.48998	5.5	3.72827	5.5	4.32435
NM_001011985	Mknk2	MAP kinase-interacting serine/threonine kinase 2	437	177	219	131	190	159	309	158	216	285	336	182	114	185	131	112	393	193		205.5	87.4591	189.6	87.5517	199.333	100.428	249.667	107.062
NM_001011986	Sf3a2	splicing factor 3a, subunit 2	124	25	48	20	42	29	71	38	54	58	66	53	19	51	45	34	83	35		48.6667	16.1576	46.8	17.3263	39.8333	22.5337	60.6667	34.1741
NM_001011987	Glipr1	GLI pathogenesis-related 1	139	178	223	122	181	146	143	141	159	186	235	123	162	191	120	136	134	113		169.5	44.0307	166.2	48.3911	144	28.7541	158.5	32.3836
NM_001011988	Cnot2	CCR4-NOT transcription complex, subunit 2	1026	1089	1077	890	1104	930	1169	1121	1140	1090	1351	999	922	1270	1009	894	918	852		1106.83	168.456	1110.2	188.114	957.833	109.574	1077.17	87.8394
NM_001011990	Eif3el1	eukaryotic translation initiation factor 3, subunit E-like 1	3851	4285	3899	3710	4704	3724	4040	4577	4488	4200	4754	3791	3829	5191	3978	3837	3339	3444		4290.5	564.635	4308.6	629.332	3886.5	520.821	4096.5	353.66
NM_001011991	Ndrg1	N-myc downstream regulated 1	11303	9338	10527	7938	9647	8049	10891	9519	9902	11569	12701	10353	7964	11117	11047	8219	9501	7777		10791.8	1588.02	10636.4	1723.67	8736.67	848.684	10031.8	1167.11
NM_001011992	Atp6v1c1	ATPase H+ transporting V1 subunit C1	4913	5115	4530	4448	5014	4540	5184	5706	5839	4969	5703	5187	4341	6294	4929	4886	4681	4533		5237.17	679.177	5290.8	745.002	4779.5	268.048	5118.67	564.232
NM_001011993	Pycr3	pyrroline-5-carboxylate reductase 3	333	164	194	106	149	138	213	134	183	188	241	196	113	142	124	127	272	158		167.333	49.2896	163.2	53.9324	162.667	57.7015	199.167	72.6345
NM_001011994	Gga1	golgi associated, gamma adaptin ear containing, ARF binding protein 1	667	200	299	167	260	168	430	215	332	348	434	261	150	238	156	190	576	235		264.5	110.724	247.8	115.036	271.333	152.879	351.833	179.523
NM_001011995	Tuba1c	tubulin, alpha 1C	38	14	33	7	17	8	39	17	21	30	49	31	13	19	19	18	30	11		26.8333	12.9061	26.2	14.3248	16.1667	7.88458	26	12.5857
NM_001011996	C2cd2l	C2CD2-like	1022	409	512	281	417	340	648	442	606	608	696	461	260	456	338	332	815	365		469.833	162.432	442.2	165.085	436.5	192.152	595	236.889
NM_001011997	Tmod3	tropomodulin 3	657	706	829	643	765	633	699	614	690	677	1015	622	589	902	651	534	600	551		742.667	173.46	755.8	190.569	633.167	89.9631	687	76.762
NM_001011998	Fbxo9	f-box protein 9	2311	1761	1798	1529	1881	1627	2242	2221	2193	2038	2102	1897	1608	2085	1878	1603	2094	1748		1934.67	185.806	1914	199.879	1769.33	201.906	2065.33	281.317
NM_001011999	Morf4l1	mortality factor 4 like 1	13194	13161	12587	10932	14009	11392	12862	14201	14406	13332	14993	12845	11667	15786	13170	11857	11838	11101		13632.2	1501.74	13692.2	1670.92	12149.7	1203.75	13107	1110.27
NM_001012000	Plscr4	phospholipid scramblase 4	771	834	827	653	925	792	924	879	929	904	1055	723	686	910	781	702	837	669		843.167	138.598	831	151.332	770	110.566	853.667	67.2478
NM_001012001	Lrrc2	leucine rich repeat containing 2	469	388	408	283	371	316	340	382	390	401	491	414	319	413	330	311	379	280		394.667	63.1464	393.4	70.5145	335.333	49.6897	384.167	53.6672
NM_001012002	Zap70	zeta chain of T cell receptor associated protein kinase 70	14	2	7	2	8	1	7	4	3	14	6	0	8	1	0	2	10	2		4.83333	5.6006	3	3.74166	4.33333	3.6697	6	4.5607
NM_001012003	Orc2	origin recognition complex, subunit 2	1090	1155	1287	1027	1299	991	1168	1187	1270	1238	1374	1055	974	1482	1146	1025	964	891		1211.5	192.597	1206.2	214.84	1060.17	145.765	1165.5	111.626
NM_001012004	Rnf25	ring finger protein 25	446	234	282	166	277	200	323	257	261	305	338	238	161	304	219	173	348	202		260.833	66.3428	252	70.1178	233.333	69.5864	294.833	84.1176
NM_001012005	Nid2	nidogen 2	1513	997	1425	936	1074	1113	1430	1151	1235	1381	1676	1315	992	1523	1174	1004	1218	984		1343.5	243.835	1336	271.841	1035.5	99.8153	1311.17	166.458
NM_001012006	Ace2	angiotensin I converting enzyme 2	147	169	124	172	187	166	182	140	157	159	304	135	115	206	159	102	182	182		179.667	68.0931	183.8	75.2841	165.667	31.9166	152.667	20.3535
NM_001012007	Irgm	immunity-related GTPase M	130	121	229	105	157	140	141	89	85	152	248	98	96	275	97	87	92	104		161	81.1616	162.8	90.6074	111	25.448	135.667	52.0295
NM_001012008	Zfp18	zinc finger protein 18	284	203	199	133	209	164	209	178	193	234	266	190	153	197	159	140	219	146		199.833	43.6138	193	45.0278	175	39.2581	204.5	42.0607
NM_001012009	Pipox	pipecolic acid and sarcosine oxidase	64	43	68	30	55	46	80	68	62	103	79	63	47	69	67	53	55	41		71.3333	18.694	65	11.6619	46.1667	10.0083	64.6667	11.0755
NM_001012010	Rnf135	ring finger protein 135	113	71	99	66	85	68	95	60	63	90	131	68	58	76	64	48	81	57		81.1667	26.8061	79.4	29.577	68	14.0855	83	22.154
NM_001012011	Lig3	DNA ligase 3	697	481	640	421	610	505	693	594	585	631	827	605	433	630	565	422	697	473		615.167	127.396	612	142.169	517.333	111.822	619	73.182
NM_001012012	Snx11	sorting nexin 11	3	2	1	1	3	3	2	2	0	1	4	2	2	0	2	2	1	2		1.83333	1.32916	2	1.41421	1.83333	0.752773	1.83333	1.16905
NM_001012013	Acbd4	acyl-CoA binding domain containing 4	221	84	94	55	80	55	145	66	101	109	126	88	41	74	50	48	201	93		81.3333	33.0676	75.8	33.7224	93.5	55.4644	113.667	61.259
NM_001012014	Ftsj3	FtsJ RNA methyltransferase homolog 3	661	366	512	279	450	334	501	448	435	476	602	396	287	472	329	287	528	328		427	114.207	417.2	124.835	373	98.2446	481.833	108.232
NM_001012015	Lamp3	lysosomal-associated membrane protein 3	58	54	59	47	54	39	59	53	63	73	85	55	50	75	64	60	54	35		67	13.1605	65.8	14.3422	50.6667	8.71015	55.1667	8.54205
NM_001012016	Tbccd1	TBCC domain containing 1	490	312	331	251	319	266	366	337	410	345	408	345	260	377	299	291	415	275		339	53.1376	337.8	59.3186	310.5	56.8779	366.667	76.649
NM_001012017	Dirc2	disrupted in renal carcinoma 2	1169	877	895	677	1005	849	1063	974	1100	956	1183	891	731	1183	872	843	1047	745		969.333	181.051	972	202.289	865.667	143.592	1008.33	123.786
NM_001012018	B4galt4	beta-1,4-galactosyltransferase 4	315	226	247	192	223	217	256	224	238	280	347	247	168	289	192	158	260	206		253.833	66.0891	248.6	72.4866	210.833	34.5393	249.5	35.1497
NM_001012019	Tssk2	testis-specific serine kinase 2	0	0	4	2	1	1	2	1	1	1	0	1	2	1	1	0	2	0		1	0.632456	1	0.707107	0.833333	0.983192	1.5	1.3784
NM_001012020	Papolb	poly(A) polymerase beta	31	50	47	37	47	39	35	45	49	40	49	33	24	62	44	43	38	32		42	13.1301	42.4	14.639	41.1667	6.73548	41	7.15542
NM_001012021	Zscan21	zinc finger and SCAN domain containing 21	379	322	317	272	312	277	373	338	344	356	433	291	220	347	267	238	361	289		319	75.4162	311.6	81.8462	299	42.6427	338	37.6935
NM_001012022	Cldn4	claudin 4	35	3	24	2	3	2	7	4	2	8	13	2	2	11	1	3	7	1		6.16667	5.19294	5.8	5.71839	3.16667	2.04124	12.3333	13.866
NM_001012023	Epb41l5	erythrocyte membrane protein band 4.1 like 5	186	217	233	174	246	155	245	221	260	228	246	212	181	290	218	194	217	187		229.167	36.6738	229.4	40.9976	205.833	25.9647	216.667	39.2666
NM_001012025	Ubxn4	UBX domain protein 4	3151	2724	2773	2272	2850	2320	2989	2955	3101	2924	3393	2891	2371	3380	2872	2392	2815	2292		2971.83	380.466	2981.4	424.566	2557.5	267.946	2881.5	304.901
NM_001012026	Mdm4	MDM4, p53 regulator	576	991	782	683	880	762	879	714	795	801	1196	774	803	965	720	842	650	744		876.5	176.643	891.6	193.115	798.333	129.579	751.333	101.386
NM_001012027	Serpinc1	serpin family C member 1	1	1	0	1	1	0	1	1	4	4	2	0	2	0	1	4	0	0		1.5	1.51658	1	1	1.16667	1.47196	1.16667	1.47196
NM_001012028	Nuf2	NUF2, NDC80 kinetochore complex component	50	56	60	36	74	54	58	41	53	52	80	54	63	69	46	52	36	35		60.6667	12.5167	62.4	13.1643	48.1667	15.5746	52.6667	6.7429
NM_001012029	Mnda	myeloid cell nuclear differentiation antigen	38	44	130	26	57	53	42	30	24	29	100	22	35	91	29	22	20	24		51	34.831	55.4	37.0311	32.1667	14.9187	52.8333	39.102
NM_001012030	Zfp281	zinc finger protein 281	291	347	373	281	377	262	337	400	386	331	379	342	282	416	290	303	278	260		340	51.4704	341.8	57.3341	307.667	45.2534	341.5	55.291
NM_001012031	Brdt	bromodomain testis associated	0	2	0	0	2	2	0	2	0	1	3	1	0	2	1	0	1	0		1.33333	1.0328	1.4	1.14018	0.833333	0.983192	0.666667	1.0328
NM_001012032	Arhgap24	Rho GTPase activating protein 24	383	214	279	194	270	257	362	297	359	327	322	302	224	341	332	245	343	220		308	43.1602	304.2	47.119	247.667	53.6159	322.833	51.7394
NM_001012033	Paqr3	progestin and adipoQ receptor family member 3	718	526	498	437	570	474	630	636	659	628	670	541	424	668	601	493	594	412		588.667	93.8033	580.8	102.639	505.333	72.1156	602.5	95.7533
NM_001012034	Art3	ADP-ribosyltransferase 3	2515	1667	2170	1360	1817	1600	2230	2020	2162	2334	2622	2239	1651	2237	2010	1643	2284	1591		2182.17	326.963	2151.8	355.97	1727	310.545	2116.17	300.899
NM_001012035	Cdkl2	cyclin dependent kinase like 2	1408	1487	1396	1217	1598	1365	1598	1653	1784	1474	1715	1442	1324	1966	1578	1324	1393	1191		1583.17	229.339	1605	249.339	1368.33	157.322	1534	169.846
NM_001012036	Utp3	UTP3, small subunit processome component	760	651	653	522	725	540	730	759	809	740	785	647	575	739	611	580	718	546		682.833	83.5857	671.4	88.05	623.667	87.3949	708.5	97.1983
NM_001012037	Lias	lipoic acid synthetase	615	462	432	376	467	369	448	508	544	493	506	410	340	555	435	414	491	438		456.5	77.0474	449.2	83.7896	441.333	41.423	486	87.7929
NM_001012038	Mtmr3	myotubularin related protein 3	2127	1289	1533	986	1488	1179	1797	1396	1712	1599	2100	1494	1055	1633	1297	1132	1828	1205		1529.67	352.556	1515.8	392.336	1321.33	299.12	1624	331.352
NM_001012039	Efemp1	EGF containing fibulin extracellular matrix protein 1	1951	1878	1880	1621	2136	1850	1865	1757	1988	1944	2740	1764	1544	2398	1661	1529	1954	1398		2008.5	466.317	2021.4	520.16	1752.67	281.545	1881.83	81.1651
NM_001012040	Samd8	sterile alpha motif domain containing 8	688	634	662	503	704	587	820	705	711	665	806	731	485	738	600	567	714	471		670.833	114.88	672	128.4	598.833	102.077	695.5	75.8703
NM_001012041	Irf9	interferon regulatory factor 9	464	327	420	309	410	332	382	365	386	395	518	354	278	552	339	328	324	296		406	107.292	408.2	119.805	332.333	40.0333	391.5	45.676
NM_001012042	Xkr6	XK related 6	10	15	10	5	16	15	18	10	12	10	23	15	8	13	15	23	2	12		14	5.21536	14.8	5.4037	12.1667	7.67898	12.5	3.33167
NM_001012043	Tdrd3	tudor domain containing 3	585	609	574	469	661	523	603	637	665	596	725	566	491	716	628	505	607	491		620.333	89.9303	625.2	99.6579	557	78.5162	597.833	49.8093
NM_001012044	Lcp1	lymphocyte cytosolic protein 1	7455	5854	8348	3904	6725	4289	5482	5706	6232	6037	8784	5916	4793	7640	4091	5090	5410	4044		6210.17	1748.42	6244.8	1952.49	5171.17	1078.94	6252	1455.01
NM_001012045	Kbtbd6	kelch repeat and BTB domain containing 6	1	0	1	0	1	2	0	0	1	1	2	0	0	1	0	2	1	1		0.666667	0.816497	0.6	0.894427	0.833333	0.752773	0.833333	0.752773
NM_001012046	Spry2	sprouty RTK signaling antagonist 2	374	252	345	211	287	265	332	263	272	298	410	339	252	373	289	222	277	202		326.833	58.4103	332.6	63.3664	241.833	35.527	308.5	47.8947
NM_001012047	Btd	biotinidase	267	94	138	70	125	88	202	130	128	127	185	126	76	113	94	75	193	82		120.167	37.3385	118.8	41.5776	106.5	46.7022	158.833	64.4932
NM_001012048	Sh2d4a	SH2 domain containing 4A	90	87	70	47	85	76	92	80	68	87	120	88	59	110	81	67	86	81		90.8333	21.6833	91.6	24.1516	75.5	15.7956	79.3333	10.0133
NM_001012049	Mfap3l	microfibril associated protein 3 like	1324	1166	1527	851	1428	1028	1446	1285	1368	1298	1929	1453	886	1505	1201	1065	1415	959		1378.67	347.892	1394.8	386.438	1147.33	236.993	1329.67	171.449
NM_001012050	Fbxo8	F-box protein 8	799	776	697	695	831	741	779	828	934	705	974	700	691	1050	800	704	644	633		820	155.745	843	162.336	713.833	76.7526	796.333	81.4756
NM_001012051	Zfp367	zinc finger protein 367	1262	1023	1356	854	1216	904	1052	1124	1173	1028	1600	1105	955	1656	853	955	854	746		1199.5	342.63	1233.8	371.377	941.333	164.747	1145.17	158.849
NM_001012052	Cage1	cancer antigen 1	81	98	98	87	103	94	93	99	85	95	116	80	77	110	107	96	77	68		97.5	16.2573	98	18.1246	88.1667	13.4969	91.6667	7.20185
NM_001012053	Zkscan3	zinc finger with KRAB and SCAN domains 3	587	542	552	446	616	524	610	593	590	546	726	504	454	668	531	473	517	501		571.5	103.765	576.6	115.169	515.833	59.4152	576	31.7553
NM_001012054	Calml3	calmodulin-like 3	9	21	12	6	8	10	5	7	1	6	20	2	13	6	4	4	0	11		8.5	6.74537	9	7.4162	8.33333	7.22957	7.33333	3.93277
NM_001012055	Cdh16	cadherin 16	1	0	0	0	2	1	2	0	0	0	0	1	0	0	0	1	2	0		0.166667	0.408248	0.2	0.447214	0.833333	0.983192	0.666667	0.816497
NM_001012056	Ces5a	carboxylesterase 5A	78	45	53	40	67	54	69	63	62	59	71	53	43	74	42	52	47	43		57	13.6088	56.6	15.1756	49	9.69536	63.1667	9.41099
NM_001012057	Gpt2	glutamic--pyruvic transaminase 2	483	358	332	242	374	301	442	351	381	409	451	410	296	362	294	223	445	304		370.333	64.8033	362.6	69.2878	324.333	84.4054	381.667	69.0266
NM_001012059	Mcoln3	mucolipin 3	10	11	23	3	10	9	8	12	15	8	25	15	9	19	12	8	20	9		14.6667	6.47045	16	6.245	10.1667	5.56477	12.8333	5.56477
NM_001012060	Rnf146	ring finger protein 146	1485	1397	1294	1139	1560	1265	1491	1623	1606	1450	1783	1367	1275	1729	1357	1250	1311	1262		1493.5	211.442	1502.2	235.196	1319.83	144.662	1460.67	151.69
NM_001012061	Cnksr3	Cnksr family member 3	220	137	139	129	137	118	186	137	142	159	210	129	94	152	117	76	175	111		143.5	40.243	140.4	44.1848	127.5	32.7521	157	38.1576
NM_001012062	Tab2	TGF-beta activated kinase 1/MAP3K7 binding protein 2	1412	1123	1410	933	1358	1140	1552	1321	1386	1325	1718	1377	1008	1484	1361	1052	1420	1116		1378.83	231.011	1389.6	256.59	1167	186.015	1370.17	135.68
NM_001012063	Sae1	SUMO1 activating enzyme subunit 1	2649	1790	1812	1315	1816	1506	2085	1956	2115	2022	2228	1793	1347	1995	1563	1428	2146	1472		1824.67	325.044	1785.2	346.966	1661.17	311.646	2020.5	379.591
NM_001012064	Nectin2	nectin cell adhesion molecule 2	143	54	81	36	89	61	111	73	74	100	107	63	33	73	66	42	101	67		73.6667	26.9493	68.4	26.4537	64.8333	25.9493	90.5	30.7099
NM_001012065	Coq8b	coenzyme Q8B	289	95	125	60	108	77	151	110	138	139	182	121	58	93	71	67	173	89		110.667	46.1678	105	49.2291	98.6667	40.5397	148.333	73.4892
NM_001012066	Sphk2	sphingosine kinase 2	662	243	300	184	265	201	397	239	340	388	442	278	150	229	210	169	522	267		282.833	111.593	261.8	110.672	275	127.839	356.5	165.18
NM_001012067	Grwd1	glutamate-rich WD repeat containing 1	174	84	99	61	84	61	100	77	90	98	132	81	59	110	60	57	129	68		90	28.8791	88.4	31.9891	80.5	26.3268	100.167	39.0559
NM_001012068	Uros	uroporphyrinogen III synthase	228	153	173	130	189	155	194	172	200	164	231	197	149	176	136	144	182	134		175.5	34.4601	177.8	38.0092	155.333	24.8005	187	25.8612
NM_001012069	Tesmin	testis expressed metallothionein like protein	0	1	0	0	0	2	1	0	0	0	1	0	2	1	0	0	0	0		0.666667	0.816497	0.8	0.83666	0.166667	0.408248	0.5	0.83666
NM_001012070	Ptgdr2	prostaglandin D2 receptor 2	0	0	0	0	0	0	0	0	0	0	0	0	0	0	0	1	0	0		0	0	0	0	0.166667	0.408248	0	0
NM_001012071	Gsto2	glutathione S-transferase omega 2	62	44	36	38	39	44	52	48	53	60	69	38	28	45	43	29	58	29		47.1667	14.9321	44.6	15.1427	39.5	10.8213	49.1667	8.81854
NM_001012072	Ppp1r3c	protein phosphatase 1, regulatory subunit 3C	668	464	631	391	521	415	540	527	511	644	673	405	398	620	439	412	506	418		529.833	128.744	507	129.648	452	53.4752	548.667	90.3873
NM_001012073	Rrp1	ribosomal RNA processing 1	585	171	259	129	217	177	375	218	301	271	339	232	137	195	154	166	449	208		221.333	75.849	211.4	80.32	223.333	115	319.167	147.092
NM_001012074	Herc4	HECT and RLD domain containing E3 ubiquitin protein ligase 4	1212	1311	1218	1118	1504	1183	1283	1392	1382	1317	1641	1295	1156	1616	1331	1207	1046	989		1392.67	193.197	1407.8	211.987	1195.83	189.548	1278.33	90.3519
NM_001012075	Tspyl4	TSPY-like 4	3527	2747	2592	2286	3083	2519	3461	3335	3357	3200	3483	2820	2387	3292	2826	2666	3423	2615		3001.33	399.246	2961.6	432.904	2803.33	396.822	3131.83	452.431
NM_001012076	Phyhipl	phytanoyl-CoA 2-hydroxylase interacting protein-like	6728	4726	4567	4088	5320	4479	6159	6378	6119	5512	5699	5070	4298	5990	5424	4538	6152	4715		5332.17	590.985	5296.2	653.358	4923.17	720.496	5738.33	966.274
NM_001012077	Mtmr12	myotubularin related protein 12	305	311	279	201	389	256	277	311	344	336	411	309	230	371	327	240	307	242		330.667	61.1969	329.6	68.3579	281.667	67.586	295.333	31.1684
NM_001012078	Sema4a	semaphorin 4A	139	66	161	63	69	50	87	53	65	91	147	60	61	74	52	46	112	48		80.8333	35.1762	78.8	38.932	67.3333	23.8635	92.5	46.9201
NM_001012079	Arhgef2	Rho/Rac guanine nucleotide exchange factor 2	748	466	588	362	517	452	606	424	571	567	688	445	342	528	421	375	683	381		498.5	122.338	484.8	131.532	464	123.279	564.833	116.949
NM_001012080	Hfe2	hemochromatosis type 2 (juvenile)	11	6	9	9	4	1	9	5	6	8	9	7	8	7	8	6	14	4		7.83333	0.752773	7.8	0.83666	7.16667	3.81663	6.83333	3.60093
NM_001012081	Polr3c	RNA polymerase III subunit C	671	430	479	405	499	447	602	623	659	550	649	488	352	566	373	347	580	447		496.333	115.891	485.6	126.192	451.333	80.4156	580.167	94.599
NM_001012082	Slc35a3	solute carrier family 35 member A3	551	716	636	619	808	625	710	750	769	684	812	704	604	874	731	615	572	578		734.833	95.905	745	103.547	651.333	92.4806	673.5	83.749
NM_001012083	Snx7	sorting nexin 7	3306	2703	2820	2344	2950	2467	3079	3405	3303	2926	3284	2978	2446	3548	2775	2447	2763	2415		2992.83	385.786	3006.2	429.765	2603.67	237.81	3063.33	360.037
NM_001012084	Adh6	alcohol dehydrogenase 6 (class V)	3	2	2	3	3	4	6	5	5	7	4	2	5	8	2	4	3	3		4.66667	2.50333	4.2	2.48998	3	0.632456	4.16667	1.47196
NM_001012085	Stam2	signal transducing adaptor molecule 2	440	437	436	366	505	423	522	485	542	493	640	468	382	543	441	391	463	390		494.5	89.1577	494.8	99.678	425.333	52.6295	474.667	49.4921
NM_001012086	Cytip	cytohesin 1 interacting protein	104	81	185	67	258	91	91	93	67	208	135	60	231	107	41	138	111	63		130.333	77.0186	114.8	74.8679	119.667	73.5219	105.167	40.941
NM_001012087	March7	membrane associated ring-CH-type finger 7	1990	2445	2207	1974	2573	2018	2192	2576	2773	2375	2731	2023	2004	2780	2242	2174	2041	1919		2359.17	337.192	2356	376.892	2187.67	266.171	2292.67	314.808
NM_001012088	Pex16	peroxisomal biogenesis factor 16	138	25	51	18	31	32	65	23	52	53	75	34	14	22	20	24	104	32		36.3333	23.4492	33	24.5764	39	32.249	60.1667	41.0045
NM_001012089	Dusp2	dual specificity phosphatase 2	15	6	21	5	9	5	11	6	1	17	5	2	7	2	5	10	10	5		6.33333	5.57375	4.2	2.16795	7.5	2.42899	9.83333	7.33258
NM_001012090	Zc3h8	zinc finger CCCH type containing 8	206	167	203	135	221	161	215	187	200	168	235	201	163	243	191	164	166	147		200.167	33.3132	206.6	32.8146	166.667	29.4935	195.333	19.1276
NM_001012091	Foxs1	forkhead box S1	14	1	6	5	1	1	5	1	2	5	10	7	0	4	2	3	8	4		4.66667	3.55903	4.6	3.97492	3.66667	2.65832	4.83333	4.95648
NM_001012092	Xkr7	XK related 7	48	35	54	34	43	53	59	32	57	53	62	59	42	58	48	30	66	34		53.6667	7.55425	53.8	8.43801	40.3333	13.2765	50.5	9.81326
NM_001012093	Zfp64	zinc finger protein 64	88	37	43	30	49	19	47	33	51	57	66	39	31	46	31	30	41	38		45	14.2408	42.6	14.5017	37.5	7.17635	46.8333	23.207
NM_001012094	Zbtb43	zinc finger and BTB domain containing 43	449	358	459	305	390	316	494	409	429	471	572	421	280	410	393	306	434	359		424.5	95.9307	415.2	104.186	358.667	49.6212	426	61.0574
NM_001012095	Rnf32	ring finger protein 32	147	158	132	112	155	136	164	169	152	169	171	134	146	188	155	141	128	117		160.5	19.3985	158.8	21.1825	135.167	19.3227	150	14.7648
NM_001012096	Tia1	TIA1 cytotoxic granule-associated RNA binding protein	311	300	354	276	343	297	366	310	308	342	478	312	296	414	318	270	300	269		360	71.173	363.6	78.9607	293	28.256	324.333	28.3314
NM_001012097	Atg7	autophagy related 7	146	75	92	48	87	70	121	76	101	115	114	88	53	96	56	57	153	83		87	27.247	81.4	26.3211	83.8333	37.0859	101	28.6077
NM_001012098	Recql	RecQ like helicase	1249	995	1098	871	1103	946	1175	1070	1165	1269	1435	1126	904	1279	1046	946	1092	863		1176.5	189.59	1158	205.824	978.333	104.506	1117.17	104.788
NM_001012099	Xkr8	XK related 8	24	14	17	9	24	14	21	6	12	16	31	18	8	12	10	4	17	13		15.8333	8.30462	15.8	9.2844	13.5	6.83374	15.6667	6.47045
NM_001012100	Slc7a13	solute carrier family 7 member 13	0	0	0	0	0	0	0	0	1	0	0	0	0	0	0	0	0	0		0	0	0	0	0	0	0.166667	0.408248
NM_001012101	Coro2a	coronin 2A	654	247	361	167	305	247	433	319	411	393	444	300	175	280	203	190	567	288		299.167	104.704	280.4	105.177	294	144.111	404.167	139.365
NM_001012102	Kif12	kinesin family member 12	0	0	0	0	0	0	1	0	0	0	0	0	1	0	0	0	0	0		0.166667	0.408248	0.2	0.447214	0	0	0.166667	0.408248
NM_001012103	Trim32	tripartite motif-containing 32	1065	784	814	738	802	716	971	919	932	922	1009	811	675	942	804	715	893	721		860.5	120.44	848.2	130.375	775.5	67.257	902.833	122.356
NM_001012104	Ddost	dolichyl-diphosphooligosaccharide--protein glycosyltransferase non-catalytic subunit	1473	640	836	529	740	657	957	717	830	900	1046	828	558	839	613	502	1105	695		797.333	182.379	776.8	195.999	701.833	218.025	911.667	294.039
NM_001012105	Zbtb17	zinc finger and BTB domain containing 17	122	26	50	21	38	24	73	33	41	43	49	41	17	26	28	21	87	31		34	12.1984	32.2	12.7161	37.3333	25.1767	57.1667	35.9189
NM_001012106	Mad2l2	mitotic arrest deficient 2 like 2	134	55	84	42	73	41	81	72	72	76	101	80	38	52	48	34	96	44		65.8333	23.769	63.8	25.9846	57.3333	23.2522	80.6667	30.2633
NM_001012107	Gpr157	G protein-coupled receptor 157	231	111	159	100	166	126	185	158	181	199	200	153	96	141	154	103	225	149		157.167	39.0252	148.8	37.1308	142.333	48.496	173.333	35.2174
NM_001012108	Thumpd2	THUMP domain containing 2	22	20	12	13	25	10	16	13	13	15	15	8	14	9	21	7	13	8		13.6667	4.71876	13.4	5.22494	14.3333	6.97615	14.3333	4.2269
NM_001012109	Galnt14	polypeptide N-acetylgalactosaminyltransferase 14	1235	750	857	533	853	679	1040	927	1006	885	1080	828	537	850	656	578	1159	701		806	188.996	790.2	206.826	762.333	226.297	957.333	186.953
NM_001012110	Zfp513	zinc finger protein 513	178	77	105	41	76	63	109	92	106	99	134	66	63	76	54	47	127	66		82	29.7658	78.6	31.95	72.3333	30.6181	108.833	37.9232
NM_001012111	Lpin1	lipin 1	1284	872	1013	687	893	725	1099	999	1025	1086	1182	920	650	969	760	700	1379	841		927.833	198.36	896.2	204.152	895.333	252.584	1024.17	180.761
NM_001012112	Ankrd9	ankyrin repeat domain 9	27	10	14	7	10	10	17	13	15	16	18	12	4	14	8	8	24	9		12	5.21536	11.2	5.4037	11.3333	6.31401	16	5.86515
NM_001012113	Ptdss1	phosphatidylserine synthase 1	2193	1513	1704	1213	1695	1330	1944	1684	1899	1897	2086	1689	1200	1666	1444	1374	2148	1475		1663.67	315.182	1617	328.392	1569.67	324.915	1792.33	292.645
NM_001012114	Rexo1	RNA exonuclease 1 homolog	258	63	89	55	89	70	154	75	131	125	129	92	53	71	80	49	220	70		91.6667	30.2104	85	28.4165	91	64.6993	129.5	71.0852
NM_001012115	Creb3l3	cAMP responsive element binding protein 3-like 3	1	0	0	1	2	3	1	1	1	0	1	1	0	0	0	0	3	1		0.333333	0.516398	0.4	0.547723	1.16667	1.16905	1.16667	0.983192
NM_001012116	Spag1	sperm associated antigen 1	186	148	158	131	149	158	156	208	194	167	175	175	148	207	180	133	176	163		175.333	19.1903	177	20.9643	150	17.3205	176.667	22.3308
NM_001012117	Fbxo43	F-box protein 43	17	7	13	3	8	7	12	6	8	3	15	4	5	5	6	7	4	7		6.33333	4.36654	7	4.52769	6	2	10.5	4.23084
NM_001012118	Osr2	odd-skipped related transciption factor 2	14	11	18	11	12	16	18	6	17	17	15	21	14	20	10	7	17	8		16.1667	4.07022	16	4.52769	11	3.52136	14.8333	4.57894
NM_001012119	Cbx6	chromobox 6	1334	378	544	249	377	255	758	395	618	684	753	507	238	356	291	281	1050	410		471.5	212.651	429	207.313	457.5	296.896	650.667	377.578
NM_001012120	Naga	alpha-N-acetylgalactosaminidase	598	217	327	193	257	196	396	258	339	362	425	331	178	269	209	188	476	258		295.667	94.2797	282.4	98.9485	264.833	107.75	352.333	138.865
NM_001012121	Prr5	proline rich 5	173	80	85	54	83	56	156	72	115	128	113	115	51	97	77	56	188	69		96.8333	28.4845	90.6	26.8849	88.3333	50.258	109.5	47.1031
NM_001012122	Tymp	thymidine phosphorylase	372	149	175	102	170	121	277	172	212	214	267	188	150	174	159	123	279	158		192	43.1324	187.6	46.6937	163.5	61.7179	221.5	90.0372
NM_001012123	C1qtnf5	C1q and TNF related 5	156	46	73	26	54	38	80	47	55	80	105	60	33	53	48	38	96	60		63.1667	25.6392	59.8	27.1422	53.3333	24.0887	74.8333	42.7617
NM_001012124	Rpp25	ribonuclease P and MRP subunit p25	13	7	13	7	10	5	16	8	8	11	10	14	12	10	14	6	11	11		11.8333	1.83485	12	2	8.66667	2.25093	10.5	4.13521
NM_001012125	Loxl1	lysyl oxidase-like 1	109	44	57	53	47	77	48	49	42	58	87	46	26	59	35	27	84	48		51.8333	21.4981	50.6	23.7971	50.5	18.6628	63.6667	25.3272
NM_001012126	Slc35g2	solute carrier family 35, member G2	654	663	591	535	668	556	629	726	738	674	792	639	560	788	616	667	583	541		678.167	94.2346	679	105.333	609.5	64.0867	649	72.5093
NM_001012127	Mapkapk3	mitogen-activated protein kinase-activated protein kinase 3	306	136	203	121	171	131	177	150	209	236	238	152	126	167	142	144	239	150		176.833	48.4826	165	43.4511	160.167	41.9877	196	61.6766
NM_001012128	Zfp105	zinc finger protein 105	255	224	241	221	276	223	280	247	240	243	298	193	177	286	232	198	222	228		238.167	48.3959	237.2	54.0435	228.167	25.7093	247.667	19.0333
NM_001012129	Satb1	SATB homeobox 1	720	549	638	474	791	515	813	718	756	845	846	610	601	770	599	612	779	580		711.833	122.068	685.2	115.35	630.833	127.937	693.333	104.337
NM_001012130	Pgk2	phosphoglycerate kinase 2	0	0	1	0	0	0	1	0	0	1	0	0	0	1	0	0	0	0		0.333333	0.516398	0.2	0.447214	0	0	0.333333	0.516398
NM_001012131	Inpp1	inositol polyphosphate-1-phosphatase	555	447	518	370	494	435	509	469	472	472	647	440	349	538	417	420	449	405		477.167	103.922	478.2	116.154	430.833	42.5836	493	42.6755
NM_001012133	Sp140	SP140 nuclear body protein	278	260	409	218	344	267	294	222	246	295	416	213	223	354	199	181	257	220		283.333	87.6691	281	97.8085	246.667	55.8629	286	65.2901
NM_001012134	B3gnt7	UDP-GlcNAc:betaGal beta-1,3-N-acetylglucosaminyltransferase 7	24	11	26	18	19	12	13	14	17	17	17	8	11	19	10	5	18	15		13.6667	4.54606	13	4.74342	14.3333	5.42832	17.6667	5.95539
NM_001012135	Mlph	melanophilin	13	9	9	4	6	1	10	8	4	10	19	5	3	7	2	3	7	2		7.66667	6.25033	7.2	6.87023	5.16667	2.63944	7.5	4.32435
NM_001012136	Gtf2a1l	general transcription factor 2A subunit 1 like	9	12	11	14	12	12	14	7	13	21	21	17	10	12	15	11	15	10		16	4.5607	15	4.30116	12.3333	1.8619	11	2.60768
NM_001012137	Fus	FUS RNA binding protein	3111	2260	2497	1901	2717	2177	2955	2537	2829	2683	3244	2216	1941	2667	2356	1883	2698	2007		2517.83	453.184	2484.8	498.534	2244.33	383.207	2684.33	343.634
NM_001012139	Plscr3	phospholipid scramblase 3	546	175	277	120	228	151	329	183	266	286	403	225	115	225	159	129	381	207		235.5	101.192	225.4	109.703	206.667	95.282	292	140.391
NM_001012140	Rab34	RAB34, member RAS oncogene family	440	207	257	175	230	196	300	212	238	321	370	232	154	221	172	141	352	204		245	84.5648	229.8	84.8893	218.167	72.3807	273.833	89.157
NM_001012141	Tada2a	transcriptional adaptor 2A	689	580	538	465	504	483	607	565	625	569	683	584	451	605	550	469	578	492		573.667	75.7249	574.6	84.6245	514.667	51.8832	584.5	71.9882
NM_001012142	Scrn2	secernin 2	45	14	21	17	17	10	38	14	18	26	39	20	14	14	19	11	30	22		22	9.44458	21.2	10.3296	18.5	6.71565	24.3333	13.9809
NM_001012143	Jmjd6	arginine demethylase and lysine hydroxylase	227	110	154	96	135	96	135	130	137	146	190	120	93	143	109	104	134	109		133.5	34.2389	131	37.663	114.667	16.1452	146.5	43.7756
NM_001012144	Tfg	Trk-fused gene	3284	2744	2825	2531	3212	2507	2997	3103	3311	2940	3335	2940	2563	3692	3069	2558	2997	2410		3089.83	386.16	3119.8	423.869	2742	308.068	3004.5	303.825
NM_001012145	Hgd	homogentisate 1, 2-dioxygenase	3	7	2	0	0	1	4	5	4	2	5	2	1	5	2	3	2	5		2.83333	1.7224	3	1.87083	2.83333	2.78687	3.16667	1.47196
NM_001012146	Dgcr2	DiGeorge syndrome critical region gene 2	2	0	0	0	0	0	1	0	0	1	1	0	0	0	1	0	0	0		0.5	0.547723	0.4	0.547723	0	0	0.5	0.83666
NM_001012147	Pxn	paxillin	954	564	597	442	583	462	732	539	660	821	863	552	391	624	574	361	779	546		637.5	177.093	600.8	170.589	545.833	142.143	657.333	172.853
NM_001012148	Ankrd13a	ankyrin repeat domain 13a	1152	617	935	558	777	660	872	671	854	915	1239	740	576	829	622	556	977	548		820.167	240.752	801.2	264.109	672.167	172.57	857.333	182.618
NM_001012149	Uchl5	ubiquitin C-terminal hydrolase L5	972	1031	972	881	1249	1009	1044	1142	1190	1032	1220	998	965	1335	1065	984	851	898		1102.5	144.267	1116.6	156.606	982.333	147.045	1054.83	91.4427
NM_001012150	Enah	ENAH, actin regulator	1937	1985	1737	1502	2013	1631	2158	2139	2223	1907	2417	1933	1665	2359	1775	1708	1852	1598		2009.33	309.269	2029.8	341.2	1776.33	208.331	1970.83	244.217
NM_001012151	Stx18	syntaxin 18	749	628	666	493	688	548	751	766	708	694	778	673	560	793	633	605	679	567		688.5	88.0835	687.4	98.4342	610	73.1191	698	82.0463
NM_001012153	Thoc5	THO complex 5	710	353	461	253	423	314	469	442	451	463	548	393	279	404	315	290	615	380		400.333	97.7787	387.8	103.792	385.667	127.937	474.5	128.873
NM_001012154	Tbrg4	transforming growth factor beta regulator 4	447	134	198	109	205	135	263	182	224	253	307	188	99	161	155	127	357	186		193.833	74.7273	182	77.0065	186.333	91.3404	241.5	109.338
NM_001012155	Tm9sf1	transmembrane 9 superfamily member 1	638	385	485	358	412	383	566	372	498	495	603	396	325	507	373	333	607	367		449.833	103.105	440.8	112.589	410.333	99.9193	490.333	103.093
NM_001012156	Cdadc1	cytidine and dCMP deaminase domain containing 1	1191	1065	1052	983	1036	919	1069	1105	1212	1103	1237	1131	998	1320	1107	948	995	861		1149.33	113.128	1158.6	123.908	981.333	71.7904	1091.33	106.231
NM_001012157	Cog3	component of oligomeric golgi complex 3	854	936	934	737	985	723	961	1006	1033	928	1129	928	774	1081	840	783	875	758		946.667	136.513	950.4	152.284	845.667	101.838	918.5	114.187
NM_001012158	Letm2	leucine zipper and EF-hand containing transmembrane protein 2	543	370	420	339	450	335	522	449	471	455	533	448	346	540	406	308	497	348		454.667	74.3496	454.6	83.1252	385.333	72.6737	456.667	75.0111
NM_001012159	Upf3a	UPF3A, regulator of nonsense mediated mRNA decay	440	243	305	193	316	241	343	302	308	307	359	272	201	316	260	222	391	235		285.833	54.3449	281.6	59.6431	266.667	73.3176	323.167	66.0346
NM_001012160	Gkap1	G kinase anchoring protein 1	542	518	523	471	582	480	553	575	586	563	699	505	490	667	529	465	555	437		575.5	87.434	578	97.5141	504.667	56.5285	543.167	38.3219
NM_001012161	Tbce	tubulin folding cofactor E	1972	1804	1769	1508	2149	1674	1892	2136	2097	1974	2201	1844	1599	2149	1928	1649	1738	1554		1949.17	218.218	1944.2	243.595	1733.67	231.448	1923.33	181.507
NM_001012162	Mllt10	MLLT10, histone lysine methyltransferase DOT1L cofactor	1112	875	1001	852	966	885	1099	923	921	989	1256	897	818	1068	915	775	941	813		990.5	155.369	990.8	173.706	870.333	73.3203	990.167	97.1193
NM_001012163	Lims2	LIM zinc finger domain containing 2	323	117	179	110	148	109	243	114	156	260	245	189	79	129	156	85	275	104		176.333	69.2868	159.6	62.4564	139.833	69.3381	187.333	82.5461
NM_001012164	Adgre5	adhesion G protein-coupled receptor E5	113	42	104	51	92	80	115	56	67	96	100	59	59	55	57	40	114	56		71	21.0048	66	19.0788	65.8333	30.1889	89.1667	25.0233
NM_001012165	Emc8	ER membrane protein complex subunit 8	153	104	109	67	108	94	91	100	108	124	130	102	77	97	86	77	120	81		102.667	20.8391	98.4	20.1569	92.8333	20.7405	109.167	22.6576
NM_001012166	Abcb10	ATP binding cassette subfamily B member 10	426	302	363	208	336	269	398	328	394	385	474	339	272	375	315	256	404	237		360	69.3628	355	76.3315	290.5	72.0326	363	56.9491
NM_001012167	Pld3	phospholipase D family, member 3	991	225	414	192	305	197	549	238	421	426	526	310	143	289	153	195	835	267		307.833	150.375	284.2	155.167	336.5	248.056	468.333	286.899
NM_001012168	Tulp2	tubby-like protein 2	5	4	4	4	7	2	2	5	4	5	6	5	2	3	2	4	5	3		3.83333	1.7224	3.6	1.81659	4.5	1.3784	3.66667	1.36626
NM_001012169	Zfp143	zinc finger protein 143	350	313	350	268	371	307	392	329	347	358	415	342	271	376	326	219	299	279		348	48.6251	346	54.0879	291.5	50.6034	345.833	28.1383
NM_001012170	Nap1l4	nucleosome assembly protein 1-like 4	3500	2663	2824	2131	2950	2362	3049	3073	3159	2998	3535	2920	2339	3387	2626	2304	2989	2400		2967.5	450.079	2961.4	502.927	2572.83	352.403	2994.5	379.697
NM_001012171	Bscl2	BSCL2, seipin lipid droplet biogenesis associated	1571	877	848	719	965	812	1243	1003	1177	973	1096	930	683	1036	880	785	1329	848		933	144.289	925	159.825	920.5	216.778	1109	284.109
NM_001012172	Rfx3	regulatory factor X3	46	53	55	30	60	47	56	47	50	45	88	60	42	75	53	48	52	35		60.5	17.9193	63.6	18.1466	46.3333	11.5007	50.1667	4.35507
NM_001012173	Trub1	TruB pseudouridine synthase family member 1	207	159	153	125	142	132	146	149	204	169	224	163	127	166	137	117	187	117		164.333	33.8447	163.4	37.7531	141.167	27.7447	165.167	32.0463
NM_001012174	Fkbp5	FK506 binding protein 5	799	827	559	423	1060	429	652	664	886	1035	970	605	396	726	618	464	841	579		725	240.922	663	209.103	699	250.068	664.833	163.645
NM_001012175	Zfand3	zinc finger AN1-type containing 3	1594	1049	1188	830	1107	909	1385	1180	1342	1260	1470	1245	832	1290	1123	921	1441	1000		1203.33	213.5	1192	236.674	1058	211.323	1266.33	231.711
NM_001012176	Rsph1	radial spoke head 1 homolog	15	9	24	6	15	9	8	12	6	11	12	17	7	14	5	4	10	3		11	4.42719	11	4.94975	7.83333	4.44597	12.3333	6.53197
NM_001012177	Mccc2	methylcrotonoyl-CoA carboxylase 2	583	337	343	279	454	341	488	420	491	459	520	366	261	418	376	305	541	370		400	88.6093	388.2	93.6493	381	99.1625	444.333	94.7115
NM_001012178	Mynn	myoneurin	398	406	430	369	466	395	462	436	468	452	530	405	369	498	422	387	370	333		446	59.97	444.8	66.9679	388.5	44.9833	431.5	30.788
NM_001012179	Fxr1	FMR1 autosomal homolog 1	3638	3781	3544	3144	4053	3418	3649	4272	4109	3658	4266	3586	3224	4641	3730	3402	3198	3040		3850.83	512.166	3889.4	562.794	3436.33	399.898	3771.67	338.808
NM_001012180	Bbs7	Bardet-Biedl syndrome 7	573	539	565	553	614	552	647	626	639	591	704	470	475	673	600	547	578	537		585.5	97.4572	584.4	108.919	561.333	29.7232	600.333	41.6253
NM_001012181	Elf2	E74 like ETS transcription factor 2	4	5	6	4	7	3	3	8	10	3	7	4	6	5	4	2	0	4		4.83333	1.47196	5.2	1.30384	3.66667	2.42212	5.66667	2.87518
NM_001012182	Sike1	suppressor of IKBKE 1	805	781	859	684	801	706	886	837	847	875	1083	808	664	1009	818	629	729	606		876.167	150.646	876.4	168.426	705	79.4808	823.333	63.3235
NM_001012183	Cryz	crystallin zeta	306	223	228	179	270	197	292	256	277	257	331	217	207	303	209	231	234	222		254	52.8053	253.4	59.0153	226.5	29.1805	259.333	41.0739
NM_001012184	Rbms1	RNA binding motif, single stranded interacting protein 1	1307	1105	1166	950	1251	1099	1358	1253	1292	1187	1470	1175	903	1436	1082	889	1349	1015		1208.83	214.967	1213.2	240.043	1093.17	178.209	1245.83	96.3731
NM_001012185	Caprin1	cell cycle associated protein 1	9660	9291	9556	7795	9995	8247	9764	10095	10700	9736	11602	9602	8485	12085	9242	8428	8807	7596		10125.3	1408.35	10203.2	1560.08	8652	909.479	9670.33	810.973
NM_001012186	Vps39	VPS39 HOPS complex subunit	2642	1697	1991	1429	2046	1600	2189	2071	2338	2197	2272	1834	1414	2060	1747	1556	2504	1649		1920.67	320.497	1865.4	324.792	1813.5	396.39	2138.5	349.902
NM_001012187	Klhl7	kelch-like family member 7	1759	1668	1689	1531	1758	1466	1754	1806	1807	1701	2184	1794	1430	2204	1721	1409	1546	1314		1839	301.504	1866.6	328.508	1537.67	162.622	1713.5	128.737
NM_001012188	Creb3l2	cAMP responsive element binding protein 3-like 2	342	259	398	278	297	242	374	277	302	364	499	335	237	390	319	206	371	209		357.333	86.7518	356	96.9226	270	61.5337	322.5	59.5038
NM_001012189	Lpcat3	lysophosphatidylcholine acyltransferase 3	761	520	637	376	533	423	718	517	626	616	794	624	377	595	509	421	689	471		585.833	138.057	579.8	153.466	501.667	109.226	613.667	125.688
NM_001012190	Ubap1	ubiquitin-associated protein 1	1350	915	1016	699	1017	815	1040	976	1086	1079	1225	927	699	1094	891	831	1111	822		985.833	185.639	967.2	201.18	899.167	148.106	1047.17	175.046
NM_001012191	Dtnb	dystrobrevin, beta	728	384	440	302	375	325	508	393	543	468	554	367	286	444	374	304	634	332		415.5	93.3761	405	100.359	388.5	125.13	489.5	140.648
NM_001012192	Eipr1	EARP complex and GARP complex interacting protein 1	547	183	217	163	218	195	330	261	284	286	331	253	165	252	190	176	417	180		246.167	61.003	238.2	64.6197	222.833	96.8698	305.667	127.599
NM_001012193	Rdh11	retinol dehydrogenase 11 (all-trans/9-cis/11-cis)	997	657	713	454	696	537	765	696	776	787	892	724	562	769	636	519	791	529		728.333	116.699	716.6	126.455	607.667	127.68	747.333	149.346
NM_001012194	Vrk1	vaccinia related kinase 1	351	235	270	209	281	259	279	257	300	312	313	258	212	328	217	219	267	224		273.333	51.4341	265.6	53.4631	239.167	28.5966	286	35.4852
NM_001012195	Rnf41	ring finger protein 41	781	508	571	384	566	445	673	621	621	556	655	507	422	643	461	436	666	460		540.667	95.2274	537.6	106.136	503.333	101.056	618.667	111.128
NM_001012197	Hsp90b1	heat shock protein 90 beta family member 1	10853	11588	10393	10651	9894	9360	10474	9720	10343	10704	11952	11181	9415	13938	11639	8304	8332	7734		11471.5	1499.68	11625	1623.14	9417.17	1530.49	10190.5	546.743
NM_001012198	Arhgap9	Rho GTPase activating protein 9	0	1	0	0	0	0	0	0	0	0	0	0	0	0	0	0	1	0		0	0	0	0	0.333333	0.516398	0	0
NM_001012200	Ttll1	tubulin tyrosine ligase like 1	724	323	424	261	401	304	513	385	428	440	481	391	277	407	326	304	667	326		387	74.6753	376.4	78.2803	380.333	147.588	463	144.729
NM_001012201	Cadm1	cell adhesion molecule 1	3047	2613	2463	1956	2797	2378	3244	2928	3357	2878	3152	2668	2014	2959	2571	2216	3223	2348		2707	397.753	2672.8	434.726	2525.5	451.553	2902.83	403.233
NM_001012202	Ppp2r3a	protein phosphatase 2, regulatory subunit B'', alpha	1016	1317	1196	1081	1385	1136	1370	1360	1400	1354	1572	1188	1058	1408	1430	1197	1049	1148		1335	183.968	1331.2	205.42	1196.17	132.288	1246.33	154.653
NM_001012203	Klhdc3	kelch domain containing 3	1399	538	695	400	652	498	958	618	758	822	840	660	408	650	537	422	1091	555		652.833	165.571	619	160.256	609.667	253.289	821	321.943
NM_001012204	Traf3ip1	TRAF3 interacting protein 1	147	74	106	68	114	72	135	118	121	119	145	114	62	101	100	59	131	71		106.833	27.3746	104.4	29.8714	86.1667	29.0889	116.5	26.0211
NM_001012205	Dpp10	dipeptidylpeptidase 10	4768	6028	4529	4943	6440	5492	5824	6658	6975	5831	5370	5572	5107	7264	6774	5397	5214	5313		5986.33	848.734	6017.4	945.091	5555.83	562.37	5707.67	984.027
NM_001012206	Phlda3	pleckstrin homology-like domain, family A, member 3	784	250	348	182	299	213	468	266	398	418	567	313	164	271	220	181	625	242		325.5	146.436	307	155.684	296.5	167.034	412.833	203.335
NM_001012207	Pigc	phosphatidylinositol glycan anchor biosynthesis, class C	854	706	726	593	731	602	768	849	818	789	940	781	666	912	772	673	789	652		810	100.763	814.2	112.068	690.667	67.6422	769.5	95.6697
NM_001012208	Pycr2	pyrroline-5-carboxylate reductase 2	136	59	69	46	61	44	91	57	69	75	80	49	44	57	57	48	105	54		60.3333	14.2782	57.4	13.7949	62.1667	21.7937	77.6667	32.531
NM_001012209	Rnase12	ribonuclease A family member 12	0	1	0	0	0	0	0	0	1	2	2	0	0	0	2	0	0	1		1	1.09545	0.8	1.09545	0.333333	0.516398	0.166667	0.408248
NM_001012210	Trim13	tripartite motif-containing 13	271	211	230	155	214	131	225	240	224	261	269	237	192	266	223	183	180	156		241.333	30.164	237.4	31.9578	183.167	25.561	220.167	47.0379
NM_001012211	Phf7	PHD finger protein 7	246	201	207	163	224	202	235	203	233	234	303	197	180	237	176	181	256	188		221.167	47.8139	218.6	52.9934	202.167	33.3432	221	19.2146
NM_001012212	Calr3	calreticulin 3	178	85	109	88	122	84	104	91	132	115	187	125	96	111	111	77	120	71		124.167	32.1647	126	35.609	93.8333	21.8853	116.333	34.4712
NM_001012213	Sfxn1	sideroflexin 1	2632	2222	2207	1809	2533	2084	2367	2565	2759	2324	2804	2170	1934	2933	2237	2048	2278	1848		2400.33	387.222	2415.6	430.904	2123	276.323	2435.67	260.956
NM_001012214	Serpinb6b	serine (or cysteine) peptidase inhibitor, clade B, member 6b	61	69	82	47	110	67	56	60	48	79	107	68	87	65	49	68	64	43		75.8333	20.0242	75.2	22.3204	66.8333	23.8279	62.3333	11.5007
NM_001012215	Pcdhgb7	protocadherin gamma subfamily B, 7	77	77	99	70	66	60	83	111	86	96	93	83	69	86	102	57	100	59		88.1667	11.6175	86.6	12.2597	71.5	15.7575	86	17.6635
NM_001012216	Tmc5	transmembrane channel-like 5	96	74	104	59	92	78	99	64	76	100	113	103	68	90	74	63	96	69		91.3333	17.4776	89.6	18.9552	75.5	15.2676	86.1667	15.7533
NM_001012217	Ssh3	slingshot protein phosphatase 3	444	227	307	188	276	209	343	287	298	367	348	252	169	304	226	175	384	215		277.667	75.8384	259.8	69.2474	244.167	77.0076	314.667	77.1976
NM_001012218	Trim55	tripartite motif-containing 55	2	4	6	3	6	1	3	1	0	3	3	0	3	2	1	2	4	0		2	1.26491	1.8	1.30384	3.16667	2.04124	2.16667	2.13698
NM_001012220	Catsper2	cation channel, sperm associated 2	187	130	156	124	151	98	153	166	172	170	181	153	115	173	124	134	135	126		152.667	27.4129	149.2	29.141	133.333	9.66782	155.333	30.6181
NM_001012221	Oxct2a	3-oxoacid CoA transferase 2A	0	0	0	0	0	0	0	0	1	0	0	0	0	0	0	0	0	0		0	0	0	0	0	0	0.166667	0.408248
NM_001012222	Fbxo7	F-box protein 7	1452	716	973	561	857	670	1107	940	1032	1010	1176	854	674	855	707	647	1137	684		879.333	188.775	853.2	198.552	767	205.585	1029	254.935
NM_001012223	Bin2	bridging integrator 2	45	18	51	16	41	32	33	22	26	50	51	16	30	19	12	19	52	9		29.6667	17.2124	25.6	15.6939	25.8333	16.7501	34.8333	11.125
NM_001012224	Nfe2	nuclear factor, erythroid 2	3	9	10	2	8	8	8	8	2	6	11	4	13	3	6	1	7	3		7.16667	3.97073	7.4	4.39318	5	3.40588	6.5	3.20936
NM_001012226	Stat4	signal transducer and activator of transcription 4	50	45	86	34	105	34	39	46	30	79	96	43	64	57	24	43	40	23		60.5	25.5558	56.8	26.7152	48.3333	28.8698	47.5	20.2559
NM_001012227	Xk	X-linked Kx blood group	482	519	499	398	565	412	556	580	599	486	655	499	424	691	487	453	476	423		540.333	106.665	551.2	115.482	472.333	61.8245	521.333	70.25
NM_001012228	Xkr5	XK related 5	26	7	31	7	17	15	16	13	10	21	37	12	19	17	4	12	11	6		18.3333	10.9848	17.8	12.1943	10	4.19524	18.5	8.16701
NM_001012229	Xkr9	XK related 9	0	3	3	3	0	1	3	4	1	2	4	0	4	7	2	0	2	3		3.16667	2.40139	3.4	2.60768	1.83333	1.47196	2	1.54919
NM_001012230	Xkrx	XK related, X-linked	11	16	15	17	35	19	14	14	12	39	20	14	39	12	11	12	16	13		22.5	13.1567	19.2	11.606	18.1667	8.47152	14.1667	2.78687
NM_001012231	Rnase13	ribonuclease A family member 13	3	4	1	1	6	3	3	7	2	3	4	3	1	5	3	2	5	4		3.16667	1.32916	3.2	1.48324	3.66667	1.8619	3.16667	2.04124
NM_001012232	Rnase17	ribonuclease 17	0	1	3	1	3	2	2	0	1	3	2	0	8	0	2	1	3	0		2.5	2.94958	2.4	3.28634	1.5	1.22474	1.33333	1.21106
NM_001012233	NMS	neuromedin S	3	3	4	3	4	2	8	4	2	9	18	3	2	13	0	4	0	1		7.5	7.06399	7.2	7.85493	2.5	1.64317	3.83333	2.2286
NM_001012234	Plcz1	phospholipase C, zeta 1	0	4	1	0	1	2	1	1	0	4	3	1	3	1	2	0	3	1		2.33333	1.21106	2	1	1.5	1.64317	0.833333	0.752773
NM_001012235	Impact	impact RWD domain protein	4864	4900	4785	4136	5656	4551	5252	5650	5858	4950	5890	4642	4322	6291	5038	4554	4733	4288		5188.83	753.21	5236.6	831.892	4711.17	541.005	5160	516.699
NM_001012237	Fam20a	FAM20A, golgi associated secretory pathway pseudokinase	118	41	47	40	39	39	48	54	55	71	71	50	32	62	30	37	79	45		52.6667	18.4788	49	18.0555	46.8333	15.9802	60.1667	28.9096
NM_001012238	Fam20c	FAM20C, golgi associated secretory pathway kinase	657	266	333	163	287	200	382	272	335	351	398	293	174	265	205	181	541	233		281	85.1046	267	87.0833	278.5	137.151	363.167	157.055
NM_001012275	Arih2	ariadne RBR E3 ubiquitin protein ligase 2	1654	1225	1303	923	1401	1136	1449	1372	1415	1298	1603	1152	966	1422	1137	1012	1504	1111		1263	227.382	1256	253.497	1196	225.096	1388.17	170.992
NM_001012345	Dgat2	diacylglycerol O-acyltransferase 2	243	179	220	128	167	145	192	141	189	217	264	173	153	178	162	141	244	268		191.167	41.9114	186	44.671	187.833	56.3326	188.333	40.3072
NM_001012346	Npepo	aminopeptidase O	284	117	133	87	121	118	210	139	156	175	196	148	94	163	116	107	222	99		148.667	37.935	143.4	39.8848	125.5	48.8498	173.333	62.8639
NM_001012347	Rgs7bp	regulator of G-protein signaling 7 binding protein	1437	1583	1330	1136	1631	1371	1655	1671	1836	1521	1720	1606	1233	1778	1435	1367	1622	1348		1548.83	199.282	1554.4	222.282	1447.83	197.937	1550	200.336
NM_001012348	Pced1a	PC-esterase domain containing 1A	344	100	176	95	150	108	228	134	172	188	243	151	109	122	116	111	262	120		154.833	52.1053	148.2	55.3507	139.667	63.0069	193.667	84.2132
NM_001012349	Plpp7	phospholipid phosphatase 7 (inactive)	92	47	64	39	76	44	72	61	71	68	61	72	40	54	56	54	78	67		58.5	11.3798	56.6	11.6103	60.1667	15.9677	67.3333	15.7438
NM_001012350	Fam174a	family with sequence similarity 174, member A	670	694	630	618	793	621	697	841	850	699	859	759	644	965	780	678	579	604		784.333	114.762	801.4	119.492	661	78.2611	718.167	102.422
NM_001012351	Cpsf4	cleavage and polyadenylation specific factor 4	156	61	94	53	100	63	132	86	102	108	134	69	44	65	61	46	147	83		80.1667	33.7723	74.6	34.5442	81.6667	37.7554	105.5	33.4171
NM_001012352	Dusp26	dual specificity phosphatase 26	1268	554	742	347	558	403	642	478	653	599	985	626	352	547	290	378	665	395		566.5	246.001	560	274.46	482.833	127.322	697.667	305.752
NM_001012353	MGC108823	similar to interferon-inducible GTPase	138	132	371	120	227	143	132	79	90	150	292	77	163	372	91	96	84	82		190.833	116.981	199	128.862	123.5	54.4711	158.833	107.267
NM_001012354	Lrrc57	leucine rich repeat containing 57	689	637	646	548	713	609	738	689	786	747	805	649	552	803	658	550	638	504		702.333	100.079	693.4	109.185	598.333	77.4407	692.833	63.1994
NM_001012355	Senp8	SUMO/sentrin peptidase family member, NEDD8 specific	180	178	169	112	160	147	159	169	188	193	211	181	133	260	136	162	114	145		185.667	47.9236	184.2	53.4294	145.167	27.029	168.667	14.5968
NM_001012356	Nono	non-POU domain containing, octamer-binding	2911	2279	2715	1816	2511	2089	2606	2386	2648	2618	3218	2457	2002	2913	2242	2094	2423	1896		2575	443.325	2566.4	495.092	2169.83	282.255	2559.17	286.077
NM_001012357	Ccl9	chemokine (C-C motif) ligand 9	22	15	18	9	14	14	22	2	11	14	24	11	9	12	8	5	11	14		13	5.79655	12.8	6.45755	11.3333	3.82971	14.8333	7.65289
NM_001012358	Tmem41b	transmembrane protein 41B	3420	3491	3337	3259	3567	3122	3483	3969	3917	3497	3997	3356	3132	4361	3829	3227	3108	2959		3695.33	452.506	3735	494.117	3268.5	228.898	3541.33	334.587
NM_001012360	Fut10	fucosyltransferase 10	81	55	78	57	55	56	70	58	62	68	100	83	50	58	72	52	74	43		71.8333	17.8932	72.6	19.8947	56	10.1193	67.5	10.5024
NM_001012459	Clec11a	C-type lectin domain containing 11A	98	106	79	97	99	102	97	80	74	136	164	66	78	107	71	42	91	70		103.667	39.6013	97.2	40.5796	84.1667	24.0285	88.3333	11.9778
NM_001012460	Sept1	septin 1	33	18	39	12	49	17	22	28	16	36	31	15	25	11	8	21	33	15		21	11.3666	18	9.69536	24.6667	13.9523	25.8333	9.15241
NM_001012461	Dntt	DNA nucleotidylexotransferase	4	5	6	3	4	6	5	0	2	6	5	2	6	8	6	2	1	4		5.5	1.97484	5.4	2.19089	3.16667	1.47196	3.83333	2.40139
NM_001012462	Supv3l1	Suv3 like RNA helicase	708	465	547	375	557	393	609	580	560	640	665	518	430	571	521	368	652	435		557.5	86.8257	541	85.9157	475.333	110.636	566.167	102.503
NM_001012463	Ak6	adenylate kinase 6	158	138	116	110	132	112	149	155	137	139	185	125	108	171	125	89	135	96		142.167	29.7753	142.8	33.2445	116.667	21.276	137.833	19.8536
NM_001012464	Terf1	telomeric repeat binding factor 1	361	370	375	407	438	358	402	432	420	441	522	344	366	521	443	368	313	316		439.5	74.8138	439.2	83.6403	368.667	49.2977	391.333	31.2645
NM_001012465	Lman1l	lectin, mannose-binding, 1 like	5	1	2	1	3	1	4	3	1	4	3	3	4	2	0	0	2	5		2.66667	1.50555	2.4	1.51658	2	1.78885	2.66667	1.63299
NM_001012467	Rnase10	ribonuclease A family member 10	1	0	0	1	1	0	2	0	2	2	0	1	0	1	0	0	1	2		0.666667	0.816497	0.4	0.547723	0.833333	0.752773	0.833333	0.983192
NM_001012468	Rab18	RAB18, member RAS oncogene family	5330	5683	5414	4759	6023	4789	5431	6170	5948	5423	6591	5262	4797	6985	5407	5124	4626	4556		5744.17	848.909	5808.4	932.665	5128.5	604.055	5513.67	488.889
NM_001012469	Il21r	interleukin 21 receptor	42	34	77	23	68	34	40	58	24	67	51	30	36	46	22	30	40	25		42	16.1369	37	11.7473	36.6667	16.5368	45.8333	18.8936
NM_001012470	Irf2bpl	interferon regulatory factor 2 binding protein-like	226	77	98	58	82	66	147	96	112	147	162	78	56	75	62	68	174	85		96.6667	45.7719	86.6	43.1138	90.6667	41.9984	124.167	56.393
NM_001012471	Zbtb38	zinc finger and BTB domain containing 38	1146	893	1106	746	1115	824	1063	938	984	1033	1368	995	714	1134	843	784	942	727		1014.5	227.894	1010.8	254.591	867.833	147.601	1010.17	119.144
NM_001012472	Ess2	ess-2 splicing factor homolog	211	71	107	65	95	73	139	100	114	112	143	78	55	83	69	65	171	100		90	32.0998	85.6	33.8053	94.5	40.4364	124	47.6655
NM_001012473	Polr2c	RNA polymerase II subunit C	589	233	312	150	272	221	378	273	316	314	461	277	153	272	229	182	471	230		284.333	102.574	278.4	113.524	256.333	113.488	348.167	128.884
NM_001012475	Rxfp2	relaxin/insulin-like family peptide receptor 2	11	4	5	2	3	3	5	4	4	4	12	6	2	9	4	2	5	7		6.16667	3.71035	6.6	3.97492	3.83333	1.94079	5.33333	2.87518
NM_001012476	Rnase11	ribonuclease A family member 11	0	0	1	0	2	1	1	0	0	0	0	0	0	0	0	0	1	0		0	0	0	0	0.5	0.83666	0.5	0.547723
NM_001012504	Set	SET nuclear proto-oncogene	2118	1839	1952	1459	2063	1653	1995	2133	2165	2061	2538	1957	1712	2485	1876	1617	1830	1548		2104.83	335.446	2113.6	374.27	1726	224.503	2002.67	190.543
NM_001012621	Slc13a4	solute carrier family 13 member 4	479	249	276	227	343	240	368	163	233	315	460	192	151	264	157	153	481	284		256.5	118.39	244.8	128.428	289.5	112.91	293.167	112.977
NM_001012648	Klri2	killer cell lectin-like receptor family I member 2	0	0	1	0	0	0	0	0	0	0	0	1	0	0	0	0	0	0		0.166667	0.408248	0.2	0.447214	0	0	0.166667	0.408248
NM_001012649	Klri1	killer cell lectin-like receptor family I member 1	6	8	20	2	7	2	2	2	3	3	7	1	4	3	3	4	0	2		3.5	1.97484	3.6	2.19089	3.83333	3.12517	5.83333	7.11102
NM_001012737	Cdh7	cadherin 7	283	344	292	257	320	285	306	365	371	263	325	313	295	434	308	286	299	271		323	58.3678	335	56.3782	296.167	32.0463	317	40.3633
NM_001012738	Ckmt1	creatine kinase, mitochondrial 1	4540	2095	2435	1702	2354	1788	3091	2492	2928	2921	2929	2580	1707	2581	1995	1740	3953	2274		2452.17	498.877	2358.4	495.132	2353	828.538	2879	932.036
NM_001012740	Cbln2	cerebellin 2 precursor	2952	2330	3059	1959	2743	1826	2365	2497	2548	2331	3549	2673	2106	3335	1983	2237	1949	1795		2662.83	651.084	2729.2	704.879	2168.83	344.208	2541.17	443.042
NM_001012741	Lipg	lipase G, endothelial type	18	10	8	5	9	16	7	17	11	17	11	8	9	12	7	7	23	10		10.6667	3.61478	9.4	2.07364	10.6667	6.3456	12.8333	4.79236
NM_001012742	Wee1	WEE1 G2 checkpoint kinase	890	1479	814	860	1578	936	975	1032	1349	1224	1560	778	828	1081	872	707	948	820		1057.17	298.657	1023.8	321.162	1065.33	368.366	999.333	186.676
NM_001012743	Pip5k1b	phosphatidylinositol-4-phosphate 5-kinase type 1 beta	617	357	519	314	453	307	464	416	449	458	615	442	369	584	301	368	403	277		461.5	121.06	462.2	135.336	362	62.5332	462	103.526
NM_001012744	Enpp5	ectonucleotide pyrophosphatase/phosphodiesterase 5	3415	2945	3019	2508	3060	2626	3482	3473	3460	3404	3753	3268	2631	3692	3152	2663	3361	2630		3316.67	409.515	3299.2	455.346	2861.17	320.572	3245.83	351.429
NM_001012745	Zfp422	zinc finger protein 422	595	709	676	586	656	556	695	611	657	642	818	583	501	794	616	506	508	520		659	123.599	662.4	137.874	580.833	85.6841	631.667	53.1325
NM_001012746	Rcan3	RCAN family member 3	68	22	36	13	32	37	70	30	60	45	55	34	22	31	29	22	78	38		36	11.9666	34.2	12.4378	34.1667	23.1725	50.1667	17.826
NM_001012747	Nol12	nucleolar protein 12	57	18	26	11	21	18	32	23	25	25	37	18	10	25	12	10	39	20		21.1667	9.98833	20.4	10.9681	19.8333	10.4579	30.1667	13.9056
NM_001012748	Cdh20	cadherin 20	158	133	149	118	118	102	135	151	141	145	177	139	94	174	141	123	142	106		145	30.0599	145	33.608	123.333	12.6438	139.333	19.9666
NM_001012749	Ly49s5	Ly49 stimulatory receptor 5	0	0	6	0	1	2	0	2	1	0	0	0	0	2	0	0	0	0		0.333333	0.816497	0.4	0.894427	0.166667	0.408248	1.83333	2.2286
NM_001013033	Tspyl1	TSPY-like 1	2890	2701	2667	2306	2876	2346	2792	2988	3012	2900	3307	2599	2219	3291	2633	2478	2594	2275		2824.83	426.68	2809.8	475.263	2538.33	232.612	2782.5	249.166
NM_001013034	Glrx2	glutaredoxin 2	1161	1199	1020	964	1183	1043	1190	1318	1285	1141	1333	1134	1015	1468	1132	1094	1007	991		1203.83	164.991	1216.4	181.227	1073	101.369	1169.5	121.85
NM_001013035	Phb2	prohibitin 2	1332	646	843	555	775	610	933	757	906	861	1019	824	558	790	591	623	1058	701		773.833	173.491	756.4	188.001	726.333	178.605	896.833	243.099
NM_001013036	Gmpr2	guanosine monophosphate reductase 2	710	632	632	527	693	575	715	703	750	697	814	684	574	718	652	531	634	572		689.833	78.9238	688.4	88.1521	598.167	65.8526	680.833	64.6202
NM_001013037	Allc	allantoicase	1	1	3	0	3	0	6	5	1	1	6	5	0	5	0	0	2	0		2.83333	2.78687	3.2	2.94958	1	1.26491	2.66667	2.42212
NM_001013040	Ptpn9	protein tyrosine phosphatase, non-receptor type 9	1780	1274	1404	938	1449	1018	1559	1391	1649	1411	2057	1511	1089	1505	1231	1064	1531	1059		1467.33	332.625	1478.6	370.603	1219.17	237.426	1466.83	264.916
NM_001013041	Clk4	CDC-like kinase 4	796	936	912	847	1017	900	1027	954	799	829	1258	723	718	1002	860	722	702	864		898.333	204.766	912.2	225.764	848	121.453	898	89.646
NM_001013042	Slc39a11	solute carrier family 39, member 11	70	56	54	29	43	37	49	38	59	48	62	59	29	45	30	44	57	32		45.5	13.9535	45	15.5403	43.5	11.6748	51.1667	12.6715
NM_001013043	Sectm1a	secreted and transmembrane 1A	15	6	21	5	9	9	5	2	4	8	22	2	1	10	3	0	9	3		7.66667	7.86554	7.6	8.79204	5.33333	3.50238	9.33333	7.33939
NM_001013044	Cryzl1	crystallin zeta like 1	1168	1052	1010	846	1141	927	1132	1169	1226	1163	1280	1037	871	1318	1028	964	973	881		1116.17	169.658	1106.8	187.941	976.167	108.7	1105.33	113.264
NM_001013045	Ccl24	C-C motif chemokine ligand 24	207	209	192	178	219	193	220	239	237	224	240	199	158	226	182	183	199	174		204.833	30.9866	201	33.0151	193.667	18.1732	214.667	20.791
NM_001013046	Rab35	RAB35, member RAS oncogene family	984	607	750	481	708	569	784	676	734	732	885	652	491	702	582	499	888	549		674	134.986	662.4	147.537	622	154.088	749.5	137.407
NM_001013047	Mtm1	myotubularin 1	402	256	270	233	266	194	331	249	322	330	402	283	189	284	236	231	328	217		287.333	73.8963	278.8	79.2446	255.167	39.8869	294.667	72.6847
NM_001013048	Igfbp7	insulin-like growth factor binding protein 7	2461	1634	1957	1401	1919	1558	2079	1563	1868	1844	2795	1599	1081	2002	1324	1126	2172	1685		1774.17	602.113	1760.2	672.095	1656.17	369.506	1914.33	340.686
NM_001013049	Smtn	smoothelin	210	64	135	43	84	52	135	68	106	132	151	122	32	53	73	39	215	74		93.8333	47.839	86.2	49.2311	86.5	65.3139	117.667	56.6416
NM_001013050	Pold2	DNA polymerase delta 2, accessory subunit	69	15	22	26	24	19	30	13	28	30	45	23	11	19	17	14	76	23		24.1667	12.0069	23	13.0384	29.6667	23.2264	30.1667	19.9942
NM_001013051	Sugt1	SGT1 homolog, MIS12 kinetochore complex assembly cochaperone	1712	1763	1644	1432	1874	1515	1653	2001	1949	1736	2031	1613	1567	2214	1691	1626	1410	1475		1808.67	256.726	1823.2	284.256	1596.67	190.894	1745.67	189.633
NM_001013052	Nat3	N-acetyltransferase 3	9	15	11	12	12	13	21	12	19	14	18	5	10	10	14	13	10	11		11.8333	4.49073	11.4	4.87852	12.1667	1.7224	14.1667	4.75044
NM_001013054	Adprhl1	ADP-ribosylhydrolase like 1	5	3	5	2	2	2	3	2	0	2	6	5	3	7	3	1	2	1		4.33333	1.96638	4.8	1.78885	1.83333	0.752773	2.83333	1.94079
NM_001013055	Rpp40	ribonuclease P/MRP subunit p40	498	475	455	401	483	444	493	521	576	526	520	448	419	599	508	449	462	417		503.333	63.4655	498.8	69.862	447.833	32.6216	497.833	47.7553
NM_001013056	Hist1h2ail1	histone cluster 1, H2ai-like1	14	4	3	4	0	4	1	0	2	3	8	7	4	1	2	0	6	1		4.16667	2.78687	4.4	3.04959	2.5	2.50998	4	5.09902
NM_001013057	Akr1c2	aldo-keto reductase family 1, member C2	0	0	0	0	0	0	0	1	0	0	0	0	0	0	0	0	0	0		0	0	0	0	0	0	0.166667	0.408248
NM_001013058	Rbm17	RNA binding motif protein 17	1001	756	769	613	800	634	865	829	888	832	881	700	605	882	646	645	901	606		757.667	122.717	742.8	131.022	720.167	118.766	831	123.257
NM_001013059	Ndfip1	Nedd4 family interacting protein 1	18384	18386	16224	15917	19012	16287	18137	20402	19801	17508	20068	17256	16551	21776	18426	17372	15859	14986		18597.5	1973.29	18815.4	2123.97	16922	1587.58	18205.8	1732.85
NM_001013060	Rit2	Ras-like without CAAX 2	2316	2034	1732	1801	2090	1820	2173	2818	2368	2275	2212	2270	1865	2570	2252	2114	2088	1991		2240.67	224.756	2233.8	250.58	2019.67	116.067	2204.5	396.897
NM_001013061	Aprt	adenine phosphoribosyl transferase	406	111	170	82	124	98	238	135	177	207	257	152	73	132	102	72	282	114		153.833	68.0747	143.2	70.3186	130.833	76.7083	204	109.4
NM_001013062	Thbs1	thrombospondin 1	386	419	317	302	325	348	352	212	154	351	618	109	133	349	168	105	408	279		288	193.42	275.4	213.479	306.333	113.736	294.833	91.2062
NM_001013063	Raet1l	retinoic acid early transcript 1L	1	1	1	0	2	2	1	4	2	1	3	1	2	2	1	0	0	0		1.66667	0.816497	1.8	0.83666	0.5	0.83666	1.83333	1.16905
NM_001013064	Fbxo17	F-box protein 17	1	0	0	1	0	0	0	0	0	0	2	0	1	0	0	0	1	0		0.5	0.83666	0.6	0.894427	0.333333	0.516398	0.166667	0.408248
NM_001013065	Ggn	gametogenetin	5	1	4	2	2	3	3	2	3	8	3	3	1	3	2	0	10	3		3.33333	2.42212	2.4	0.894427	3	3.57771	3.33333	1.0328
NM_001013066	Sipa1l3	signal-induced proliferation-associated 1 like 3	143	75	104	76	97	87	109	92	103	103	135	94	88	116	71	84	118	65		101.167	22.3733	100.8	24.994	85.8333	19.0307	106.333	19.7349
NM_001013068	Mrpl46	mitochondrial ribosomal protein L46	422	247	282	187	265	239	318	277	307	320	361	262	182	279	218	215	335	217		270.333	65.3809	260.4	67.8476	244.333	52.0564	307.5	62.4396
NM_001013069	Stard10	StAR-related lipid transfer domain containing 10	472	133	189	101	191	135	278	200	246	243	281	192	105	156	116	108	332	159		182.167	70.1182	170	70.9613	170.667	85.764	253.333	117.867
NM_001013071	Tm7sf2	transmembrane 7 superfamily member 2	222	84	111	82	102	70	183	114	153	134	178	111	90	109	99	69	191	109		120.167	31.9463	117.4	34.9042	106.167	43.9973	142.167	55.0106
NM_001013072	Sfxn2	sideroflexin 2	9	10	15	4	15	13	14	8	17	11	16	9	5	14	9	6	13	6		10.6667	3.93277	10.6	4.39318	9	4.38178	12.6667	3.50238
NM_001013073	Btbd9	BTB domain containing 9	577	329	400	246	351	272	401	397	462	457	424	355	277	408	277	275	466	320		366.333	76.6438	348.2	69.8334	331.167	76.3031	418.167	99.586
NM_001013074	Pknox1	PBX/knotted 1 homeobox 1	106	82	99	69	90	46	100	85	82	99	115	87	82	100	60	68	91	64		90.5	18.8547	88.8	20.5597	77.3333	11.8603	86.3333	21.8235
NM_001013076	Dnajb4	DnaJ heat shock protein family (Hsp40) member B4	2079	2246	1986	1867	2345	1914	2180	2396	2370	2141	2367	2007	1900	2561	2166	1999	2048	1842		2190.33	240.639	2200.2	267.682	2057.83	202.203	2154.17	198.668
NM_001013077	Plekha3	pleckstrin homology domain containing A3	780	768	769	644	861	632	751	848	896	761	1004	744	599	947	721	683	699	573		796	151.28	803	168.046	704.667	99.9693	779.333	90.4913
NM_001013078	Fsip1	fibrous sheath interacting protein 1	16	8	16	8	22	21	22	15	15	15	25	16	21	17	13	14	17	12		17.8333	4.40076	18.4	4.66905	13.5	5.43139	17.5	3.14643
NM_001013079	Osbpl2	oxysterol binding protein-like 2	1506	1105	1213	954	1254	1037	1424	1192	1363	1259	1518	1175	985	1392	1140	1031	1451	995		1244.83	189.662	1242	211.907	1131.67	188.694	1289.17	172.904
NM_001013080	Clic3	chloride intracellular channel 3	43	14	10	7	12	14	20	9	20	20	16	16	5	4	4	6	27	9		10.8333	7.27782	9	6.40312	12.5	7.71362	19.3333	12.5167
NM_001013081	Phyhd1	phytanoyl-CoA dioxygenase domain containing 1	67	31	54	31	49	35	42	36	31	32	71	32	22	50	24	25	35	32		38.5	18.7377	39.8	20.6446	33.8333	8.10967	44.1667	13.7611
NM_001013082	Pon2	paraoxonase 2	2673	2645	2802	2308	2792	2394	2903	2769	2753	2812	3503	2812	2436	3363	2978	2382	2453	2155		2984	393.067	3018.4	429.246	2455.83	230.914	2715.67	174.399
NM_001013083	Cpa2	carboxypeptidase A2	39	26	27	26	32	21	22	35	30	24	37	29	18	34	25	18	31	23		27.8333	6.96898	28.6	7.50333	26	5.17687	29	7.12741
NM_001013084	Akr1b10	aldo-keto reductase family 1 member B10	141	85	77	77	94	78	95	114	89	112	103	91	51	130	87	83	144	99		95.6667	26.8005	92.4	28.5972	97	24.3393	99	24.6171
NM_001013085	Snx10	sorting nexin 10	4544	3755	3705	3226	4248	3259	3723	3787	4686	3963	4696	3406	3650	4615	3685	3675	3789	2881		4002.5	536.383	4010.4	599.304	3595.67	477.912	3950.67	549.57
NM_001013086	Capg	capping actin protein, gelsolin like	362	132	220	95	145	125	297	117	192	228	298	196	91	121	150	101	318	127		180.667	75.8727	171.2	80.7694	153	83.0349	218.833	96.4394
NM_001013087	Elmod3	ELMO domain containing 3	79	42	47	34	53	37	55	37	39	53	66	47	26	44	41	43	63	39		46.1667	13.2577	44.8	14.3422	45.6667	10.5388	49	16.2972
NM_001013088	Fhl5	four and a half LIM domains 5	11	17	44	18	18	10	19	24	11	11	44	24	17	23	17	15	19	9		22.6667	11.4659	25	11.1131	16	3.68782	19.8333	13.0754
NM_001013089	Galt	galactose-1-phosphate uridylyltransferase	286	84	108	64	101	81	152	99	96	133	155	108	66	106	77	39	186	73		107.5	33.3512	102.4	34.5731	91.1667	50.8544	137	76.8479
NM_001013090	Trmt10b	tRNA methyltransferase 10B	192	159	167	114	164	121	185	148	156	205	199	145	117	161	122	105	177	128		158.167	37.5362	148.8	33.2145	141.167	29.4715	161.5	25.9442
NM_001013091	Gba2	glucosylceramidase beta 2	850	382	496	306	438	338	591	431	507	535	615	440	253	391	340	294	662	396		429	131.373	407.8	134.917	413	133.78	535.5	175.664
NM_001013092	Creb3	cAMP responsive element binding protein 3	1960	1070	1488	788	1239	946	1420	1277	1382	1349	1739	1297	878	1324	958	920	1545	1060		1257.5	309.812	1239.2	342.736	1103.67	264.39	1412.17	329.371
NM_001013093	Ubxn10	UBX domain protein 10	1	1	0	2	1	0	1	0	3	0	1	1	0	2	1	1	1	0		0.833333	0.752773	1	0.707107	1	0.632456	0.833333	1.16905
NM_001013094	Ccnl2	cyclin L2	599	621	656	492	602	568	608	546	581	600	871	651	523	754	568	455	549	467		661.167	129.817	673.4	141.221	531	70.5096	593	37.9684
NM_001013095	Eif3g	eukaryotic translation initiation factor 3, subunit G	1057	436	601	315	540	399	694	532	624	603	727	542	349	526	401	374	846	444		524.667	136.769	509	146.77	492.5	188.845	651.167	222.521
NM_001013096	Mycn	MYCN proto-oncogene, bHLH transcription factor	44	26	35	20	35	20	35	37	43	21	47	27	24	43	23	33	29	18		30.8333	11.2146	32.8	11.3225	26.8333	6.85322	35.6667	8.61781
NM_001013098	Dhrs7l1	dehydrogenase/reductase (SDR family) member 7-like 1	14	16	9	10	12	14	9	13	11	18	15	19	14	12	7	11	11	8		14.1667	4.35507	13.4	4.39318	11.3333	2.65832	11.6667	2.33809
NM_001013099	Slc38a6	solute carrier family 38, member 6	222	240	275	180	256	199	246	196	242	257	308	211	212	290	265	176	233	139		257.167	39.7362	257.2	44.4263	204	45.664	230	30.3513
NM_001013100	Abcd4	ATP binding cassette subfamily D member 4	114	48	75	35	61	44	84	55	78	81	88	51	41	48	38	35	101	53		57.8333	21.2924	53.2	20.142	55.5	24.5092	75	24.3803
NM_001013101	Moap1	modulator of apoptosis 1	0	0	0	0	0	0	1	0	0	0	0	0	0	0	0	0	0	0		0	0	0	0	0	0	0.166667	0.408248
NM_001013102	Theg	theg spermatid protein	0	1	0	0	1	0	2	0	0	0	0	1	0	0	1	1	2	0		0.333333	0.516398	0.4	0.547723	0.833333	0.752773	0.333333	0.816497
NM_001013103	Cdc34	cell division cycle 34	410	101	161	74	132	101	228	143	172	187	230	165	111	116	88	76	316	134		149.5	53.8767	142	56.626	138.833	90.5989	202.5	109.728
NM_001013104	Eef1d	eukaryotic translation elongation factor 1 delta	785	237	347	175	283	200	434	267	343	348	491	301	167	223	160	145	535	229		281.667	126.481	268.4	136.663	267.333	139.837	396	206.413
NM_001013105	Fkbp11	FK506 binding protein 11	55	39	47	30	35	37	49	28	45	36	52	45	21	37	33	27	58	26		37.3333	10.5956	37.6	11.8237	35.8333	11.9234	43.5	9.58645
NM_001013106	Mcrs1	microspherule protein 1	352	92	154	71	120	71	185	85	130	154	198	112	62	121	80	70	270	108		121.167	49.5194	114.6	52.3622	121.833	75.2447	162.833	101.905
NM_001013107	Dazap2	DAZ associated protein 2	3901	2927	3205	2473	3206	2671	3446	3121	3476	3434	3941	3005	2497	3611	3066	2648	3410	2503		3259	510.306	3224	562.43	2861.17	387.004	3303.33	412.343
NM_001013108	Arih1	ariadne RBR E3 ubiquitin protein ligase 1	4105	4475	4307	3782	4671	3860	4637	4656	5129	4709	5435	4644	3921	5723	4693	4080	3653	3550		4854.17	640.977	4883.2	712.209	4035.17	457.226	4449	452.993
NM_001013109	Dapk2	death-associated protein kinase 2	79	52	72	40	51	54	73	66	46	77	91	64	54	89	45	33	39	40		70	18.8043	68.6	20.6712	42.5	7.44983	65	12.5857
NM_001013110	Tf	transferrin	1136	711	1083	496	897	706	940	651	727	1176	1534	775	798	801	819	562	958	519		983.833	309.307	945.4	329.409	690.5	199.185	873.833	207.963
NM_001013111	Ptpn18	protein tyrosine phosphatase, non-receptor type 18	28	12	39	14	25	9	28	9	15	31	33	14	19	16	8	5	33	8		20.1667	9.86745	18	9.30054	16.1667	10.7223	21.3333	12.2093
NM_001013112	Hibch	3-hydroxyisobutyryl-CoA hydrolase	1113	1156	1066	968	1170	982	1183	1273	1238	1215	1315	1118	1013	1440	1115	985	976	953		1202.67	154.871	1200.2	173.019	1034.67	100.059	1142.5	109.794
NM_001013115	Guk1	guanylate kinase 1	1216	499	625	380	529	398	782	556	632	720	784	640	375	592	411	366	893	484		587	164.47	560.4	168.838	525.167	191.887	701.5	281.125
NM_001013116	Senp3	Sumo1/sentrin/SMT3 specific peptidase 3	1065	740	777	616	750	664	921	836	854	878	1045	774	610	877	746	610	898	642		821.667	147.59	810.4	162.1	709.333	110.726	852.833	135.17
NM_001013117	Phf12	PHD finger protein 12	520	355	421	348	432	363	447	365	403	487	509	383	313	465	388	320	516	282		424.167	75.0638	411.6	76.5428	375.5	84.772	419.833	58.8096
NM_001013118	Abi3	ABI family, member 3	13	4	6	2	4	5	9	5	1	3	11	4	4	5	4	3	6	3		5.16667	2.92689	5.6	3.04959	3.66667	1.36626	6.5	4.08656
NM_001013119	Gna13	G protein subunit alpha 13	569	561	639	443	682	552	627	639	660	604	827	661	521	723	543	527	624	486		646.5	115.682	655	127.224	553.833	88.3253	614.333	43.3667
NM_001013120	Igsf11	immunoglobulin superfamily, member 11	1545	1253	1580	1032	1369	991	1522	1417	1483	1612	1862	1764	1288	1785	1608	1219	1391	1015		1653.17	205.113	1661.4	228.212	1213.17	161.01	1423	218.904
NM_001013121	Snapc2	small nuclear RNA activating complex, polypeptide 2	399	104	193	87	116	79	216	94	154	209	240	158	67	120	103	88	239	115		149.5	65.7898	137.6	65.9416	124.833	57.3251	189.167	115.927
NM_001013122	Kdelr2	KDEL endoplasmic reticulum protein retention receptor 2	917	632	771	627	733	675	879	785	809	804	939	768	591	922	764	631	863	610		798	126.648	796.8	141.558	682.667	98.6604	806	85.4237
NM_001013123	Zdhhc4	zinc finger, DHHC-type containing 4	157	59	80	45	60	51	98	59	81	106	105	73	47	59	51	52	118	71		73.5	26.3344	67	23.4521	67.5	26.2202	87.6667	37.9034
NM_001013124	Ung	uracil-DNA glycosylase	62	29	35	20	32	15	43	27	29	46	56	43	18	31	24	14	44	25		36.3333	14.4314	34.4	15.2414	27.3333	10.3859	35.1667	16.08
NM_001013125	Bfar	bifunctional apoptosis regulator	1412	1252	1311	998	1386	1104	1428	1403	1349	1217	1544	1202	1004	1451	1141	1021	1336	1050		1259.83	201.021	1268.4	223.52	1173.83	171.483	1334.5	121.106
NM_001013126	Cyb5r1	cytochrome b5 reductase 1	4032	2764	2790	2240	2948	2299	3006	3208	3359	3068	3242	2727	2152	2951	2582	2527	3277	2451		2787	390.316	2730.8	408.344	2701.17	374.713	3115.67	581.796
NM_001013127	Tagln2	transgelin 2	5273	2600	3507	2148	2936	2465	3719	2743	3272	3501	4558	3301	2131	3387	2317	2283	4205	2369		3199.17	883.446	3138.8	973.789	2756.83	761.511	3496.5	988.709
NM_001013128	Dusp18	dual specificity phosphatase 18	564	466	548	431	500	467	585	486	542	612	789	586	439	621	652	403	579	434		616.5	112.689	617.4	125.965	468.833	63.3953	532	45.8912
NM_001013130	Sptbn1	spectrin, beta, non-erythrocytic 1	30538	22924	25626	18528	25362	21009	29146	25321	28276	26935	32108	26221	18496	26384	22454	19405	31264	21255		25433	4589.84	25132.6	5065.23	23123	4685.2	26652.7	3424.21
NM_001013131	Ttc5	tetratricopeptide repeat domain 5	647	430	479	318	482	342	556	494	477	524	638	437	368	550	437	360	514	389		492.333	97.0869	486	107.152	415.5	74.3283	499.167	100.708
NM_001013132	Fbxo16	F-box protein 16	162	92	110	75	122	93	139	134	137	135	150	149	82	105	86	91	151	92		117.833	30.8637	114.4	33.2009	103.833	27.6797	129.167	24.2274
NM_001013133	Rhobtb2	Rho-related BTB domain containing 2	606	294	292	191	313	256	479	327	379	388	444	336	206	286	253	197	533	288		318.833	88.1916	305	91.033	302.667	124.165	389.833	131.322
NM_001013134	Nek4	NIMA-related kinase 4	276	227	233	180	275	196	270	242	240	259	338	233	193	265	230	187	238	198		253	48.8549	251.8	54.5225	217.5	36.1483	242.833	28.764
NM_001013135	Sdccag3	serologically defined colon cancer antigen 3	1485	939	1139	693	1038	867	1311	1021	1120	1147	1487	1044	799	1119	891	741	1206	881		1081.17	239.845	1068	265.72	916.333	190.311	1157.17	217.066
NM_001013136	Rfxank	regulatory factor X-associated ankyrin-containing protein	66	20	41	20	29	38	53	30	40	33	40	27	15	28	21	19	64	30		27.3333	8.77876	26.2	9.31128	30.3333	17.1891	44.6667	12.801
NM_001013137	Cxcl14	C-X-C motif chemokine ligand 14	32	12	45	7	14	4	37	22	20	16	39	10	18	19	22	7	12	14		20.6667	9.83192	21.6	10.6911	11	3.2249	26.6667	14.5006
NM_001013138	Tspan17	tetraspanin 17	3269	941	1542	775	1220	875	1948	1142	1518	1689	2065	1394	661	1212	837	773	2268	1106		1309.67	524.453	1233.8	548.312	1180.5	561.714	1715.67	845.206
NM_001013139	Fars2	phenylalanyl-tRNA synthetase 2, mitochondrial	249	112	166	110	172	113	199	155	188	178	216	166	119	153	121	125	223	127		158.833	36.7119	155	39.68	144.833	44.3866	178.333	45.7806
NM_001013141	Zfp35	zinc finger protein 35	500	638	589	495	617	507	569	609	597	541	673	501	465	635	540	452	417	464		559.167	79.5699	562.8	88.4036	513.833	91.7593	561.833	47.0762
NM_001013142	Cmtm2a	CKLF-like MARVEL transmembrane domain containing 2A	36	22	48	18	26	24	21	23	25	26	54	24	24	48	14	20	11	21		31.6667	15.6674	32.8	17.2395	19.6667	5.00666	29.5	10.4833
NM_001013143	Terf2ip	TERF2 interacting protein	1788	1665	1535	1278	1867	1408	1619	1870	1916	1715	1870	1519	1469	2057	1616	1484	1489	1365		1707.67	223.338	1706.2	249.667	1524.67	212.673	1689.33	200.832
NM_001013144	Slc12a7	solute carrier family 12 member 7	776	275	490	229	383	342	563	377	437	512	576	380	232	388	312	263	761	332		400	126.516	377.6	127.455	373.833	197.363	497.5	157.651
NM_001013145	Ccr6	C-C motif chemokine receptor 6	3	4	11	2	8	6	2	0	0	3	8	4	3	2	0	2	5	4		3.33333	2.65832	3.4	2.96648	4.16667	2.2286	3.66667	4.2269
NM_001013148	Plekhf1	pleckstrin homology and FYVE domain containing 1	111	43	45	34	52	40	80	52	61	69	77	38	31	42	48	27	73	49		50.8333	18.2145	47.2	17.7679	46.3333	16.0458	64.8333	26.649
NM_001013149	Tlnrd1	talin rod domain containing 1	450	394	431	307	441	386	426	470	504	429	530	401	347	519	373	406	373	332		433.167	75.9484	434	84.8823	375.5	49.3021	444.5	40.4166
NM_001013150	Map3k11	mitogen-activated protein kinase kinase kinase 11	120	32	59	33	55	46	85	39	52	59	103	45	20	20	25	14	91	53		45.3333	32.278	42.6	35.303	46.3333	26.6208	66.8333	30.4855
NM_001013151	Gna14	G protein subunit alpha 14	2583	2379	2051	2048	2635	2279	2555	2791	3052	2572	2770	2519	1936	3035	2628	2218	2433	2127		2576.67	364.385	2577.6	407.387	2306.67	217.276	2551.83	355.983
NM_001013152	Rcl1	RNA terminal phosphate cyclase-like 1	209	103	165	93	127	89	135	106	112	130	170	111	65	119	100	84	150	73		115.833	34.6492	113	37.9539	105	28.7124	136	44.3982
NM_001013153	Ubtd1	ubiquitin domain containing 1	101	20	32	11	24	24	46	20	27	33	46	25	14	21	7	15	75	18		24.3333	13.8804	22.6	14.775	27.1667	23.8446	41.6667	30.4281
NM_001013154	Pcgf6	polycomb group ring finger 6	215	206	219	173	224	197	213	243	243	238	285	216	201	269	202	177	166	161		235.167	35.4142	234.6	39.5639	184.5	24.9219	221.667	18.1402
NM_001013155	Shoc2	SHOC2 leucine-rich repeat scaffold protein	2058	2118	2012	1847	2387	1939	2327	2396	2515	2198	2688	2131	1873	2763	2123	1982	2076	1848		2296	351.409	2315.6	389.203	2043	202.589	2207.83	235.385
NM_001013156	Zcchc9	zinc finger CCHC-type containing 9	1107	944	918	787	1022	808	1045	985	1143	1096	1180	1010	809	1162	970	775	1012	777		1037.83	139.106	1026.2	152.227	886.167	119.782	1001	124.684
NM_001013157	Nnt	nicotinamide nucleotide transhydrogenase	672	581	584	464	566	505	656	505	588	661	823	556	449	672	483	414	633	432		607.333	139.095	596.6	152.71	515	90.08	585	71.3022
NM_001013158	B3galnt1	beta-1,3-N-acetylgalactosaminyltransferase 1 (globoside blood group)	844	707	769	617	730	620	721	777	753	783	939	713	580	904	695	595	690	607		769	135.391	766.2	151.178	657.667	58.0678	747.333	74.3416
NM_001013159	Fnbp4	formin binding protein 4	1389	1263	1493	1073	1698	1314	1533	1400	1408	1407	1731	1113	1082	1622	1272	1148	1377	1083		1371.17	266.001	1364	296.75	1273.67	238.018	1422.83	78.474
NM_001013160	Trim69	tripartite motif-containing 69	27	23	24	30	29	27	27	25	20	28	35	17	23	32	30	19	29	26		27.5	6.53452	27.4	7.30068	26	4.28952	25	2.75681
NM_001013161	Cstf1	cleavage stimulation factor subunit 1	264	153	195	105	163	116	216	162	178	163	218	157	127	165	129	136	284	133		159.833	33.0358	159.2	36.8944	162.333	62.8193	188.5	50.1348
NM_001013162	Scrn3	secernin 3	737	714	599	534	762	581	721	778	809	721	923	656	627	747	721	575	687	638		732.5	103.68	734.8	115.746	651.667	86.2755	704.167	93.8433
NM_001013163	Bmyc	brain expressed myelocytomatosis oncogene	33	22	23	14	21	17	24	26	42	23	28	16	21	27	19	24	35	18		22.3333	4.63321	22.2	5.1672	22.3333	7.11805	27.5	8.78066
NM_001013164	Kyat1	kynurenine aminotransferase 1	174	46	70	34	48	58	137	58	89	96	89	78	30	65	47	47	145	66		67.5	25.3673	61.8	23.6791	64.3333	40.8248	97.6667	47.6683
NM_001013165	Lrrc23	leucine rich repeat containing 23	0	0	1	1	5	1	1	0	0	1	1	0	0	1	1	1	0	0		0.666667	0.516398	0.6	0.547723	1.16667	1.94079	0.5	0.547723
NM_001013166	Gsg1	germ cell associated 1	4	0	3	2	1	2	5	3	2	9	7	7	3	2	3	8	7	6		5.16667	2.85774	4.4	2.40832	4	3.40588	3.16667	1.16905
NM_001013167	Wasf2	WAS protein family, member 2	247	246	288	223	315	222	292	274	260	311	378	246	170	269	254	172	282	202		271.333	69.5231	263.4	74.6311	240	52.5014	263.833	26.5663
NM_001013168	Dnajc8	DnaJ heat shock protein family (Hsp40) member C8	1634	1358	1310	1038	1445	1160	1459	1469	1432	1413	1550	1322	1121	1528	1250	1129	1425	1091		1364	165.953	1354.2	183.59	1247.67	181.74	1410.67	160.648
NM_001013169	Phc2	polyhomeotic homolog 2	1475	450	730	340	585	418	845	504	673	709	920	627	369	538	370	352	1024	502		588.833	211.833	564.8	227.508	542.167	253.433	774.167	376.355
NM_001013170	Wars	tryptophanyl-tRNA synthetase	4533	2546	3237	2031	2987	2127	3418	3031	3237	3211	3804	3079	2159	3251	2489	2247	3843	2352		2998.83	587.975	2956.4	647.023	2667.67	660.323	3263.83	772.346
NM_001013171	Gulp1	GULP, engulfment adaptor PTB domain containing 1	1207	1523	1618	1512	1491	1399	1630	1442	1627	1811	1990	1712	1512	2046	1972	1387	1026	1217		1840.5	203.552	1846.4	227.004	1359.33	199.783	1487.17	170.516
NM_001013172	Fhl4	four and a half LIM domains 4	47	48	52	28	54	34	44	46	41	60	70	53	43	57	51	46	45	39		55.6667	9.11409	54.8	9.90959	43.3333	8.93682	44	6.09918
NM_001013174	Laptm4b	lysosomal protein transmembrane 4 beta	4259	3050	3194	2543	3334	2688	3466	3404	3610	3523	4329	3264	2614	3712	2994	2709	3396	2641		3406	596.058	3382.6	663.325	2945.5	367.549	3436.83	515.285
NM_001013175	Apol3	apolipoprotein L, 3	1	0	0	1	0	1	2	0	1	1	0	0	0	0	1	0	1	0		0.333333	0.516398	0.2	0.447214	0.333333	0.516398	0.833333	0.752773
NM_001013176	Btg4	BTG anti-proliferation factor 4	0	0	1	0	0	0	1	1	0	0	1	2	0	2	1	1	0	3		1	0.894427	1.2	0.83666	0.666667	1.21106	0.5	0.547723
NM_001013177	Sult1c2a	sulfotransferase family, cytosolic, 1C, member 2a	4	2	8	2	4	1	4	6	2	2	5	2	3	7	3	2	2	5		3.66667	1.96638	4	2	2.83333	1.32916	4.16667	2.56255
NM_001013178	Med20	mediator complex subunit 20	34	15	24	9	21	8	31	12	19	24	29	21	8	10	12	8	43	11		17.3333	8.52447	16	8.80341	17.8333	13.2124	21.3333	10.3086
NM_001013179	Hes6	hes family bHLH transcription factor 6	118	89	92	50	78	56	97	62	99	80	119	84	51	71	58	59	76	53		77.1667	24.0617	76.6	26.857	67.5	15.7067	87.3333	23.729
NM_001013180	Scgb3a1	secretoglobin, family 3A, member 1	1	0	1	0	0	0	1	1	1	2	0	0	2	0	0	0	1	1		0.666667	1.0328	0.4	0.894427	0.333333	0.516398	0.833333	0.408248
NM_001013181	Zbtb16	zinc finger and BTB domain containing 16	42	38	25	11	51	17	26	26	42	114	65	67	24	69	30	14	37	20		61.5	32.4145	51	22.0567	28.5	15.8588	29.6667	10.1325
NM_001013182	Jpt2	Jupiter microtubule associated homolog 2	559	403	537	403	439	395	540	450	464	484	594	532	407	553	433	341	400	366		500.5	72.1963	503.8	80.2103	392	34.0353	490.833	64.4466
NM_001013183	Narfl	nuclear prelamin A recognition factor-like	278	115	135	83	138	92	198	140	158	173	197	133	97	160	110	99	241	127		145	38.4344	139.4	40.141	133.833	56.0372	166.833	64.4063
NM_001013184	Hmgn1	high mobility group nucleosome binding domain 1	1	0	0	0	1	1	0	2	0	0	1	0	0	0	1	0	0	0		0.333333	0.516398	0.4	0.547723	0.166667	0.408248	0.666667	0.816497
NM_001013185	Coq8a	coenzyme Q8A	296	94	111	63	117	113	176	91	147	132	150	131	66	109	67	61	246	158		109.167	35.5157	104.6	37.6869	123.167	70.2493	155.667	75.0724
NM_001013186	Bin3	bridging integrator 3	506	238	345	197	296	242	347	316	300	316	384	333	204	302	237	220	352	260		296	65.5652	292	72.481	260.5	56.2343	342.667	88.7326
NM_001013187	Slc25a30	solute carrier family 25, member 30	384	336	321	277	404	297	364	414	381	335	436	339	276	398	300	278	367	267		347.333	59.9655	349.8	66.7023	321.5	56.4438	360.167	43.4484
NM_001013188	Leprotl1	leptin receptor overlapping transcript-like 1	723	514	561	409	551	434	641	558	630	639	620	557	423	601	500	456	640	475		556.667	82.2598	540.2	80.1542	507.5	81.119	591.167	98.0641
NM_001013189	Pqlc1	PQ loop repeat containing 1	1457	576	663	485	628	523	880	631	867	797	901	655	416	626	480	466	1110	612		645.833	183.719	615.6	187.977	646.167	236.642	836.833	334.203
NM_001013190	Rad23a	RAD23 homolog A, nucleotide excision repair protein	413	155	220	112	176	148	275	149	244	215	316	176	110	182	151	125	322	169		191.667	70.2358	187	77.479	176.5	75.5003	241.5	98.2868
NM_001013191	Cbfb	core-binding factor, beta subunit	8571	8422	7782	7815	9015	7834	9051	10076	10018	8558	9554	8565	8378	10970	9196	8587	7322	7401		9203.5	974.601	9332.6	1030.68	8093.67	685.995	8888.67	1014.84
NM_001013192	Olfml1	olfactomedin-like 1	2369	1996	2131	1817	2124	1884	2263	2225	2323	2350	2980	2289	1901	2670	2156	1833	2064	1658		2391	382.667	2399.2	427.245	1915.33	175.966	2199.17	174.87
NM_001013193	Tial1	Tia1 cytotoxic granule-associated RNA binding protein-like 1	1418	1506	1495	1402	1742	1382	1639	1595	1568	1400	1790	1531	1344	1892	1580	1359	1265	1248		1589.5	215.128	1627.4	216.972	1420.33	183.703	1516.17	102.054
NM_001013194	Tssc4	tumor suppressing subtransferable candidate 4	248	42	79	32	53	42	114	49	69	87	78	53	29	42	27	39	176	43		52.6667	25.1131	45.8	20.8495	64.1667	55.2066	100.167	76.7683
NM_001013195	Pold4	DNA polymerase delta 4, accessory subunit	150	71	94	57	60	67	117	78	96	99	112	80	41	77	71	49	110	67		80	24.4786	76.2	25.3121	69	21.5128	100.333	29.7097
NM_001013196	Dnajc4	DnaJ heat shock protein family (Hsp40) member C4	84	44	69	36	50	33	66	33	61	53	59	47	27	56	34	30	85	45		46	12.8374	44.6	13.8311	48.3333	19.3149	57.6667	20.588
NM_001013197	Stk19	serine/threonine kinase 19	45	10	14	7	6	5	13	10	12	16	21	14	5	9	6	10	22	5		11.8333	6.24233	11	6.59545	10	6.22896	16.5	14.3213
NM_001013198	Ddx50	DExD-box helicase 50	1274	1433	1370	1174	1470	1191	1249	1421	1506	1411	1617	1347	1208	1810	1458	1254	1110	1069		1475.17	211.871	1488	234.257	1251.67	167.347	1335.17	118.08
NM_001013199	Cwc27	CWC27 spliceosome-associated protein homolog	334	258	289	202	274	199	287	278	286	293	343	285	218	287	243	218	298	227		278.167	43.3701	275.2	47.8038	246.167	36.6411	278.833	43.9063
NM_001013200	Anp32e	acidic nuclear phosphoprotein 32 family member E	1595	1601	1711	1435	1781	1407	1795	1804	1810	1732	2122	1649	1522	2007	1673	1389	1494	1363		1784.17	230.594	1794.6	256.223	1510.5	157.386	1687	159.951
NM_001013201	Gdap2	ganglioside-induced differentiation-associated-protein 2	1198	1108	1196	952	1292	961	1214	1225	1341	1144	1494	1166	1003	1409	1020	1027	1076	946		1206	202.683	1218.4	224.048	1066.83	127.948	1189.17	124.209
NM_001013202	Clca2	chloride channel calcium activated 2	5	5	3	0	4	6	5	4	1	3	8	4	7	3	5	4	0	3		5	2.09762	5.4	2.07364	2.66667	2.16025	4	1.78885
NM_001013203	Trim44	tripartite motif-containing 44	853	750	783	550	802	658	899	828	945	798	1030	863	655	899	722	611	934	692		827.833	133.518	833.8	148.38	723.167	137.786	827.667	100.279
NM_001013204	Ccndbp1	cyclin D1 binding protein 1	1377	796	899	642	932	723	1025	926	993	976	1121	895	693	971	771	652	1036	714		904.5	154.306	890.2	168.015	795.333	159.543	990.5	216.641
NM_001013205	Myef2	myelin expression factor 2	1727	1724	1737	1495	1988	1557	1911	1932	2000	1814	2149	1805	1594	2185	1751	1604	1642	1494		1883	233.987	1896.8	258.861	1657.83	184.333	1810.67	165.777
NM_001013206	Mrps26	mitochondrial ribosomal protein S26	294	205	213	150	202	170	257	192	229	219	220	192	146	222	176	151	237	176		195.833	30.6491	191.2	31.8308	186.833	34.1609	225.833	44.8438
NM_001013207	Rbm39	RNA binding motif protein 39	0	0	0	0	0	2	0	0	0	0	0	0	0	0	0	0	0	0		0	0	0	0	0	0	0.333333	0.816497
NM_001013209	Dnajb6	DnaJ heat shock protein family (Hsp40) member B6	2380	2162	2383	1829	2306	1833	2202	2460	2522	2238	2546	2209	1897	2645	2035	1958	1947	1775		2261.67	288.265	2266.4	322.029	1996.17	202.104	2296.67	251.316
NM_001013210	Fkbp14	FK506 binding protein 14	434	503	500	432	580	470	559	515	539	591	743	511	423	555	521	431	456	430		557.333	106.886	550.6	118.071	472	59.8765	502.833	45.6833
NM_001013212	Snapc3	small nuclear RNA activating complex, polypeptide 3	626	666	626	555	642	515	658	705	686	585	806	570	543	819	624	525	495	502		657.833	122.702	672.4	131.257	564.167	73.0682	636	67.2101
NM_001013213	Itgb3bp	integrin subunit beta 3 binding protein	374	378	379	361	453	371	393	469	430	403	444	373	370	500	415	352	319	333		417.5	48.9111	420.4	54.1045	366	47.3962	402.667	39.0521
NM_001013214	Ttc4	tetratricopeptide repeat domain 4	312	257	258	193	260	199	278	266	270	279	336	236	216	271	260	198	283	198		266.333	41.3021	263.8	45.653	231.5	39.6018	263.833	36.8804
NM_001013216	Zbtb48	zinc finger and BTB domain containing 48	38	9	19	8	16	12	22	10	17	18	19	11	6	12	8	4	26	12		12.3333	5.24087	11.2	4.96991	12.5	7.73951	19.6667	10.0133
NM_001013217	Trim54	tripartite motif-containing 54	1	2	3	0	2	1	3	1	2	1	2	1	1	0	0	0	3	2		0.833333	0.752773	0.8	0.83666	1.5	1.22474	1.83333	0.983192
NM_001013218	Reep6	receptor accessory protein 6	56	14	28	17	22	12	52	16	42	39	38	21	18	32	19	16	50	20		27.8333	9.66264	25.6	8.90505	23.1667	13.4524	34.3333	18.5221
NM_001013219	St3gal1	ST3 beta-galactoside alpha-2,3-sialyltransferase 1	113	71	110	40	66	60	80	72	70	67	111	62	43	65	37	36	115	51		64.1667	26.0493	63.6	29.0826	63.1667	28.9096	84.1667	22.1307
NM_001013220	Triobp	TRIO and F-actin binding protein	271	122	210	90	164	110	185	120	189	209	258	160	106	150	133	106	256	101		169.333	55.1857	161.4	57.7477	139.833	62.5025	180.833	59.637
NM_001013221	Rabl2	RAB, member of RAS oncogene family like 2	365	299	318	259	351	288	384	332	413	344	373	315	263	407	325	271	333	277		337.833	49.6887	336.6	55.4509	298.333	36.6752	350	45.9173
NM_001013222	Rnd1	Rho family GTPase 1	142	38	76	36	62	47	89	49	76	84	113	59	38	51	41	53	98	51		64.3333	28.9805	60.4	30.5581	56.3333	22.6156	79.8333	34.6607
NM_001013223	Pcbp2	poly(rC) binding protein 2	4231	3276	3452	2743	3604	2982	3900	3681	3836	3880	4345	3476	2819	4074	3328	2915	3683	2983		3653.67	555.003	3608.4	608.003	3200.67	384.562	3680.33	427.908
NM_001013224	Nmnat3	nicotinamide nucleotide adenylyltransferase 3	38	29	29	23	33	23	24	25	38	33	53	22	24	33	20	17	24	29		30.8333	12.1888	30.4	13.5757	25.8333	5.67157	29.5	6.89202
NM_001013225	Gtpbp2	GTP binding protein 2	620	256	362	222	354	281	402	335	374	369	479	356	175	384	268	225	467	298		338.5	104.642	332.4	115.794	303.667	94.2054	395.667	117.301
NM_001013226	Prss39	protease, serine, 39	5	3	4	2	7	6	4	5	1	3	5	2	3	0	1	2	6	6		2.33333	1.75119	2.2	1.92354	4.33333	2.25093	4.16667	1.7224
NM_001013227	Cops8	COP9 signalosome subunit 8	1770	1028	1138	836	1151	907	1361	1195	1307	1274	1455	1156	884	1286	1025	905	1519	962		1180	203.919	1161.2	222.098	1066.83	246.378	1279.67	287.718
NM_001013228	Dynlt3	dynein light chain Tctex-type 3	12273	13112	11667	11811	13503	11305	12456	14328	14023	12341	13646	12416	12249	16066	13868	12679	10653	11012		13431	1469.41	13649	1530.53	12128.3	1156.21	12675.3	1237.1
NM_001013229	Eral1	Era-like 12S mitochondrial rRNA chaperone 1	606	400	504	307	519	384	578	495	545	541	629	481	374	535	463	385	573	430		503.833	86.0986	496.4	94.084	435.667	96.1575	518.667	78.4236
NM_001013230	Selplg	selectin P ligand	10	4	14	2	7	2	10	1	0	11	10	1	3	2	2	3	14	4		4.83333	4.44597	3.6	3.64692	5.66667	4.4121	6.16667	5.87934
NM_001013231	Pea15	proliferation and apoptosis adaptor protein 15	13341	8665	10838	7292	9118	7351	10961	9631	10446	11521	13163	11168	7689	10559	10132	7837	11659	7612		10705.3	1809.3	10542.2	1972.91	8697.17	1602.66	10428	1951.47
NM_001013232	Rnase1l1	ribonuclease, RNase A family, 1-like 1 (pancreatic)	0	0	0	0	0	0	1	0	0	0	0	0	0	0	0	0	0	0		0	0	0	0	0	0	0.166667	0.408248
NM_001013233	Gypc	glycophorin C (Gerbich blood group)	183	170	161	180	176	186	182	149	168	182	274	147	150	231	160	128	178	177		190.667	51.2783	192.4	57.1341	168.167	19.9641	171.5	14.7071
NM_001013234	Rnaseh2a	ribonuclease H2, subunit A	449	181	248	123	180	148	290	198	249	257	304	253	124	202	155	142	387	185		215.833	68.0806	207.6	72.7001	199.667	95.1287	263.667	103.144
NM_001013235	Scoc	short coiled-coil protein	9878	9992	9451	9041	10710	8875	9780	11270	11015	9682	11463	9969	9378	12719	10134	9512	8241	8252		10557.5	1278.7	10732.6	1346.81	9291.33	979.625	10044.8	923.187
NM_001013236	Rrm1	ribonucleotide reductase catalytic subunit M1	1014	843	909	657	966	811	881	810	968	959	1094	856	764	1087	788	756	810	677		924.667	145.197	917.8	161.243	784.833	114.576	898.833	82.5528
NM_001013237	Cd19	CD19 molecule	10	16	33	11	78	14	19	20	8	45	32	3	53	11	11	18	15	15		25.8333	20.5175	22	20.3961	25.5	25.8205	17.3333	9.02589
NM_001013238	Pttg1ip	PTTG1 interacting protein	1829	1170	1287	1028	1222	983	1484	992	1248	1390	1766	1237	845	1375	1077	892	1430	1015		1281.67	312.918	1260	344.784	1126.17	189.868	1303.83	319.948
NM_001013239	Zdhhc12	zinc finger, DHHC-type containing 12	51	23	24	16	27	21	35	18	29	31	37	32	15	19	17	19	34	28		25.1667	9.26103	24	9.84886	24.5	6.53452	29.6667	12.061
NM_001013240	Cdc26	cell division cycle 26	2	1	1	0	0	3	2	0	3	0	3	0	0	1	1	0	4	1		0.833333	1.16905	1	1.22474	1	1.54919	1.83333	1.16905
NM_001013241	Lzic	leucine zipper and CTNNBIP1 domain containing	610	459	479	372	481	373	576	519	572	573	661	490	407	578	505	370	588	397		535.667	87.7215	528.2	95.9203	444.5	83.9017	521.5	86.2757
NM_001013242	Dnajc5g	DnaJ heat shock protein family (Hsp40) member C5 gamma	0	0	0	0	0	0	0	0	0	0	0	0	0	1	0	0	0	0		0.166667	0.408248	0.2	0.447214	0	0	0	0
NM_001013243	Slc30a3	solute carrier family 30 member 3	3	0	1	0	0	0	0	0	2	1	0	0	0	0	0	0	2	0		0.166667	0.408248	0	0	0.333333	0.816497	1	1.26491
NM_001013244	Tspan13	tetraspanin 13	6899	5790	6829	4334	6134	4552	5928	5885	6195	5750	8082	5952	4611	7513	4821	4974	5029	4113		6121.5	1408.51	6195.8	1561.56	5062.33	789.758	6048	852.614
NM_001013245	Tbca	tubulin folding cofactor A	1740	1459	1436	1077	1490	1198	1422	1576	1560	1542	1692	1472	1185	1638	1302	1181	1450	1184		1471.83	196.023	1457.8	215.764	1306.83	179.414	1488.67	183.079
NM_001013246	Arhgef12	Rho guanine nucleotide exchange factor 12	1942	1707	1892	1247	1862	1599	2142	1671	2055	1913	2459	1846	1289	1893	1565	1264	2066	1548		1827.5	392.332	1810.4	436.134	1615.67	327.41	1883.5	212.521
NM_001013247	Sln	sarcolipin	2	2	2	3	0	1	2	1	1	1	0	2	0	3	3	1	1	1		1.5	1.3784	1.6	1.51658	1.33333	1.0328	1.5	0.547723
NM_001013249	Dhx30	DExH-box helicase 30	1243	495	631	359	594	479	820	598	738	704	852	658	341	595	474	422	1008	537		604	179.204	584	192.724	569.167	230.458	751.5	267.875
NM_001013250	Mageh1	MAGE family member H1	468	452	436	370	433	384	434	437	422	441	602	420	349	540	353	369	442	354		450.833	101.775	452.8	113.66	403.333	43.514	430.167	27.2941
NM_001013252	Srprb	SRP receptor beta subunit	353	209	269	149	213	193	296	241	246	258	316	274	181	273	201	185	326	172		250.5	50.3696	249	56.1649	209	62.0484	266.333	54.4634
NM_001013413	Als2	ALS2, alsin Rho guanine nucleotide exchange factor	849	560	704	483	663	532	756	680	695	728	858	652	499	712	607	423	743	491		676	121.483	665.6	132.802	560.5	121.289	702.667	103.884
NM_001013421	Lsg1	large 60S subunit nuclear export GTPase 1	532	389	364	299	441	326	472	419	414	471	532	375	295	377	364	281	455	330		402.333	84.7435	388.6	86.9615	365.833	73.6	421.167	73.8225
NM_001013426	Mrpl41	mitochondrial ribosomal protein L41	699	445	517	396	524	436	502	546	500	493	591	536	410	578	437	391	615	433		507.5	74.0831	510.4	82.4457	467.333	86.7287	533.333	88.8137
NM_001013427	Rarres2	retinoic acid receptor responder 2	169	117	103	85	77	85	129	75	115	104	170	94	89	121	92	70	148	96		111.667	30.8588	113.2	34.2447	98.8333	29.1713	112.667	33.8329
NM_001013428	Pla2g2d	phospholipase A2, group IID	23	22	50	12	23	44	12	9	14	17	17	8	12	27	18	9	23	17		16.5	6.41093	16.4	7.1624	17.6667	6.0553	25.3333	17.5233
NM_001013429	Cldn14	claudin 14	1	0	1	1	5	2	3	1	1	1	2	4	0	3	5	6	1	2		2.5	1.87083	2.8	1.92354	2.5	2.42899	1.5	0.83666
NM_001013430	Rhoh	ras homolog family member H	22	15	24	12	53	22	24	19	10	48	33	5	33	22	15	15	22	16		26	15.2315	21.6	12.0333	22.1667	15.4585	20.1667	5.30723
NM_001013431	Chchd4	coiled-coil-helix-coiled-coil-helix domain containing 4	335	208	214	171	212	200	273	257	256	251	319	219	183	290	208	192	257	185		245	51.8189	243.8	57.842	204.167	29.9427	255.833	47.8139
NM_001013432	Tmed1	transmembrane p24 trafficking protein 1	181	81	79	57	63	68	99	63	93	99	115	71	50	81	44	52	123	55		76.6667	27.5584	72.2	28.279	71.8333	27.1176	97.1667	43.3517
NM_001013433	Arl11	ADP-ribosylation factor like GTPase 11	27	36	49	21	23	27	31	19	20	22	61	19	16	31	25	13	40	20		29	16.5045	30.4	18.0499	25.5	10.3296	28.8333	10.8888
NM_001013434	Rras2	RAS related 2	449	394	512	366	506	350	433	380	417	454	666	467	418	565	369	359	404	279		489.833	107.936	497	119.069	384.667	73.9667	423.5	56.4083
NM_001013853	Hba-a1	hemoglobin alpha, adult chain 1	1	0	0	0	0	1	0	0	0	1	1	2	0	0	0	0	1	1		0.666667	0.816497	0.6	0.894427	0.333333	0.516398	0.333333	0.516398
NM_001013855	Timd2	T-cell immunoglobulin and mucin domain containing 2	90	89	79	64	86	81	84	86	83	70	92	90	74	97	67	68	74	83		81.6667	12.8167	84	12.8258	77.3333	10.1915	83.8333	3.86868
NM_001013856	Cnot6	CCR4-NOT transcription complex, subunit 6	884	1138	1078	1000	1348	1097	1220	1171	1203	1160	1424	1002	1049	1431	1267	1021	901	926		1222.17	183.675	1234.6	202.512	1055.67	165.694	1108.83	123.88
NM_001013857	Drc3	dynein regulatory complex subunit 3	241	149	177	126	153	139	219	195	209	213	250	175	124	166	149	124	234	152		179.5	45.3993	172.8	47.3255	156.333	40.2028	196.667	35.5846
NM_001013858	Tlcd1	TLC domain containing 1	206	109	158	107	128	100	183	150	166	150	181	162	98	161	142	111	145	109		149	28.2418	148.8	31.5706	118.167	15.237	160.5	35.7309
NM_001013859	Inpp5k	inositol polyphosphate-5-phosphatase K	886	755	786	576	794	640	865	786	833	826	881	691	569	899	685	586	1012	606		758.5	130.516	745	141.159	721.5	169.493	799.333	87.9765
NM_001013860	Ptrh2	peptidyl-tRNA hydrolase 2	612	552	495	446	620	432	588	573	589	558	692	524	462	658	530	465	503	432		570.667	87.3491	573.2	97.4125	503	71.8665	548.167	69.6661
NM_001013861	FAM187A	family with sequence similarity 187, member A	0	0	0	0	1	0	0	0	1	0	0	0	1	1	0	1	0	0		0.333333	0.516398	0.4	0.547723	0.333333	0.516398	0.166667	0.408248
NM_001013862	Cep95	centrosomal protein 95	417	347	406	319	439	337	443	415	351	428	508	399	346	472	398	355	396	313		425.167	57.8841	424.6	64.6978	361.5	48.1819	394.833	41.4942
NM_001013863	Ydjc	YdjC chitooligosaccharide deacetylase homolog	20	1	7	7	6	5	7	6	7	5	8	5	0	7	4	1	13	6		4.83333	2.78687	4.8	3.11448	5.66667	4.4572	8.66667	5.60952
NM_001013864	Lpp	LIM domain containing preferred translocation partner in lipoma	22	20	17	8	19	17	27	17	16	10	52	17	11	16	11	12	17	13		19.5	16.1833	21.4	17.3292	14.8333	4.62241	19.3333	4.32049
NM_001013865	Tmem39a	transmembrane protein 39a	357	214	269	196	244	224	281	255	289	256	316	221	180	276	229	173	311	222		246.333	47.2638	244.4	52.5766	226.667	47.7814	279.167	44.4721
NM_001013866	Cmss1	cms1 ribosomal small subunit homolog (yeast)	298	219	223	188	255	173	253	246	250	278	310	220	204	295	245	203	250	189		258.667	42.4248	254.8	46.2353	217.333	29.5206	240.5	41.0987
NM_001013867	Rsph10b	radial spoke head 10 homolog B	21	21	16	9	19	10	17	20	23	24	19	16	15	22	20	9	23	14		19.3333	3.4448	18.4	2.88097	15.8333	6.08002	17.8333	4.62241
NM_001013868	LOC288521	similar to Leukosialin precursor (Leucocyte sialoglycoprotein) (Sialophorin) (CD43) (W3/13 antigen)	1	0	1	0	1	0	1	0	0	1	0	0	0	0	0	0	3	0		0.166667	0.408248	0	0	0.666667	1.21106	0.5	0.547723
NM_001013869	Cc2d1a	coiled-coil and C2 domain containing 1A	272	73	127	65	114	75	167	97	130	171	156	114	70	100	85	67	207	97		116	39.9049	105	32.909	103.833	54.0534	144.667	69.8074
NM_001013870	Trmt1	tRNA methyltransferase 1	400	170	235	125	193	138	262	174	215	240	280	193	100	173	157	114	322	153		190.5	63.3806	180.6	65.4698	179.5	75.5533	237.333	91.0509
NM_001013871	Tmem183a	transmembrane protein 183A	1683	1324	1418	1122	1565	1143	1493	1474	1581	1413	1641	1366	1130	1674	1268	1225	1458	1130		1415.33	211.374	1415.8	236.32	1304	179.932	1465.33	183.16
NM_001013872	LOC289035	similar to UDP-N-acetylglucosamine:a-1,3-D-mannoside beta-1,4-N-acetylgluco	0	0	1	2	2	0	0	0	3	1	2	1	1	0	0	0	0	1		0.833333	0.752773	0.8	0.83666	0.833333	0.983192	0.666667	1.21106
NM_001013873	Desi2	desumoylating isopeptidase 2	253	308	300	270	302	272	340	302	307	311	384	291	288	354	318	268	276	222		324.333	37.6546	327	41.4608	274.333	30.6572	295.667	30.1109
NM_001013874	Ociad1	OCIA domain containing 1	6115	5064	4855	4438	5457	4436	5610	5714	5992	5673	6018	5452	4791	6234	5385	4785	5389	4507		5592.17	510.735	5576	569.3	4940	435.381	5453.67	665.346
NM_001013875	Rhbdd3	rhomboid domain containing 3	316	150	154	104	153	144	201	169	187	198	238	173	109	162	126	122	212	152		167.667	47.1282	161.6	50.003	148.833	36.7392	195.167	62.7676
NM_001013876	Fam161a	family with sequence similarity 161, member A	34	19	24	12	17	15	22	18	13	24	42	19	12	26	13	23	25	15		22.6667	11.0212	22.4	12.3004	18.5	4.88876	21	7.58947
NM_001013877	Clhc1	clathrin heavy chain linker domain containing 1	60	64	53	44	54	41	60	59	59	66	77	61	39	75	65	63	32	46		63.8333	13.6296	63.4	15.1921	50.5	12.2923	55.3333	7.50111
NM_001013878	Fam149b1	family with sequence similarity 149, member B1	637	426	511	402	487	408	558	472	501	547	618	477	397	539	464	385	623	371		507	77.1933	499	83.4775	449	94.486	514.5	77.7708
NM_001013879	RGD1311847	similar to 1700030K09Rik protein	133	75	94	66	99	83	133	94	96	108	130	81	59	103	74	64	130	78		92.5	25.8979	89.4	27.6821	85.3333	25.1847	105.5	21.7876
NM_001013880	Isyna1	inositol-3-phosphate synthase 1	211	44	58	34	48	53	105	35	64	71	110	50	33	40	28	25	132	50		55.3333	30.8004	52.2	33.3497	55.5	38.6355	87.6667	64.6952
NM_001013881	Gatad2a	GATA zinc finger domain containing 2A	645	265	358	253	378	253	456	375	414	410	544	349	226	367	273	244	495	267		361.5	111.389	351.8	121.67	317	100.034	416.833	130.885
NM_001013882	Dctd	dCMP deaminase	0	0	0	0	1	1	0	0	0	1	0	0	0	2	1	0	0	1		0.666667	0.816497	0.6	0.894427	0.333333	0.516398	0.166667	0.408248
NM_001013883	Tti2	TELO2 interacting protein 2	213	160	156	109	137	136	195	155	177	186	188	126	121	193	147	116	210	122		160.167	32.8476	155	33.8895	142.333	37.7818	172	28.5517
NM_001013884	Uimc1	ubiquitin interaction motif containing 1	783	607	717	587	710	573	695	661	672	668	917	643	508	736	553	509	663	557		670.833	145.621	671.4	162.801	605.5	72.4369	683.5	69.2871
NM_001013885	RGD1307537	similar to RIKEN cDNA 4933417A18	1	3	5	1	2	3	3	2	6	4	7	4	1	4	3	3	3	2		3.83333	1.94079	3.8	2.16795	2.33333	0.816497	3.33333	1.8619
NM_001013886	Tubb2b	tubulin, beta 2B class IIb	4010	1533	2578	1029	2017	1355	2271	1757	2218	2019	3025	1978	1225	2097	1151	1368	2336	1330		1915.83	684.076	1895.2	762.73	1602.17	484.316	2364.83	913.411
NM_001013887	Dnajc18	DnaJ heat shock protein family (Hsp40) member C18	929	859	862	710	1000	802	1077	1054	1060	977	1085	918	722	1053	947	780	1062	825		950.333	128.514	945	142.939	872.667	133.841	964	116.583
NM_001013888	Prss54	protease, serine, 54	0	0	0	0	0	2	0	0	1	1	0	2	0	0	1	2	1	1		0.666667	0.816497	0.6	0.894427	0.666667	0.816497	0.5	0.83666
NM_001013889	LOC291863	carboxylesterase-like	0	0	0	0	1	0	0	0	0	0	0	0	0	0	1	0	1	0		0.166667	0.408248	0.2	0.447214	0.333333	0.516398	0	0
NM_001013890	Ttc29	tetratricopeptide repeat domain 29	61	46	38	18	61	56	40	48	65	55	48	33	39	73	44	40	51	50		48.6667	14.0949	47.4	15.3721	44.3333	14.6242	51.3333	11.1295
NM_001013891	Txnl4b	thioredoxin-like 4B	762	597	616	492	679	515	646	656	722	599	742	592	489	752	583	558	661	531		626.167	101.818	631.6	112.86	586.333	73.5382	652.833	86.1543
NM_001013894	Lilrb4	leukocyte immunoglobulin like receptor B4	62	177	297	43	101	67	80	30	30	70	115	45	94	123	39	58	181	56		81	35.4119	83.2	39.1306	102.667	62.2854	94.3333	101.34
NM_001013895	Prkd2	protein kinase D2	85	53	73	28	77	65	84	46	47	55	100	29	37	47	30	50	73	40		49.6667	26.6208	48.6	29.6193	53.5	18.8547	66.6667	17.282
NM_001013896	Tmem135	transmembrane protein 135	1477	1462	1447	1284	1505	1289	1448	1567	1698	1469	1740	1488	1269	1958	1459	1379	1226	1229		1563.83	244.566	1582.8	268.454	1347.5	119.788	1487.67	136.633
NM_001013897	Hikeshi	Hikeshi, heat shock protein nuclear import factor	606	559	554	462	584	458	598	551	592	551	660	583	476	720	575	458	440	435		594.167	85.4246	602.8	92.5349	489.667	64.6983	559.833	54.9633
NM_001013898	RGD1311703	similar to sid2057p	2302	1595	1787	1438	1785	1529	1936	1958	1932	1925	2235	1734	1512	2108	1653	1571	1791	1406		1861.17	277.912	1848.4	308.741	1597.67	164.572	1907.33	251.943
NM_001013900	Ino80e	INO80 complex subunit E	359	172	178	144	175	176	223	193	203	226	285	168	135	214	132	150	268	140		193.333	59.5035	186.8	64.0757	174.833	47.8933	222	69.3167
NM_001013901	Pagr1	Paxip1-associated glutamate-rich protein 1	455	140	228	139	197	153	283	134	221	217	298	154	87	168	124	116	395	184		174.667	74.4679	166.2	79.9637	195.167	102.496	245.667	115.924
NM_001013902	Pdilt	protein disulfide isomerase-like, testis expressed	9	17	11	10	7	7	9	7	11	18	12	20	12	22	13	10	11	10		16.1667	4.40076	15.8	4.81664	10.8333	3.3116	9	1.78885
NM_001013903	Tmem171	transmembrane protein 171	3	2	5	2	2	3	5	2	3	1	8	3	5	4	3	7	2	5		4	2.36643	4.6	2.07364	3.33333	2.16025	3.5	1.22474
NM_001013904	Cyp2c6v1	cytochrome P450, family 2, subfamily C, polypeptide 6, variant 1	20	13	24	22	30	18	20	16	37	18	27	25	26	29	14	19	19	9		23.1667	5.84523	24.2	5.89067	18.6667	7.28469	22.5	7.58288
NM_001013905	Dpcd	deleted in primary ciliary dyskinesia	1114	670	731	533	730	593	826	763	820	765	947	728	543	756	609	569	921	577		724.667	140.309	716.6	155.307	666.667	144.328	807.833	172.211
NM_001013906	Lhfpl5	LHFPL tetraspan subfamily member 5	297	139	153	110	133	109	176	162	171	170	231	163	95	137	113	109	237	117		151.5	48.3311	147.8	53.0773	140.833	48.672	178	63.0175
NM_001013907	Dnajb12	DnaJ heat shock protein family (Hsp40) member B12	887	434	512	391	490	430	682	510	586	625	752	500	351	504	435	366	758	408		527.833	142.072	508.4	149.661	474.5	145.203	601.167	163.722
NM_001013908	Trappc13	trafficking protein particle complex 13	1914	1717	1676	1395	1913	1550	1718	1973	1927	1767	2099	1641	1542	2128	1692	1543	1602	1470		1811.5	245.271	1820.4	273.136	1606.67	186.317	1793	169.328
NM_001013909	Wdr70	WD repeat domain 70	511	399	409	320	408	325	461	456	481	444	530	408	329	462	357	317	474	332		421.667	73.2357	417.2	80.9611	375	62.7758	440.5	65.732
NM_001013910	Gnb4	G protein subunit beta 4	804	720	746	611	822	738	859	800	1045	730	971	855	505	999	810	651	818	696		811.667	180.596	828	196.896	719.667	86.2848	832	113.259
NM_001013911	Ift80	intraflagellar transport 80	1062	1257	1039	1026	1279	1140	1174	1325	1429	1217	1407	1166	1077	1488	1238	1039	1089	1025		1265.5	153.668	1275.2	169.74	1119.17	117.838	1194.83	153.067
NM_001013912	Mllt11	MLLT11, transcription factor 7 cofactor	7720	5954	6158	5149	6658	5183	6892	6954	7292	6595	7630	6387	5381	7618	5805	5820	6238	5233		6569.33	922.492	6564.2	1031.28	5842	580.832	6699.83	904.135
NM_001013913	Slc16a4	solute carrier family 16, member 4	153	222	147	164	218	168	187	146	156	188	206	172	156	238	155	144	127	133		185.833	32.1398	185.4	35.9138	168	42.2232	159.5	15.6301
NM_001013914	Slc44a3	solute carrier family 44, member 3	42	36	39	30	29	42	40	33	38	31	38	32	46	54	36	36	35	37		39.5	8.89382	41.2	8.78635	33.8333	3.43026	39	3.34664
NM_001013916	Cd302	CD302 molecule	698	658	760	576	745	661	708	714	742	750	975	594	669	935	705	589	619	519		771.333	151.685	775.6	169.186	617.667	77.6342	713.833	34.6434
NM_001013917	Arhgap15	Rho GTPase activating protein 15	98	89	116	65	110	80	88	67	86	101	135	70	113	107	69	73	68	63		99.1667	25.6937	98.8	28.7089	78	18.2428	89.1667	16.6423
NM_001013918	RGD1309540	similar to hypothetical protein MGC40841; similar to hypothetical protein MGC4707	1733	1030	1078	830	1147	922	1359	1171	1310	1237	1391	1120	833	1221	1045	895	1499	999		1141.17	191.121	1122	207.133	1066.67	238.65	1262.17	279.747
NM_001013919	Galk2	galactokinase 2	396	306	306	222	330	263	352	321	383	344	369	306	220	356	290	271	370	289		314.167	55.0724	308.2	59.365	298	50.7109	336.833	50.0297
NM_001013920	Fam227b	family with sequence similarity 227, member B	75	71	58	65	81	53	80	87	75	66	95	70	72	86	86	65	52	53		79.1667	11.4266	81.8	10.5451	64.5	10.9864	71.3333	13.125
NM_001013921	Dtwd1	DTW domain containing 1	206	162	163	134	191	161	207	187	170	154	207	161	123	185	186	117	199	129		169.333	29.6423	172.4	32.0593	155.333	34.1799	182.333	20.8391
NM_001013922	RGD1307752	similar to RIKEN cDNA 1110008F13	1130	969	1175	718	1036	812	1036	987	1087	1011	1277	1031	752	1115	832	814	835	756		1003	190.11	1001.4	212.505	854.667	123.618	1037.83	129.085
NM_001013923	Ndrg3	NDRG family member 3	2567	1911	2242	1554	2081	1575	2169	2124	2195	2128	2641	2018	1577	2377	1780	1614	2209	1659		2086.83	387.765	2078.6	432.947	1838	270.145	2145.33	321.219
NM_001013924	Mtg2	mitochondrial ribosome-associated GTPase 2	296	128	139	92	143	95	197	122	143	168	178	140	83	122	97	65	203	102		131.333	37.9456	124	37.3698	122.167	48.139	165.333	72.2403
NM_001013925	Nub1	negative regulator of ubiquitin-like proteins 1	3455	2105	2436	1664	2526	2005	2609	2510	2752	2601	3205	2274	1801	2656	2074	1846	2924	1985		2435.17	495.479	2402	546.465	2175	467.881	2627.83	477.197
NM_001013926	Tprkb	Tp53rk binding protein	10	5	11	4	10	8	11	7	3	8	15	12	7	7	7	5	6	4		9.33333	3.38625	9.6	3.71484	5.66667	2.25093	8.33333	3.07679
NM_001013927	Plbd1	phospholipase B domain containing 1	73	85	124	50	134	73	81	63	54	110	166	39	108	87	62	49	109	72		95.3333	44.0984	92.4	48.6446	83.1667	33.6061	78	24.3967
NM_001013928	LOC297756	ribosomal protein S8-like	173	63	97	48	71	54	93	58	74	97	126	87	39	52	24	43	123	67		70.8333	38.8609	65.6	41.0159	69.1667	28.5546	91.5	43.6108
NM_001013929	Atp6v1h	ATPase H+ transporting V1 subunit H	4872	4267	4202	3441	4649	3722	4461	5015	4805	4262	5112	4054	3793	5286	4161	3982	4136	3600		4444.67	607.338	4481.2	671.614	4012.5	443.363	4512.83	488.11
NM_001013930	LOC298139	similar to RIKEN cDNA 2310003M01	8	5	4	6	6	3	5	2	2	5	8	3	3	4	4	3	4	4		4.5	1.87083	4.4	2.07364	4.66667	1.21106	4	2.28035
NM_001013931	Fam214b	family with sequence similarity 214, member B	454	206	268	137	242	153	292	207	228	279	366	240	113	211	152	132	349	177		226.833	90.632	216.4	97.2178	207.167	81.0121	267	103.646
NM_001013932	Fggy	FGGY carbohydrate kinase domain containing	269	148	191	117	177	137	232	189	210	189	274	167	124	210	179	145	245	158		190.5	49.9229	190.8	55.8095	165	43.7858	204.667	44.5541
NM_001013933	Ube2a	ubiquitin-conjugating enzyme E2A	1710	1757	1546	1439	1842	1532	1753	1891	1933	1751	1973	1733	1554	2384	1777	1686	1405	1358		1862	288.394	1884.2	316.651	1581.17	205.422	1727.5	167.977
NM_001013934	Fam221b	family with sequence similarity 221, member B	0	2	1	0	1	1	1	3	3	3	2	3	0	0	0	2	7	2		1.33333	1.50555	1	1.41421	2.33333	2.42212	1.5	1.22474
NM_001013935	Mtfr1l	mitochondrial fission regulator 1-like	2004	1474	1531	1183	1564	1209	1675	1629	1751	1637	1846	1490	1160	1737	1348	1307	1699	1291		1536.33	255.162	1516.2	279.9	1419.67	193.428	1633.17	262.116
NM_001013936	Slc25a34	solute carrier family 25, member 34	8	3	2	2	2	4	7	3	0	3	8	3	0	3	2	0	7	1		3.16667	2.63944	3.2	2.94958	2.5	2.42899	4	3.03315
NM_001013938	Vwa1	von Willebrand factor A domain containing 1	1410	499	814	321	559	479	956	545	739	976	1117	746	412	524	608	407	1015	534		730.5	271.655	681.4	272.332	555.833	241.598	823.833	336.158
NM_001013939	Raver1	ribonucleoprotein, PTB-binding 1	434	209	231	173	245	170	297	230	248	238	343	196	144	263	206	155	326	188		231.667	67.8724	230.4	75.8044	216	62.1997	268.333	90.7891
NM_001013940	Dync2li1	dynein cytoplasmic 2 light intermediate chain 1	327	262	258	197	303	234	298	287	319	275	376	272	225	300	269	208	286	234		286.167	50.2451	288.4	55.8417	248.333	42.5707	287.167	35.7626
NM_001013941	LOC298795	similar to 14-3-3 protein sigma	25	11	14	15	15	8	24	22	19	13	20	14	10	16	14	11	36	9		14.5	3.33167	14.8	3.63318	16.1667	10.0083	18.6667	6.56252
NM_001013942	Clip4	CAP-GLY domain containing linker protein family, member 4	845	713	687	610	795	679	839	936	911	760	905	755	589	819	709	595	839	701		756.167	106.099	755.4	118.604	708.833	97.1317	816.167	109.731
NM_001013943	Aldoart2	aldolase 1 A retrogene 2	0	0	0	0	0	1	0	0	0	0	3	0	0	0	0	0	0	0		0.5	1.22474	0.6	1.34164	0	0	0.166667	0.408248
NM_001013944	Ppp1r36	protein phosphatase 1, regulatory subunit 36	699	500	737	391	584	454	597	557	642	612	776	624	440	670	552	462	547	396		612.333	112.772	612.4	126.083	480	78.7477	614.333	102.25
NM_001013946	Akap8l	A-kinase anchoring protein 8 like	1322	876	1060	772	1053	841	1121	972	1069	1058	1309	1018	675	1058	890	646	1194	773		1001.33	209.88	990	232.591	885.667	203.085	1064.17	160.029
NM_001013947	Slc22a22	solute carrier family 22 (organic cation transporter), member 22	0	1	0	1	2	0	1	0	0	1	0	0	1	0	0	1	0	0		0.333333	0.516398	0.2	0.447214	0.833333	0.752773	0.166667	0.408248
NM_001013948	Ankrd46	ankyrin repeat domain 46	4964	3900	4007	3412	4188	3565	4535	4476	4933	4305	4886	4065	3459	5035	3986	3595	4245	3379		4289.33	590.604	4286.2	660.26	3786.5	381.388	4413.33	543.469
NM_001013949	Ribc2	RIB43A domain with coiled-coils 2	0	0	0	0	0	2	0	1	0	1	2	0	0	0	0	0	1	0		0.5	0.83666	0.4	0.894427	0.166667	0.408248	0.5	0.83666
NM_001013950	Lmbr1l	limb development membrane protein 1-like	153	60	87	44	96	74	98	63	84	100	130	85	45	78	64	47	152	63		83.6667	29.4256	80.4	31.6591	77	41.1339	93.1667	31.6317
NM_001013951	Alg13	ALG13, UDP-N-acetylglucosaminyltransferase subunit	283	384	336	299	374	299	360	423	432	321	410	354	312	500	356	341	271	287		375.5	70.0507	386.4	72.4072	326	47.261	355.5	62.0605
NM_001013952	LOC300308	similar to hypothetical protein 4930509O22	423	463	425	381	527	351	494	491	494	422	514	449	306	485	416	396	372	475		432	72.1859	434	80.5202	435.667	62.0505	446.333	57.6669
NM_001013953	Ccdc153	coiled-coil domain containing 153	9	3	8	9	12	6	5	8	8	8	4	9	6	5	9	7	14	9		6.83333	2.13698	6.6	2.30217	9	3.84708	7.33333	1.50555
NM_001013954	Lca5	LCA5, lebercilin	111	94	116	104	123	93	104	83	115	125	135	90	93	132	99	73	77	76		112.333	20.5491	109.8	21.9021	91.1667	19.7324	103.667	13.2313
NM_001013955	Trim42	tripartite motif-containing 42	0	0	0	1	0	0	0	0	0	0	0	0	0	0	0	0	0	0		0	0	0	0	0.166667	0.408248	0	0
NM_001013956	RGD1309049	similar to RIKEN cDNA 4933415F23	1	1	0	0	1	0	0	0	0	0	0	0	0	0	1	0	0	0		0.166667	0.408248	0.2	0.447214	0.333333	0.516398	0.166667	0.408248
NM_001013957	Pqbp1	polyglutamine binding protein 1	526	285	359	232	375	246	385	323	382	409	489	381	230	368	268	235	436	272		357.5	94.7349	347.2	102.092	305.833	82.1886	370.167	92.0987
NM_001013958	Wdr45	WD repeat domain 45	553	304	342	236	314	273	460	302	324	437	442	312	220	317	234	214	427	276		327	95.6535	305	88.3572	295.167	75.1915	375.667	108.009
NM_001013959	LOC302576	similar to mgclh	3	3	3	2	1	5	2	4	4	3	6	3	4	1	0	3	6	2		2.83333	2.13698	2.8	2.38747	2.83333	1.7224	3.5	1.04881
NM_001013960	Acot9	acyl-CoA thioesterase 9	2038	2149	1986	1911	2187	1953	2070	2416	2307	2080	2293	2072	2039	2783	2179	2006	1629	1869		2241	281.282	2273.2	301.866	1958.5	204.742	2128.33	188.275
NM_001013962	Magea11	melanoma antigen family A, 11	7	13	11	6	8	11	11	12	13	10	7	9	8	12	6	13	12	8		8.66667	2.16025	8.4	2.30217	10	3.03315	10.8333	2.04124
NM_001013963	Cpped1	calcineurin-like phosphoesterase domain containing 1	281	196	218	162	220	164	261	207	236	244	247	231	173	262	180	174	255	185		222.833	37.2849	218.6	40.0412	198.667	33.9863	227.833	41.4701
NM_001013964	Mgrn1	mahogunin ring finger 1	1179	460	746	383	614	474	825	552	710	732	896	646	381	602	452	416	973	546		618.167	187.107	595.4	199.684	565.333	217.06	747.667	247.641
NM_001013965	Tekt4	tektin 4	12	5	6	6	5	6	7	7	2	3	3	7	0	4	2	1	4	1		3.16667	2.31661	3.2	2.58844	3.66667	2.16025	6.66667	3.20416
NM_001013966	Thg1l	tRNA-histidine guanylyltransferase 1-like	194	114	126	93	115	103	140	143	127	130	173	115	84	144	102	103	124	93		124.667	31.6207	123.6	35.2321	107	12.7279	138.833	30.4986
[truncated: 13,077 more rows]
