# Supplementary material for: RNA sequencing dataset describing transcriptional changes in cervical dorsal root ganglia after bilateral pyramidotomy and forelimb intramuscular gene therapy with an adeno-associated viral vector encoding human neurotrophin-3
Source: Data Brief. 2018 Oct 3;21:377–85. doi: 10.1016/j.dib.2018.09.099 (PMC6197729; doi:10.1016/j.dib.2018.09.099)
Supplement: Supplementary file 4 — Supplementary material [file mmc4.xlsx]

## Sheet: P150336_miRNA_raw_count_table
	Rat identification numbers																			Naïve (n=6)		Naive without sample 41 (n=5)		bPYX+GFP (n=6)		bPYX+NT3 (n=6)
miRNA	Sample_11	Sample_15	Sample_17	Sample_18	Sample_21	Sample_23	Sample_2	Sample_39	Sample_40	Sample_41	Sample_42	Sample_43	Sample_44	Sample_45	Sample_49	Sample_52	Sample_57	Sample_5		MEAN	STDEV	MEAN	STDEV	MEAN	STDEV	MEAN	STDEV
rno-let-7a-1-3p	49	72	42	101	78	71	64	57	71	44	69	45	71	72	78	64	84	76		63.1667	14.7705	73.8	7.56307	79.1667	12.5923	59	11.8828
rno-let-7a-2-3p	36	33	28	43	47	45	49	36	49	44	30	39	47	54	41	41	45	45		42.5	8.06846	45.6	5.36656	42.3333	5.00666	40.5	8.50294
rno-let-7a-5p	146	156	153	208	150	124	134	204	148	142	172	199	193	173	212	182	170	173		181.833	24.863	186	17.0734	173.167	20.6535	151.5	27.7975
rno-let-7b-3p	247	264	198	372	229	187	216	226	278	206	178	222	233	262	242	291	240	238		223.833	29.3013	253.6	23.5223	272.333	53.7649	225.333	33.3087
rno-let-7b-5p	44064	55172	45793	75563	51413	46721	48013	51294	51857	43056	42572	45524	54696	52603	55364	54423	41980	52211		48969.2	5910.22	51813.2	5591.18	55127	11074.9	47957	3089.17
rno-let-7c-1-3p	279	302	272	491	254	266	242	347	345	215	242	306	245	308	269	324	263	256		264.167	37.3385	281.8	32.9348	315	90.6995	291.833	43.7695
rno-let-7c-2-3p	0	0	0	2	0	0	2	1	1	1	3	3	2	0	3	2	2	2		2	1.26491	1.8	1.09545	1.33333	1.0328	0.666667	0.816497
rno-let-7c-5p	10278	11183	11094	19119	11723	9059	11327	13918	13056	10499	11385	11715	11642	11725	14569	13045	11167	12252		11922.5	1376.95	12429.6	1384.44	13081.5	3041.58	11455.3	1783.39
rno-let-7d-3p	6339	8011	5694	11990	8044	6909	7235	6142	7681	5652	6168	7534	6934	7380	8899	9092	7919	8407		7094.5	1139.81	8044.8	937.81	8910.5	1569.25	6666.67	740.179
rno-let-7d-5p	96	87	69	175	85	97	93	82	66	78	42	116	160	125	101	93	79	75		103.667	40.6186	111.6	31.7931	99	37.7571	83.8333	13.7611
rno-let-7e-3p	136	145	125	251	152	106	140	142	140	119	154	133	144	174	173	139	128	119		149.5	21.934	151.6	20.8159	155.667	48.1733	131.5	13.9104
rno-let-7e-5p	0	0	0	0	0	0	0	0	0	0	0	0	0	0	0	0	0	0		0	0	0	0	0	0	0	0
rno-let-7f-1-3p	36	39	41	50	23	32	39	36	43	27	37	46	39	38	33	55	43	38		36.6667	6.3456	41.6	8.29458	41.3333	11.1116	37.8333	3.97073
rno-let-7f-2-3p	6	8	14	12	5	6	7	12	15	13	9	5	7	18	10	10	13	11		10.3333	4.63321	11.6	4.15933	9.83333	2.92689	10	4.14729
rno-let-7f-5p	157	142	177	342	168	168	187	233	213	148	213	192	205	210	189	164	209	201		192.833	23.9785	195.4	19.4756	204.333	71.8573	189.167	28.7222
rno-let-7g-3p	21	11	49	26	17	28	32	31	37	28	20	21	30	34	23	31	27	28		26	5.54977	29	4.1833	23.3333	7.65942	33	9.44458
rno-let-7g-5p	84631	92068	100588	138799	99660	84160	94063	117613	117174	103366	94895	110756	120514	122927	123912	96087	100087	99844		112728	11826	112705	13476.3	104424	17124.8	99704.8	15015.6
rno-let-7i-3p	511	510	960	675	426	416	466	829	605	513	358	469	480	523	619	686	521	591		493.667	85.0216	565.8	84.3783	568.167	101.626	631.167	217.242
rno-let-7i-5p	151207	161775	182143	315091	173080	157216	160186	208426	196162	195313	176025	212839	221158	220809	215687	164347	167026	170456		206972	17870.2	197805	29415.5	191962	60457.3	175890	23294.8
rno-miR-1-3p	0	0	0	0	0	0	0	0	0	0	0	0	0	0	0	0	0	0		0	0	0	0	0	0	0	0
rno-miR-1-5p	0	0	0	0	0	0	0	0	0	0	0	0	0	0	0	0	0	0		0	0	0	0	0	0	0	0
rno-miR-100-3p	24	31	31	56	31	16	34	35	46	35	36	36	36	47	44	45	26	29		39	5.13809	39.6	8.67756	36.3333	11.6562	31	10.2372
rno-miR-100-5p	177274	221109	179658	339364	242570	231076	210275	255570	234640	218906	187904	248135	276654	262657	239854	210113	204087	215860		239018	31862.9	238673	31745.3	238850	50979.3	214749	31573.2
rno-miR-101a-3p	6652	7846	7383	11351	8275	6271	6560	8993	8090	6479	5606	5953	8690	7400	6489	7396	7393	6706		6769.5	1119.76	7473.6	785.335	8161.17	1648.05	7324.83	1050.7
rno-miR-101a-5p	13	9	13	14	10	7	13	15	13	13	5	15	14	14	18	19	7	8		13.1667	4.35507	14.4	4.72229	11.1667	4.53505	12.3333	2.73252
rno-miR-101b-3p	4799	5466	5354	8312	5739	4568	4621	5658	5222	4600	4495	4241	5273	4885	4327	5307	5260	4454		4636.83	384.824	5010.4	418.925	5756.33	1323.66	5037	440.458
rno-miR-101b-5p	3	0	0	0	0	0	0	0	0	1	0	0	1	0	1	2	3	1		0.5	0.547723	1.4	1.14018	1	1.26491	0.5	1.22474
rno-miR-103-1-5p	0	0	0	0	0	0	0	0	0	0	0	0	0	0	0	0	1	0		0	0	0.2	0.447214	0.166667	0.408248	0	0
rno-miR-103-2-5p	0	0	2	0	1	1	3	2	0	1	1	2	2	1	5	2	3	0		2	1.54919	2.6	1.51658	1	1.26491	1.33333	1.21106
rno-miR-103-3p	380	440	675	466	517	405	519	517	709	657	697	658	532	662	666	527	607	570		645.333	57.4723	598.8	67.4441	521.167	62.3455	534.167	135.186
rno-miR-105	2	1	1	2	2	0	1	2	1	4	0	6	0	1	2	1	0	0		2.16667	2.40139	0.8	0.83666	1	0.894427	1.16667	0.752773
rno-miR-106b-3p	334	474	431	692	422	305	374	399	425	362	350	411	437	427	338	406	358	497		387.5	42.5899	393.2	43.3324	474.833	117.331	378	50.4777
rno-miR-106b-5p	268	215	352	334	232	174	262	337	255	278	228	243	288	254	271	289	230	236		260.333	22.7039	266.4	24.8857	256	45.8388	274.667	64.1737
rno-miR-107-3p	807	890	1103	567	780	607	896	858	1124	980	821	954	900	1129	1161	869	814	966		990.833	131.617	974.6	158.976	814.333	137.164	899.167	193.731
rno-miR-107-5p	0	0	1	0	0	0	0	2	0	0	0	1	2	1	0	0	1	0		0.666667	0.816497	0.8	0.83666	0.166667	0.408248	0.5	0.83666
rno-miR-10a-3p	709	800	553	1279	769	764	818	725	808	849	657	726	804	810	872	792	912	826		786.333	80.6292	838	51.6914	896.333	193.91	729.5	96.7238
rno-miR-10a-5p	657090	832152	653173	1213351	877887	876831	679007	846349	761750	713021	662397	790399	791467	807784	719033	637608	722780	781171		747350	57704.7	735734	67773.2	844158	199473	745700	98431.8
rno-miR-10b-3p	255	387	248	412	309	256	324	312	355	306	266	258	307	357	345	338	328	371		306.5	40.0637	335	18.8812	357.5	39.0525	291.667	44.7064
rno-miR-10b-5p	238110	320309	251496	433880	327659	315937	267073	340937	311941	270845	256843	337821	308864	325767	307719	261088	262965	311826		301310	31415.8	293281	29419.7	319621	62955.5	287582	41023
rno-miR-1188-3p	7	14	11	18	18	10	21	13	18	6	10	17	12	22	5	12	16	20		12	6.54217	13.4	6.22896	16.3333	2.94392	13.3333	5.24087
rno-miR-1188-5p	72	110	92	95	106	90	100	103	121	90	99	106	80	107	69	107	92	83		91.8333	15.1449	91	16.7183	98.8333	10.5341	96.3333	16.2317
rno-miR-1193-3p	155	141	168	217	173	100	158	185	176	137	152	157	155	195	147	159	145	156		157.167	19.8637	160.2	20.2781	165.167	27.7879	157	30.0666
rno-miR-1193-5p	8	7	4	13	6	4	7	6	8	7	5	8	14	12	8	6	6	8		9	3.34664	9.2	3.63318	7.66667	2.73252	6.16667	1.83485
rno-miR-1199-3p	0	0	0	0	0	0	0	0	0	0	0	0	0	0	0	0	0	0		0	0	0	0	0	0	0	0
rno-miR-1199-5p	0	0	0	0	0	0	0	0	0	0	0	0	0	0	0	0	0	0		0	0	0	0	0	0	0	0
rno-miR-122-3p	0	0	0	0	1	1	3	0	2	0	0	0	0	0	0	1	3	0		0	0	0.8	1.30384	0.833333	1.16905	1	1.26491
rno-miR-122-5p	0	0	0	0	0	0	0	0	0	0	0	0	0	0	0	0	0	0		0	0	0	0	0	0	0	0
rno-miR-1224	57	75	55	155	86	95	82	107	72	76	67	102	114	75	117	83	76	106		91.8333	21.8121	93	20.7966	96.8333	30.6164	78	20.7461
rno-miR-124-3p	1	3	3	1	0	3	7	0	1	2	1	5	0	0	0	5	0	3		1.33333	1.96638	1	2.23607	2	2	2.5	2.50998
rno-miR-124-5p	4	3	8	3	2	2	4	2	4	3	4	1	4	10	4	4	7	6		4.33333	3.01109	5.8	2.68328	4.16667	1.94079	4	2.19089
rno-miR-1247-3p	4	5	1	5	4	5	2	0	2	1	3	2	1	1	2	2	3	2		1.66667	0.816497	1.8	0.83666	3.5	1.3784	2.33333	1.8619
rno-miR-1247-5p	4	6	3	3	5	5	2	8	6	2	6	11	4	3	6	6	2	5		5.33333	3.20416	4.2	1.78885	4.5	1.64317	4.66667	2.16025
rno-miR-1249	730	978	1132	1775	1071	962	1046	1158	1527	1039	827	1264	1142	1447	1742	1089	1062	1342		1243.5	321.226	1296.4	292.847	1219.5	298.596	1092.5	262.77
rno-miR-125a-3p	52	78	57	166	66	74	58	82	63	78	61	63	79	90	64	65	66	73		72.5	11.606	72.8	11.3886	85.6667	39.6821	64.3333	11.431
rno-miR-125a-5p	44816	53989	53272	90060	55791	41615	51215	70910	67725	49724	43660	46621	45834	53735	58898	66730	57475	59328		49745.3	5688.24	56534.4	7628.18	63895.5	13553.8	54925.5	11960
rno-miR-125b-1-3p	1354	1390	1090	1924	1384	1257	1312	1529	1556	1310	1293	1761	1814	1780	1746	1576	1289	1378		1617.33	245.756	1641	217.028	1490.17	232.35	1349.67	174.462
rno-miR-125b-2-3p	2548	2727	2694	5098	2783	2475	2866	3464	3608	3137	2574	3483	3311	3613	3394	2802	2912	2941		3252	368.846	3206.4	339.731	3210.5	928.201	2942.5	480.966
rno-miR-125b-5p	80	101	96	117	98	67	91	82	85	87	103	110	89	96	105	90	79	93		98.3333	9.20145	91.8	9.57601	96.3333	12.6754	83.5	10.015
rno-miR-126a-3p	98711	112527	92091	145588	110220	112127	113684	117012	100839	93876	117590	119103	134498	128718	117836	102820	115779	119242		118604	13915.8	119930	12286.4	117696	14750.8	105744	9906.37
rno-miR-126a-5p	0	0	0	0	0	0	0	0	0	0	0	0	0	0	0	0	0	0		0	0	0	0	0	0	0	0
rno-miR-126b	0	0	0	0	0	0	1	0	0	0	0	0	0	0	0	0	0	0		0	0	0	0	0	0	0.166667	0.408248
rno-miR-127-3p	43696	52461	47389	67548	48140	40608	47448	60981	60808	52350	37662	50410	50965	55639	52701	57192	49799	53073		49954.5	6291.73	53259.2	3109.59	54702.2	7014.2	50155	8700.93
rno-miR-127-5p	856	822	917	1580	883	842	893	1206	1166	1067	924	1189	1179	1174	1040	1084	1012	983		1095.5	105.054	1097.8	76.3099	1060.67	270.991	980	162.253
rno-miR-128-1-5p	10	11	8	27	11	14	14	9	15	13	13	9	14	15	8	7	17	10		12	2.82843	12.2	4.43847	13.8333	7.22265	11.6667	3.01109
rno-miR-128-2-5p	24	13	11	26	15	15	25	22	18	20	18	31	28	21	17	15	27	19		22.5	5.68331	21.6	5.81378	19.1667	6.01387	19.1667	5.49242
rno-miR-128-3p	31644	35098	24047	52357	36136	38171	30786	37623	41366	33114	29095	44271	43071	48345	48718	36447	38397	38919		41102.3	8153.04	42995.6	5599.08	39559	6431.96	33939.5	6319.84
rno-miR-129-1-3p	231	343	244	433	291	306	363	367	416	362	237	389	362	426	425	330	321	343		366.833	69.6833	372.8	50.4648	343.5	47.8654	321.167	73.7005
rno-miR-129-2-3p	603	755	718	842	716	649	853	875	1007	847	653	811	798	1025	929	803	644	823		843.833	126.239	839.8	144.65	763.833	74.6603	784.167	153.696
rno-miR-129-5p	23	37	35	59	26	19	30	49	44	36	37	49	25	30	41	36	40	43		36.3333	8.38252	34.4	6.80441	40.1667	10.8704	33.3333	11.7075
rno-miR-1297	0	0	0	0	0	0	0	0	0	0	0	0	0	0	0	0	0	0		0	0	0	0	0	0	0	0
rno-miR-1298	218	233	134	413	271	279	301	175	299	225	243	323	331	302	289	230	309	240		285.5	42.9593	292.2	37.9566	282.667	70.537	234.333	69.9648
rno-miR-1306-3p	45	53	33	37	50	46	49	51	47	42	32	46	43	66	40	55	46	36		44.8333	11.3915	50	10.5594	46.1667	8.08497	45.1667	6.33772
rno-miR-1306-5p	63	90	88	95	71	58	60	79	87	57	54	78	87	82	89	74	71	69		74.5	15.2414	80.6	7.89303	78.3333	11.2012	72.5	13.7804
rno-miR-130a-3p	0	0	0	0	0	0	0	0	0	0	0	0	0	0	0	0	0	0		0	0	0	0	0	0	0	0
rno-miR-130a-5p	0	0	0	0	0	0	0	0	0	0	0	0	0	0	0	0	0	0		0	0	0	0	0	0	0	0
rno-miR-130b-3p	1	0	6	2	3	0	0	1	1	3	1	0	4	1	0	3	1	1		1.5	1.64317	1.8	1.64317	1.66667	1.21106	1.5	2.25832
rno-miR-130b-5p	19	12	37	23	36	20	19	17	19	29	38	8	49	25	22	23	16	10		28.5	14.0392	27	12.7475	20	9.5289	21.8333	7.49444
rno-miR-132-3p	168	181	222	212	189	126	234	190	220	178	166	163	207	185	175	160	140	176		179	15.8871	173.4	25.3041	176.333	24.6631	193.333	40.9227
rno-miR-132-5p	609	695	331	813	634	585	645	428	591	507	483	743	708	652	745	738	676	696		639.667	117.251	703.8	39.8146	708.667	61.2133	531.5	123.453
rno-miR-133a-3p	0	0	0	0	0	0	0	0	0	0	0	0	0	0	0	0	0	0		0	0	0	0	0	0	0	0
rno-miR-133a-5p	0	0	1	5	0	0	3	1	0	2	0	0	0	1	0	1	1	0		0.5	0.83666	0.6	0.547723	1.16667	1.94079	0.833333	1.16905
rno-miR-133b-3p	167	181	217	240	133	145	227	281	234	244	143	152	198	213	193	258	189	175		190.5	37.8669	210.2	28.2259	196	45.7471	211.833	49.0078
rno-miR-133b-5p	1	0	0	0	0	0	0	0	0	0	0	0	0	0	0	0	0	0		0	0	0	0	0	0	0.166667	0.408248
rno-miR-133c	0	0	0	0	0	0	0	0	0	0	0	0	0	0	0	0	0	0		0	0	0	0	0	0	0	0
rno-miR-134-3p	198	207	146	239	173	146	172	174	166	167	119	190	200	193	168	165	175	217		172.833	29.6474	180.2	15.5145	196	29.4686	167	19.5857
rno-miR-134-5p	2025	2543	2164	3632	2507	2362	2284	2896	2743	2422	1795	2537	3115	3031	2361	2329	2215	2218		2543.5	484.279	2610.2	426.981	2574	536.741	2412.33	338.814
rno-miR-135a-3p	2	7	2	5	4	9	3	2	2	6	7	3	7	4	5	1	2	2		5.33333	1.63299	3.8	2.38747	3.5	2.25832	3.33333	2.80476
rno-miR-135a-5p	0	0	0	0	0	0	0	0	0	0	0	0	0	0	0	0	0	1		0	0	0	0	0.166667	0.408248	0	0
rno-miR-135b-3p	1	0	0	0	0	0	0	0	0	0	0	0	0	1	0	0	0	0		0.166667	0.408248	0.2	0.447214	0	0	0.166667	0.408248
rno-miR-135b-5p	6	3	5	3	3	1	7	3	3	2	1	3	3	4	5	6	2	6		3	1.41421	4	1.58114	3.83333	1.7224	4.16667	2.2286
rno-miR-136-3p	1201	1153	1102	1512	1154	990	1094	1631	1399	1180	876	1191	1439	1371	1086	1332	1210	1049		1190.5	202.125	1287.6	140.101	1235	164.1	1236.17	237.678
rno-miR-136-5p	2069	2204	1493	2763	2042	2191	1837	2245	2135	1864	1869	2536	2502	2484	2269	2206	2329	2037		2254	314.477	2358	130.842	2263.5	268.701	1995	283.887
rno-miR-137-3p	1277	1353	2790	1689	1160	1214	1407	2546	1780	1640	1059	978	1062	1447	1387	1922	1347	1177		1262.17	266.308	1433	310.834	1441.33	302.688	1835.67	678.345
rno-miR-137-5p	60	85	62	99	61	71	61	72	83	59	49	66	93	74	71	99	60	111		68.6667	14.922	79.4	16.1648	85.8333	21.283	68.1667	8.93122
rno-miR-138-1-3p	597	593	501	865	627	540	673	619	740	553	458	754	739	666	730	604	579	670		650	119.721	663.6	72.127	656.333	107.069	611.667	87.0441
rno-miR-138-2-3p	167	163	179	225	179	150	203	190	186	171	122	179	202	194	174	198	132	186		173.667	28.0048	180	28.9137	180.5	31.5515	179.167	18.6056
rno-miR-138-5p	3920	4704	7322	5243	3898	3488	5044	6803	5259	4761	4069	3957	3878	4925	4834	5667	4006	4133		4404	484.252	4662	733.786	4608.5	724.714	5306	1523.3
rno-miR-139-3p	396	472	421	603	476	394	383	553	466	377	328	456	479	509	443	507	416	441		432	67.3439	470.8	40.6596	485.833	65.3465	435.5	64.785
rno-miR-139-5p	7127	7557	5694	10755	8394	7662	7645	6609	8228	7035	7610	10757	9679	9264	10225	8400	7643	8355		9095	1473.61	9042.2	1027.61	8517.33	1161.82	7160.83	903.515
rno-miR-140-3p	16499	13037	15242	24146	14421	11608	12631	14429	12861	14317	13550	13755	16918	14451	13494	11374	12117	12652		14414.2	1289.03	13670.8	2172.2	14624.5	4774.19	13878.3	1831.72
rno-miR-140-5p	4133	3607	3107	4246	3446	2797	3483	3406	3358	3006	3741	3425	3658	3585	3591	3526	3568	3407		3501	263.896	3585.6	47.7839	3633.33	309.245	3380.67	445.689
rno-miR-141-3p	2	1	1	1	0	0	0	1	0	2	1	0	2	0	0	1	0	0		0.833333	0.983192	0.6	0.894427	0.5	0.547723	0.666667	0.816497
rno-miR-141-5p	1	4	2	0	3	5	2	1	3	1	4	6	4	2	4	4	3	5		3.5	1.76068	3.4	0.894427	3.16667	1.7224	2.33333	1.50555
rno-miR-142-3p	173	146	247	164	268	104	129	139	89	183	149	69	281	84	66	228	126	97		138.667	84.2061	157	93.5254	171.5	64.5469	146.833	57.0558
rno-miR-142-5p	542	708	880	643	1202	546	555	740	389	929	614	312	1386	524	319	713	565	420		680.667	413.49	701.4	407.774	708.5	265.208	608.667	173.422
rno-miR-143-3p	175515	242541	261565	367576	227546	228417	182640	294370	195137	179858	269059	194952	296286	241514	197432	214080	202659	212632		229850	46594.3	230394	40581	244506	61855.6	222941	47477.1
rno-miR-143-5p	373	383	568	777	356	303	485	581	419	368	697	408	539	454	501	517	443	510		494.5	116.751	490.8	41.0877	497.667	151.499	454.833	110.153
rno-miR-144-3p	121	119	59	51	86	55	28	63	41	44	26	71	81	48	7	87	31	83		46.1667	27.4912	50.8	33.6927	76.1667	30.8831	61.1667	32.0401
rno-miR-144-5p	127	69	48	61	48	39	50	51	36	46	48	57	45	29	17	61	51	43		40.3333	14.5831	40.6	17.5727	55.5	9.75192	58.5	34.1101
rno-miR-145-3p	1621	1937	2714	3053	1958	1674	1718	2700	2166	1527	2427	1772	2286	2348	2174	2085	2112	2163		2089	358.801	2201	112.849	2218	418.506	2098.83	509.546
rno-miR-145-5p	4156	3988	8819	6817	3808	3604	5707	8678	5985	6262	9004	5412	6488	6325	6432	4905	4853	5534		6653.83	1216.87	5800.6	843.538	4984.17	1100.98	6158.17	2199.8
rno-miR-146a-3p	11	29	33	15	10	9	13	22	10	11	8	7	8	12	17	19	16	14		10.5	3.72827	14.4	4.39318	17.1667	6.49359	16.3333	9.4163
rno-miR-146a-5p	7812	9985	12877	20626	10411	8543	8952	12842	9649	8788	8095	9054	10808	9869	10025	8599	9260	10089		9439.83	977.836	9712.2	831.701	11495	4520.82	10112.5	2209.52
rno-miR-146b-3p	32	30	71	55	40	41	48	41	56	48	55	71	61	70	67	34	40	40		62	9.1214	54.4	16.3493	39.8333	8.4951	48.1667	13.7611
rno-miR-146b-5p	31799	28734	42570	40862	33217	32530	32645	36965	32794	35262	47460	48843	44952	41569	34023	26483	26792	27606		42018.2	6238.1	34763.8	8408.03	30615.7	5586.63	34883.8	4191.54
rno-miR-147	19	29	56	17	25	34	18	25	15	17	18	12	34	19	8	26	13	16		18	8.87694	20	10.3199	21	6.48074	27.8333	15.3547
rno-miR-148a-3p	25935	27237	20624	91674	28272	20645	25194	28599	25013	24151	24488	19533	23205	23122	28574	35332	35882	31489		23845.5	2911.91	29223	6235.42	41647.7	24761	24335	3140.92
rno-miR-148a-5p	622	582	527	722	704	638	589	546	602	658	596	723	1014	674	626	575	575	630		715.167	152.628	692.8	184.214	631.333	66.7583	587.333	43.2096
rno-miR-148b-3p	934	1130	1204	5797	1123	725	1109	1941	1467	1325	1139	1006	1239	1332	1527	1503	1320	1208		1261.33	179.045	1384.2	124.935	2013.5	1858.97	1230	428.87
rno-miR-148b-5p	84	116	125	206	108	97	103	170	98	120	143	136	135	144	143	98	102	100		136.833	9.1086	124.4	22.5898	121.667	41.8266	112.833	31.0317
rno-miR-149-3p	1	0	1	8	1	1	2	1	6	1	2	3	4	3	2	3	0	5		2.5	1.04881	2.4	1.51658	2.83333	3.18852	2	2
rno-miR-149-5p	6530	8022	5644	11750	7716	7353	7242	6370	8560	6090	6201	8132	7798	8048	8762	8167	7870	8644		7505.17	1100.59	8129	382.536	8694.83	1530.12	6949.83	1005.8
rno-miR-150-3p	41	59	66	81	152	72	66	64	48	105	68	62	175	67	34	69	65	41		85.1667	49.483	82	53.9351	77.8333	38.6389	59.5	12.1285
rno-miR-150-5p	3003	4417	4959	6292	8609	4113	5073	4882	3420	5705	3893	2959	8883	3447	2924	5912	3881	4227		4635.17	2319	5009.4	2443.5	5556.33	1780.92	4241.67	876.55
rno-miR-151-3p	0	0	0	0	0	0	0	0	0	0	0	0	0	0	0	0	0	0		0	0	0	0	0	0	0	0
rno-miR-151-5p	0	0	0	0	0	0	0	0	0	0	0	0	0	0	0	0	0	0		0	0	0	0	0	0	0	0
rno-miR-152-3p	3323	4013	3643	9899	4155	3556	3925	4764	4350	4520	3967	4135	4905	4859	5183	3579	4299	4121		4594.83	473.951	4565	637.752	5011	2407.11	3926.83	540.854
rno-miR-152-5p	146	138	129	219	143	169	150	165	132	137	176	203	253	202	216	146	192	144		197.833	38.9739	201.8	38.8356	163.667	33.6135	148.5	16.453
rno-miR-153-3p	1	2	5	0	2	4	0	6	1	3	2	1	1	2	0	6	1	1		1.5	1.04881	2	2.34521	2	2.09762	2.83333	2.48328
rno-miR-153-5p	0	1	0	0	0	0	0	0	0	0	0	0	0	1	0	0	2	0		0.166667	0.408248	0.6	0.894427	0.5	0.83666	0	0
rno-miR-154-3p	40	19	34	22	21	15	17	26	23	23	16	16	29	23	25	29	22	24		22	5.13809	25.6	3.28634	22.8333	3.43026	25.8333	9.70395
rno-miR-154-5p	406	465	454	556	366	293	531	538	612	444	392	399	451	505	550	532	402	483		456.833	61.2321	488	60.8975	467.333	73.2548	472.333	113.276
rno-miR-155-3p	2	1	4	2	9	3	1	2	4	6	4	4	5	3	1	0	1	1		3.83333	1.7224	2	2	2.33333	3.32666	2.66667	1.21106
rno-miR-155-5p	163	212	593	237	400	175	239	280	171	299	250	143	379	262	189	278	214	164		253.667	82.7953	264.4	73.3982	250.833	81.9571	270.167	164.721
rno-miR-15b-3p	85	30	93	65	88	58	76	74	73	83	52	87	115	78	68	97	80	96		80.5	21.0404	87.6	18.5284	76	25.448	76.5	11.8786
rno-miR-15b-5p	264	319	361	260	326	173	273	294	250	278	247	212	331	226	223	329	177	227		252.833	44.8438	257.2	69.2402	273	62.5492	269.167	61.1667
rno-miR-16-3p	1	4	10	8	3	3	6	5	7	9	4	4	4	2	1	2	2	4		4	2.75681	2.2	1.09545	3.83333	2.2286	5.33333	3.14113
rno-miR-16-5p	5701	6429	10283	8413	5553	4391	6612	8654	6611	6657	5372	5183	6195	6057	6715	7566	5305	6152		6029.83	638.855	6367.6	838.485	6569.67	1201.48	7042	2111.84
rno-miR-17-1-3p	20	21	32	13	31	14	15	40	26	20	21	18	35	22	22	27	25	19		23	6.0663	26.2	5.35724	22.6667	6.37704	24.5	10.1931
rno-miR-17-2-3p	197	215	329	388	249	189	280	421	366	317	255	285	370	368	311	280	245	252		317.667	45.4122	314.8	54.7147	271.5	60.705	297	92.859
rno-miR-17-5p	1	1	4	0	3	3	0	1	1	1	2	4	3	4	0	0	1	2		2.33333	1.63299	1.6	1.81659	1.16667	1.16905	1.66667	1.50555
rno-miR-181a-1-3p	0	0	0	0	0	0	0	0	0	0	0	0	0	0	0	0	0	0		0	0	0	0	0	0	0	0
rno-miR-181a-2-3p	65	78	82	145	74	68	84	108	95	74	63	102	113	110	88	98	91	89		91.6667	20.2254	100	11.158	95.8333	25.6392	83.6667	16.2317
rno-miR-181a-5p	9	3	3	4	3	1	6	9	6	7	3	5	7	2	10	6	6	2		5.66667	2.94392	6.2	2.86356	4	1.67332	5.66667	3.20416
rno-miR-181b-1-3p	11	19	18	20	18	19	12	33	23	6	14	10	21	12	15	6	18	6		13	5.05964	14.4	5.77062	14.5	6.62571	19.3333	8.06639
rno-miR-181b-2-3p	2	1	0	3	2	0	0	1	1	1	2	2	1	3	0	0	3	0		1.5	1.04881	1.4	1.51658	1.5	1.3784	0.666667	0.816497
rno-miR-181b-5p	64	60	86	102	72	58	70	109	73	79	92	74	67	59	92	96	82	88		77.1667	13.3179	79.2	15.8965	83.3333	15.5263	76.6667	18.4355
rno-miR-181c-3p	111	130	102	192	121	99	95	133	121	134	113	132	181	121	117	108	130	104		133	24.9239	131.4	28.8323	130.833	31.8774	110.167	14.5659
rno-miR-181c-5p	483	521	1021	646	359	456	496	970	519	812	410	391	507	579	584	533	394	384		547.167	153.181	519.4	77.1187	472.833	112.242	657.5	263.099
rno-miR-181d-3p	0	0	1	0	0	0	0	1	0	1	0	1	0	2	2	2	0	0		1	0.894427	1.2	1.09545	0.333333	0.816497	0.333333	0.516398
rno-miR-181d-5p	1263	1289	1247	1901	1168	1243	1304	1567	1401	1583	1295	1507	1677	1652	1664	1316	1392	1427		1563	145.93	1540.2	172.314	1415.5	254.383	1337.5	126.882
rno-miR-182	112461	115659	106063	160720	119039	106313	120412	142292	122680	102482	100352	119937	97298	106326	113948	119532	119163	131592		106724	8653.03	111253	9452.38	127618	17117.4	118370	13614.4
rno-miR-183-3p	122	180	165	197	140	129	130	225	204	153	121	124	156	149	134	182	143	175		139.5	15.2151	152.8	18.2126	169.5	22.9151	162.5	43.4822
rno-miR-183-5p	0	0	0	0	0	0	0	0	0	0	0	0	0	0	0	0	0	0		0	0	0	0	0	0	0	0
rno-miR-1839-3p	25	28	34	43	36	24	33	38	39	39	32	44	41	34	42	30	32	38		38.6667	4.71876	35.8	5.4037	34.5	5.57674	32.1667	6.3692
rno-miR-1839-5p	1743	1890	1861	2832	1842	1629	2004	2400	2156	1991	1796	2293	2103	2378	2132	1876	1999	1884		2115.5	209.008	2097.6	186.189	2053.83	384.898	1965.5	282.921
rno-miR-184	86	53	63	183	50	53	65	56	57	44	73	68	62	70	14	40	20	32		55.1667	22.6664	41.2	24.7629	63	60.0133	63.3333	11.9778
rno-miR-1843a-3p	407	567	453	727	556	453	416	458	452	381	402	498	505	500	520	450	466	511		467.667	59.8687	488.2	29.0895	546.167	100.143	439.833	22.2299
rno-miR-1843a-5p	676	680	727	1108	693	644	662	833	862	761	679	793	927	910	744	701	752	808		802.333	97.5124	806.8	103.97	790.333	162.678	734	92.6089
rno-miR-1843b-3p	58	53	49	77	50	40	43	66	61	50	48	66	62	63	49	52	52	59		56.3333	8.16497	55.6	6.42651	57.1667	10.1866	52.8333	10.4195
rno-miR-1843b-5p	66	79	66	98	53	54	70	88	91	65	43	64	82	87	65	76	65	74		67.6667	15.5906	75	9.92472	74.1667	15.0122	72.5	14.2513
rno-miR-185-3p	171	192	196	371	187	170	155	229	218	198	130	222	230	249	208	204	177	182		206.167	41.2912	213.6	27.3185	218.833	75.1197	189.833	29.4171
rno-miR-185-5p	3766	4864	3999	5600	4000	3084	3943	5172	5366	3854	3787	4184	4090	4875	4427	4830	4301	4290		4202.83	402.429	4504.6	340.018	4647.5	575.249	4221.67	876.56
rno-miR-186-3p	0	0	0	0	0	0	1	2	0	1	0	0	0	0	1	0	0	0		0.333333	0.516398	0.2	0.447214	0	0	0.5	0.83666
rno-miR-186-5p	2509	2663	2413	4138	2610	2058	2859	2374	2876	2997	2721	2671	2767	3001	3501	2958	3170	2786		2943	307.209	3079.4	275.877	3054.17	569.134	2514.83	312.355
rno-miR-187-3p	335	424	331	599	449	350	356	320	352	360	279	315	405	340	303	321	350	349		333.667	44.9429	343.8	38.6743	415.333	102.479	340.667	14.1657
rno-miR-187-5p	6	7	6	20	10	5	3	5	4	8	5	8	6	2	1	16	9	11		5	2.96648	6.8	6.05805	12.1667	4.87511	4.83333	1.16905
rno-miR-188-3p	1	1	1	10	0	1	0	2	0	1	2	1	1	0	0	1	5	2		0.833333	0.752773	1.4	2.07364	3.16667	3.76386	0.833333	0.752773
rno-miR-188-5p	31	28	28	33	29	20	22	31	31	20	16	21	36	32	22	33	27	37		24.5	7.73951	30	5.52268	31.1667	3.81663	27.1667	4.95648
rno-miR-1896	0	0	0	0	0	0	0	0	0	0	0	0	0	0	0	0	1	0		0	0	0.2	0.447214	0.166667	0.408248	0	0
rno-miR-18a-3p	8	6	10	5	6	2	4	2	7	5	3	10	9	12	5	9	8	3		7.33333	3.50238	8.6	2.50998	6.16667	2.13698	5.5	3.33167
rno-miR-18a-5p	15	13	27	20	20	12	12	27	13	23	21	18	22	19	17	13	24	8		20	2.36643	19	4.30116	16.3333	5.95539	17.6667	7.31209
rno-miR-190a-3p	0	0	0	0	0	0	0	0	0	0	0	0	0	0	0	0	0	0		0	0	0	0	0	0	0	0
rno-miR-190a-5p	0	0	0	0	0	0	0	0	0	0	0	0	0	0	0	0	0	0		0	0	0	0	0	0	0	0
rno-miR-190b-3p	0	0	0	0	0	0	0	0	0	0	0	0	0	0	0	0	0	0		0	0	0	0	0	0	0	0
rno-miR-190b-5p	102	109	165	122	106	91	99	115	114	122	140	103	117	142	125	121	101	97		124.833	14.6344	121.2	14.7716	109.333	10.2892	114.333	26.455
rno-miR-1912-3p	0	0	0	0	0	0	0	0	0	1	0	0	0	0	0	1	0	1		0.166667	0.408248	0.2	0.447214	0.333333	0.516398	0	0
rno-miR-1912-5p	0	0	0	0	0	0	0	0	0	0	0	0	0	0	0	0	0	0		0	0	0	0	0	0	0	0
rno-miR-191a-3p	0	0	0	0	0	0	0	0	0	0	0	0	0	0	0	0	0	0		0	0	0	0	0	0	0	0
rno-miR-191a-5p	28536	32873	31247	48174	34383	26937	32528	33889	33160	27705	30594	31259	35351	30795	35477	33416	30992	34806		31863.5	3020.99	33206.2	2264.8	35774	6220.54	31049.5	2755.8
rno-miR-191b	0	0	0	0	0	0	0	0	0	0	0	0	0	0	0	0	0	0		0	0	0	0	0	0	0	0
rno-miR-192-3p	9	11	6	8	8	9	6	9	8	6	2	4	11	4	6	5	7	8		5.5	3.08221	6.6	2.70185	7.83333	1.94079	7.83333	1.47196
rno-miR-192-5p	1699	1918	1576	2987	2089	1789	1769	1731	1898	1920	1835	2029	2336	2414	1985	1689	2047	1820		2086.5	234.132	2094.2	291.152	2091.67	462.542	1743.67	106.568
rno-miR-193a-3p	21	16	118	22	12	20	13	94	23	18	14	8	10	26	16	21	10	12		15.3333	6.40833	16.6	6.9857	15.5	5.04975	48.1667	45.5606
rno-miR-193a-5p	0	0	0	0	0	0	0	0	0	0	0	1	0	0	0	0	0	0		0.166667	0.408248	0	0	0	0	0	0
rno-miR-193b-3p	318	280	240	353	257	277	296	303	279	335	259	332	352	359	332	229	241	272		328.167	35.7179	302.6	62.6442	272	43.9545	285.5	27.0463
rno-miR-193b-5p	8	20	19	30	25	18	22	38	27	16	27	21	29	35	31	12	10	18		26.5	6.92098	23.4	11.5456	19.1667	7.60044	22	10.02
rno-miR-194-3p	6	8	12	10	5	6	8	5	12	6	6	4	1	7	5	9	19	17		4.83333	2.13698	8.2	6.72309	11.3333	5.46504	8.16667	3.12517
rno-miR-194-5p	108	120	124	204	118	85	119	140	159	125	101	103	127	134	144	151	139	110		122.333	17.1075	139	9.19239	140.333	34.6449	122.5	25.5715
rno-miR-1949	0	0	0	0	0	0	0	0	0	0	0	0	0	0	0	0	0	0		0	0	0	0	0	0	0	0
rno-miR-195-3p	1673	1993	1454	2949	1934	2029	1673	1698	1718	1860	1812	2522	2398	2609	2336	1807	1852	2204		2256.17	339.376	2200.4	353.742	2123.17	427.728	1707.5	184.502
rno-miR-195-5p	1809	2045	2889	2613	1852	1394	2095	2686	1866	1819	1672	1482	1857	1950	2023	2250	1715	2201		1800.5	196.645	1959	199.247	2112.67	318.641	2123.17	565.791
rno-miR-1956-3p	8	3	3	11	9	2	6	8	2	1	7	9	7	3	7	4	1	3		5.66667	3.01109	4.4	2.60768	5.16667	3.92003	4.83333	2.85774
rno-miR-1956-5p	1	2	5	1	4	1	5	5	5	1	3	4	4	2	1	3	1	1		2.5	1.3784	2.2	1.30384	2	1.26491	3.66667	2.06559
rno-miR-196a-3p	0	0	2	0	0	0	0	0	0	0	0	0	0	0	0	0	0	0		0	0	0	0	0	0	0.333333	0.816497
rno-miR-196a-5p	3	0	79	3	3	0	2	1	1	0	2	0	1	3	0	1	0	8		1	1.26491	1	1.22474	2.5	3.01662	14.3333	31.6965
rno-miR-196b-3p	0	0	0	0	0	0	0	0	0	0	0	0	0	0	0	0	0	0		0	0	0	0	0	0	0	0
rno-miR-196b-5p	0	0	0	0	0	0	0	0	0	0	0	0	0	0	0	0	0	0		0	0	0	0	0	0	0	0
rno-miR-196c-3p	1	0	3	0	2	1	0	0	1	0	1	0	0	2	0	2	2	1		0.5	0.83666	1.2	1.09545	1.16667	0.983192	1	1.09545
rno-miR-196c-5p	0	0	3	2	1	2	2	2	0	1	1	1	1	0	3	1	0	1		1.16667	0.983192	1	1.22474	0.833333	0.752773	1.5	1.22474
rno-miR-199a-3p	132	198	217	347	156	139	180	255	233	196	192	148	177	222	258	179	174	204		198.833	37.8228	202	36.9932	209.667	69.4569	192.667	50.6465
rno-miR-199a-5p	5243	6588	6919	9581	6126	6030	6096	8191	6712	7174	8591	6511	7775	7771	8166	5743	6433	7230		7664.67	735.474	7177.6	1036.64	6950.17	1380.92	6531.83	1003.8
rno-miR-19a-3p	11	10	6	11	13	8	3	6	4	5	10	7	9	3	6	7	6	9		6.66667	2.58199	6.2	2.16795	9.33333	2.58199	6.33333	2.87518
rno-miR-19a-5p	1	0	0	0	1	0	0	1	0	0	0	0	0	0	0	1	0	0		0	0	0.2	0.447214	0.333333	0.516398	0.333333	0.516398
rno-miR-19b-1-5p	2	0	1	0	0	1	1	1	2	0	0	0	1	0	0	2	0	2		0.166667	0.408248	0.6	0.894427	0.666667	1.0328	1.33333	0.516398
rno-miR-19b-2-5p	0	0	0	0	0	0	0	0	0	0	0	0	0	0	0	0	0	0		0	0	0	0	0	0	0	0
rno-miR-19b-3p	0	0	0	0	0	0	0	1	0	0	0	0	0	0	0	0	0	0		0	0	0	0	0	0	0.166667	0.408248
rno-miR-1b	39012	44151	51761	56466	38687	30981	46235	69841	54818	37551	36061	38126	38303	48177	43707	46383	47794	41425		40320.8	4645.27	44872.8	4069.8	45817.7	6173.04	48774.7	13473
rno-miR-200a-3p	9	7	9	16	9	17	13	13	9	12	9	4	8	5	10	6	13	11		8	3.03315	8.4	3.20936	10.3333	3.77712	11.6667	3.26599
rno-miR-200a-5p	0	0	0	0	0	0	0	0	0	0	0	0	0	0	0	0	0	0		0	0	0	0	0	0	0	0
rno-miR-200b-3p	6	8	2	27	12	12	27	13	9	8	12	8	16	5	11	8	10	15		10	3.84708	10	4.06202	13.3333	7.20185	11.5	8.59651
rno-miR-200b-5p	2	2	0	2	0	0	0	0	0	1	0	0	0	0	0	0	0	0		0.166667	0.408248	0	0	0.666667	1.0328	0.333333	0.816497
rno-miR-200c-3p	72	130	96	117	103	83	123	91	56	82	94	58	117	77	75	75	73	71		83.8333	19.9942	83.4	18.8361	94.8333	25.4277	86.8333	22.7808
rno-miR-200c-5p	0	0	0	0	0	0	0	0	0	0	0	0	0	0	0	0	0	0		0	0	0	0	0	0	0	0
rno-miR-201-3p	4	6	4	4	4	3	3	5	3	3	1	2	3	1	2	1	3	5		2	0.894427	2	1	3.83333	1.7224	3.66667	0.816497
rno-miR-201-5p	7	10	9	7	4	7	2	11	2	3	1	8	5	7	7	9	4	6		5.16667	2.71416	6.4	1.94936	6.66667	2.50333	6.33333	3.6697
rno-miR-202-3p	0	0	0	0	0	0	0	0	0	0	0	0	0	0	0	0	0	0		0	0	0	0	0	0	0	0
rno-miR-202-5p	0	2	0	0	0	0	0	1	0	1	0	0	0	0	0	0	0	2		0.166667	0.408248	0	0	0.666667	1.0328	0.166667	0.408248
rno-miR-203a-3p	0	0	0	0	0	0	0	0	0	0	0	0	0	0	0	0	0	0		0	0	0	0	0	0	0	0
rno-miR-203a-5p	0	0	0	0	0	0	0	0	0	0	0	0	0	0	0	0	0	0		0	0	0	0	0	0	0	0
rno-miR-203b-3p	0	0	0	0	0	0	0	0	0	0	0	0	0	0	0	0	0	0		0	0	0	0	0	0	0	0
rno-miR-203b-5p	0	0	0	0	0	0	0	0	0	0	0	0	0	0	0	0	0	0		0	0	0	0	0	0	0	0
rno-miR-204-3p	1576	1952	936	2432	1714	1431	1544	1237	1404	1172	1133	1726	1967	1566	1415	1637	1498	1650		1496.5	323.402	1616.6	212.406	1813.83	337.357	1354.67	237.581
rno-miR-204-5p	34475	39701	25074	57074	42627	41521	35365	31494	35598	30911	36078	54570	43655	44941	40243	36178	38460	42233		41733	8125.13	40695.4	3619.15	42712.2	7434.28	33921.2	5424.47
rno-miR-205	337	371	616	359	253	243	655	385	311	263	326	358	306	397	265	407	256	306		319.167	52.678	326.2	71.8032	325.333	63.7202	424.5	170.202
rno-miR-206-3p	241	328	944	1872	184	187	924	535	226	456	581	301	335	400	552	681	890	308		437.5	113.657	571.6	223.135	710.5	627.326	509.5	351.489
rno-miR-206-5p	0	0	0	0	0	0	0	0	0	0	0	0	0	0	0	0	0	0		0	0	0	0	0	0	0	0
rno-miR-207	0	1	0	0	0	1	0	1	1	0	0	0	0	0	1	0	0	0		0.166667	0.408248	0.2	0.447214	0.166667	0.408248	0.5	0.547723
rno-miR-208a-3p	0	1	0	0	0	0	0	0	0	0	1	1	0	0	0	0	0	0		0.333333	0.516398	0	0	0.166667	0.408248	0	0
rno-miR-208a-5p	0	0	0	0	0	0	0	0	0	0	0	0	0	0	0	0	0	0		0	0	0	0	0	0	0	0
rno-miR-208b-3p	0	0	0	1	0	0	0	0	1	0	0	0	1	0	1	0	0	0		0.333333	0.516398	0.4	0.547723	0.166667	0.408248	0.166667	0.408248
rno-miR-208b-5p	0	0	0	0	0	0	0	0	0	0	0	0	0	0	0	0	0	0		0	0	0	0	0	0	0	0
rno-miR-20a-3p	0	3	1	2	2	0	2	4	2	0	1	0	1	3	0	0	3	2		0.833333	1.16905	1.4	1.51658	2	1.09545	1.5	1.51658
rno-miR-20a-5p	1286	1098	1548	1576	1305	961	1226	1181	1217	1318	1482	1180	1383	1239	1154	1283	1185	1105		1292.67	126.057	1248.8	89.9066	1258.67	177.929	1236.5	189.184
rno-miR-20b-3p	165	162	161	244	168	155	228	165	231	214	160	268	286	226	286	200	198	187		240	49.5742	239.2	44.1271	193.167	29.315	184.167	35.3181
rno-miR-20b-5p	428	437	440	683	429	313	561	481	506	518	475	588	474	475	728	421	491	498		543	100.88	517.8	120.44	493.167	98.5341	454.833	84.4166
rno-miR-21-3p	4	2	6	2	5	1	1	4	0	1	4	3	0	7	3	6	3	0		3	2.44949	3.8	2.77489	3	2.19089	2.66667	2.33809
rno-miR-21-5p	95352	88227	148784	102103	115466	75279	82281	81221	83285	78734	124597	102111	107265	116279	70824	90103	83966	63784		99968.3	21122.2	93687.4	18199	90608.2	17433.4	94367	27452.6
rno-miR-210-3p	0	0	0	0	0	0	0	0	0	0	0	0	0	0	0	0	0	0		0	0	0	0	0	0	0	0
rno-miR-210-5p	7	4	6	14	12	8	5	5	8	5	8	4	4	6	7	10	2	8		5.66667	1.63299	5.8	3.03315	8.33333	4.63321	6.5	1.3784
rno-miR-211-3p	0	0	0	0	0	0	0	0	0	1	0	0	0	0	0	0	0	0		0.166667	0.408248	0	0	0	0	0	0
rno-miR-211-5p	630	746	531	1147	837	819	723	687	791	655	610	1061	856	838	809	744	696	841		804.833	161.1	788.6	67.0134	835.167	163.038	696.833	106.34
rno-miR-212-3p	17	31	32	24	18	12	27	26	22	13	24	18	30	23	15	24	22	19		20.5	6.34823	22.8	5.35724	23	4.64758	22.6667	7.25718
rno-miR-212-5p	161	175	168	254	194	177	163	186	173	173	197	198	192	208	169	188	170	161		189.5	15.2938	185.4	16.334	190.333	33.4106	171.333	9.35236
rno-miR-214-3p	896	1239	1189	1232	909	827	1013	1222	952	1029	1155	789	1074	1084	1063	900	805	1181		1032.33	126.187	985.2	125.927	1044.33	194.02	1016.5	159.116
rno-miR-214-5p	0	0	0	0	0	0	0	0	0	0	0	0	0	0	0	0	0	0		0	0	0	0	0	0	0	0
rno-miR-216a-3p	86	78	47	104	78	94	69	80	79	88	61	104	109	128	83	69	96	110		95.5	23.2959	97	22.8364	89.1667	16.4732	75.8333	16.3636
rno-miR-216a-5p	18	37	25	40	17	25	31	39	42	30	16	27	20	30	28	30	29	23		25.1667	5.81091	27.4	4.219	29.3333	8.5479	30	9.16515
rno-miR-216b-3p	7	8	6	7	5	4	10	10	6	6	1	6	4	12	6	8	8	7		5.83333	3.60093	7.6	2.96648	7.16667	1.16905	7.16667	2.40139
rno-miR-216b-5p	494	642	427	667	547	593	612	597	532	514	352	579	698	744	643	440	591	557		588.333	141.925	623.2	117.451	574	80.6672	542.5	72.3236
rno-miR-217-3p	4	7	2	5	2	2	4	3	8	3	3	2	2	6	4	3	4	4		3.33333	1.50555	3.8	1.48324	4.16667	1.7224	3.83333	2.2286
rno-miR-217-5p	1364	1551	1368	1985	1458	1542	1621	1907	1703	1607	1389	2055	1688	2229	2065	1393	1528	1672		1838.83	325.256	1780.6	355.162	1597.83	211.65	1584.17	208.172
rno-miR-218a-1-3p	3	19	5	11	8	8	13	6	14	9	5	4	10	4	6	6	13	7		6.33333	2.58199	7.8	3.63318	10.6667	4.84424	8.16667	4.44597
rno-miR-218a-2-3p	2	5	4	5	10	7	6	9	4	6	1	3	4	7	8	2	2	9		4.83333	2.63944	4.6	2.79285	5.5	3.39116	5.33333	2.50333
rno-miR-218a-5p	32	38	26	52	34	35	38	30	38	37	47	44	32	47	49	34	46	45		42.6667	6.71317	41.6	7.95613	41.5	7.31437	33.1667	4.75044
rno-miR-218b	0	0	0	0	0	0	0	0	0	0	0	0	0	0	0	0	0	0		0	0	0	0	0	0	0	0
rno-miR-219a-1-3p	135	138	131	164	159	94	113	82	107	99	189	159	136	178	114	105	98	84		145.833	35.7067	126.2	32.2986	124.667	33.6313	110.333	20.6074
rno-miR-219a-2-3p	0	0	0	0	0	0	0	0	0	0	0	0	0	0	0	0	0	0		0	0	0	0	0	0	0	0
rno-miR-219a-5p	3	1	5	7	3	6	5	4	2	5	3	2	3	4	1	4	0	1		3	1.41421	2.4	1.81659	2.66667	2.58199	4.16667	1.47196
rno-miR-219b	0	0	0	0	0	0	0	0	0	0	0	0	0	0	0	0	0	0		0	0	0	0	0	0	0	0
rno-miR-22-3p	104886	112538	215401	133152	94620	112018	119521	205828	142185	148591	104627	103426	112712	148509	149891	129595	105719	109788		127959	23271.1	129285	20151.2	114235	14654.1	149973	48707.3
rno-miR-22-5p	2341	2874	1486	3298	2493	2301	2362	2074	2212	1790	1933	2730	2980	2608	2780	2790	2663	2570		2470.17	488.592	2764.2	143.287	2781.33	288.932	2129.33	332.319
rno-miR-221-3p	2172	2262	3179	3130	2353	1606	2472	2319	2352	1918	2368	1982	2000	2123	1913	2714	2010	2126		2050.67	173.071	2152	322.906	2432.5	417.992	2350	507.604
rno-miR-221-5p	228	223	262	336	263	236	282	270	249	269	308	338	285	302	263	249	217	233		294.167	27.7951	263.2	32.8512	253.5	43.8167	254.5	20.6277
rno-miR-222-3p	1647	1580	1759	2532	1678	1437	1619	1720	1692	1375	1633	1536	1494	1581	1498	1875	1556	1640		1519.5	88.2377	1600.8	157.765	1810.17	371.281	1645.67	113.817
rno-miR-222-5p	4	8	2	9	8	3	2	4	9	8	3	5	11	8	6	5	7	8		6.83333	2.78687	7.4	2.30217	7.5	1.3784	4	2.60768
rno-miR-223-3p	638	880	1328	796	733	569	594	706	662	640	796	479	936	677	546	775	611	609		679	166.705	709	152.547	734	107.328	749.5	287.543
rno-miR-223-5p	132	132	135	118	140	111	99	90	93	103	185	130	197	92	123	125	116	101		138.333	43.1725	130.6	39.3738	122	13.6088	110	19.5959
rno-miR-224-3p	1	0	0	3	0	1	2	1	2	0	3	2	0	0	1	2	2	2		1	1.26491	1	1	1.5	1.22474	1.16667	0.752773
rno-miR-224-5p	220	251	270	1286	274	201	299	477	330	329	304	315	334	318	374	286	246	300		329	24.4622	311.6	48.4644	440.5	414.715	299.5	99.3272
rno-miR-23a-3p	19849	23440	30225	31423	20983	14390	26566	26849	27443	24408	21276	20228	25169	25055	25067	26231	20379	22999		23533.8	2196.76	24380.2	2290.43	24242.5	4080.56	24220.3	5909.27
rno-miR-23a-5p	8	8	3	13	5	8	3	7	8	3	4	7	10	5	3	9	11	8		5.33333	2.73252	7.6	3.43511	9	2.75681	6.16667	2.48328
rno-miR-23b-3p	12850	15408	17208	17177	13674	9702	15932	17344	16232	14944	13912	14053	16918	16599	14601	17063	13135	15006		15171.2	1288.61	15663.2	1726.97	15243.8	1675.8	14878	3011.91
rno-miR-23b-5p	82	128	105	120	84	82	105	114	137	102	83	80	107	126	109	159	101	99		101.167	17.2675	120.4	23.4904	115.167	26.6189	104.167	20.779
rno-miR-24-1-5p	0	0	0	0	0	0	0	0	0	0	0	0	0	0	0	0	0	0		0	0	0	0	0	0	0	0
rno-miR-24-2-5p	11907	14097	8174	16712	12641	11625	12031	10679	10547	10801	11198	14254	15689	14017	13588	13026	14619	12692		13257.8	1890.35	14187.8	1022.04	13964.5	1565.02	10827.2	1441.63
rno-miR-24-3p	0	0	0	0	0	1	0	0	1	0	0	1	0	0	1	0	1	1		0.333333	0.516398	0.4	0.547723	0.333333	0.516398	0.333333	0.516398
rno-miR-25-3p	5320	6146	6627	9363	6564	4889	5435	6749	6580	5748	4943	5389	6618	6537	6240	6526	5939	6087		5912.5	668.735	6372	281.234	6770.83	1293.99	5933.33	809.915
rno-miR-25-5p	67	134	162	111	95	97	77	149	112	111	74	73	102	105	89	121	71	99		92.3333	16.2686	97.6	18.7297	105.167	22.022	110.667	38.2971
rno-miR-26a-3p	0	5	1	5	4	1	1	3	1	2	2	3	2	0	7	2	1	2		2.66667	2.33809	2.4	2.70185	3.16667	1.7224	1.16667	0.983192
rno-miR-26a-5p	2	1	3	0	2	1	2	3	2	1	5	3	1	1	8	10	1	3		3.16667	2.85774	4.2	4.43847	2.83333	3.65605	2.16667	0.752773
rno-miR-26b-3p	39	62	60	98	76	67	79	58	83	61	61	59	59	69	98	84	72	93		67.8333	15.237	76.4	15.01	80.8333	13.4821	64.3333	15.9457
rno-miR-26b-5p	19088	21127	29886	33153	20468	17207	21527	29670	24375	19597	15061	16503	19758	20741	24894	24562	19422	20219		19425.7	3445.72	21875.4	2651.38	23158.5	5212.06	23625.5	5338.19
rno-miR-27a-3p	9898	14068	9361	15723	12464	8441	11111	10036	10957	8842	8872	11175	13468	12844	11237	11769	11533	11743		11073	1935.54	12170.2	945.534	12883.3	1673.83	9967.33	999.427
rno-miR-27a-5p	639	788	722	948	651	631	531	785	717	664	579	581	780	652	550	704	710	614		634.333	84.1776	679.2	85.3768	735.833	119.547	670.833	89.3721
rno-miR-27b-3p	147293	187189	201231	263484	181781	141553	176530	237689	232206	191191	156765	185881	235270	243727	191444	187877	180032	181019		200713	32779.2	207670	29499	196897	32785.6	189417	41308.9
rno-miR-27b-5p	446	525	446	802	521	533	456	589	529	498	466	562	603	602	584	621	572	604		552.5	57.5074	596.4	18.9024	607.5	103.512	499.833	59.3613
rno-miR-28-3p	1308	2001	1892	2698	1861	1729	1522	1853	2111	1574	1603	1518	1703	1991	1568	1714	1635	1838		1659.5	173.598	1722.2	161.3	1957.83	383.959	1735.83	285.545
rno-miR-28-5p	783	981	924	1373	887	929	795	973	902	794	762	726	1105	1125	837	870	780	869		891.5	177.055	943.4	160.079	960	212.189	884.333	77.4485
rno-miR-290	0	0	0	0	0	0	0	0	0	0	0	0	0	0	0	0	0	0		0	0	0	0	0	0	0	0
rno-miR-291a-3p	0	0	0	0	0	0	0	0	0	0	0	0	2	0	0	0	0	0		0.333333	0.816497	0.4	0.894427	0	0	0	0
rno-miR-291a-5p	0	0	0	0	0	1	0	0	0	0	0	0	0	0	0	0	0	0		0	0	0	0	0	0	0.166667	0.408248
rno-miR-291b	0	0	0	1	0	0	0	0	0	0	1	0	0	0	0	0	0	0		0.166667	0.408248	0	0	0.166667	0.408248	0	0
rno-miR-292-3p	2	2	0	4	0	3	2	3	0	1	2	4	1	4	1	2	1	3		2.16667	1.47196	1.8	1.30384	2	1.41421	1.66667	1.36626
rno-miR-292-5p	1	1	4	3	2	2	1	1	0	2	4	0	3	8	2	2	1	1		3.16667	2.71416	3.2	2.77489	1.66667	0.816497	1.5	1.3784
rno-miR-293-3p	0	0	0	0	0	0	0	0	0	0	0	0	0	0	0	0	0	0		0	0	0	0	0	0	0	0
rno-miR-293-5p	1	0	1	1	0	2	0	1	1	0	0	0	4	1	0	5	0	1		0.833333	1.60208	2	2.34521	1.16667	1.94079	1	0.632456
rno-miR-294	0	0	0	0	0	0	0	0	0	0	0	0	0	0	0	0	0	0		0	0	0	0	0	0	0	0
rno-miR-295-3p	0	0	0	0	0	0	0	0	0	0	0	0	0	0	0	0	0	0		0	0	0	0	0	0	0	0
rno-miR-295-5p	0	0	0	0	0	0	0	0	0	0	0	0	0	0	0	0	0	0		0	0	0	0	0	0	0	0
rno-miR-296-3p	6	17	7	9	13	8	7	11	22	5	10	13	20	14	13	10	9	12		12.5	4.9295	13.2	4.32435	11.6667	3.07679	10.1667	6.04704
rno-miR-296-5p	1	9	10	8	8	3	4	5	14	6	5	6	2	10	9	10	13	6		6.33333	2.87518	8.8	4.08656	9	2.36643	6.16667	4.87511
rno-miR-297	0	0	0	0	0	0	0	0	0	0	0	0	0	0	0	0	0	0		0	0	0	0	0	0	0	0
rno-miR-298-3p	1	1	4	3	3	1	2	0	5	3	5	4	3	10	5	0	6	1		5	2.60768	4.8	3.70135	2.33333	2.16025	2.16667	1.94079
rno-miR-298-5p	18	9	7	25	14	9	9	19	14	11	22	16	8	15	22	16	16	15		15.6667	5.68038	15.4	4.97996	15.8333	5.19294	12.6667	5.08593
rno-miR-2985	3	0	0	1	0	1	0	0	0	0	0	0	0	0	1	0	0	0		0.166667	0.408248	0.2	0.447214	0.166667	0.408248	0.666667	1.21106
rno-miR-299a-3p	0	0	0	0	0	0	0	0	0	0	0	0	0	0	0	0	0	0		0	0	0	0	0	0	0	0
rno-miR-299a-5p	0	0	0	0	0	0	0	0	0	0	0	0	0	0	0	0	0	0		0	0	0	0	0	0	0	0
rno-miR-299b-3p	0	0	0	0	0	0	0	0	0	0	0	0	0	0	0	0	0	0		0	0	0	0	0	0	0	0
rno-miR-299b-5p	0	0	0	0	0	0	0	0	0	0	0	0	0	0	0	0	0	0		0	0	0	0	0	0	0	0
rno-miR-29a-3p	0	0	0	0	0	0	0	0	0	0	0	0	0	0	0	0	0	0		0	0	0	0	0	0	0	0
rno-miR-29a-5p	33	32	46	25	28	32	45	40	27	25	22	30	22	32	30	34	19	20		26.8333	4.40076	27.4	6.54217	26.3333	6.15359	37.1667	7.67898
rno-miR-29b-1-5p	48	49	36	69	46	25	43	39	53	27	40	47	33	30	42	56	46	46		36.5	7.71362	41.4	10.4307	52	9.18695	40.6667	9.81156
rno-miR-29b-3p	0	0	0	0	0	0	0	0	0	0	0	0	0	0	0	0	0	0		0	0	0	0	0	0	0	0
rno-miR-29b-5p	0	0	0	0	0	0	0	0	0	0	0	0	0	0	0	0	0	0		0	0	0	0	0	0	0	0
rno-miR-29c-3p	0	0	0	0	0	0	0	0	0	0	0	0	0	0	0	0	0	0		0	0	0	0	0	0	0	0
rno-miR-29c-5p	0	0	0	0	0	0	0	0	0	0	0	0	0	0	0	0	0	0		0	0	0	0	0	0	0	0
rno-miR-300-3p	3108	3488	3948	5567	3469	3190	3432	5085	4303	3913	3378	4463	4360	4852	4335	3836	3503	3599		4216.83	508.813	4177.2	520.729	3910.33	822.929	3844.33	761.674
rno-miR-300-5p	42	49	52	57	46	33	72	61	71	66	51	58	51	48	57	68	58	27		55.1667	6.5549	56.4	7.70065	50.8333	13.9917	55.1667	15.766
rno-miR-301a-3p	7	4	20	11	7	1	10	15	12	6	9	12	8	8	9	9	6	6		8.66667	1.96638	8	1.22474	7.16667	2.48328	10.8333	6.5549
rno-miR-301a-5p	81	91	74	137	98	82	87	86	84	113	98	128	108	126	120	115	129	83		115.5	11.4499	119.6	8.44393	108.833	21.6372	82.3333	4.67618
rno-miR-301b-3p	0	0	0	0	0	0	0	0	0	0	0	1	0	0	0	0	0	0		0.166667	0.408248	0	0	0	0	0	0
rno-miR-301b-5p	0	0	1	0	0	1	0	0	0	0	1	0	0	0	0	0	0	1		0.166667	0.408248	0	0	0.166667	0.408248	0.333333	0.516398
rno-miR-3064-3p	5	5	3	3	4	3	6	1	3	3	7	2	6	4	6	1	1	2		4.66667	1.96638	3.6	2.50998	2.66667	1.63299	3.5	1.76068
rno-miR-3064-5p	28	43	38	63	46	44	40	40	29	44	35	34	51	48	44	30	43	38		42.6667	6.86052	43.2	8.04363	43.8333	10.9438	36.5	6.50385
rno-miR-3065-3p	0	0	0	0	0	0	0	0	0	0	1	0	0	0	0	0	0	0		0.166667	0.408248	0	0	0	0	0	0
rno-miR-3065-5p	0	0	0	0	0	0	0	0	0	0	0	0	0	0	0	0	0	0		0	0	0	0	0	0	0	0
rno-miR-3068-3p	338	398	395	529	380	311	397	431	436	413	397	421	440	436	401	387	381	408		418	17.7313	409	27.4864	413.833	57.4297	384.667	50.2898
rno-miR-3068-5p	414	397	543	579	333	319	433	603	471	443	344	401	367	457	468	511	468	469		413.333	50.7569	454.2	52.9594	459.5	86.0273	463.833	100.097
rno-miR-3072	35	43	39	30	25	24	40	51	49	51	50	47	33	67	39	34	29	37		47.8333	11.669	40.4	15.2905	33	6.41872	39.6667	9.83192
rno-miR-3074	9	9	4	8	5	6	6	5	6	8	2	8	9	11	3	2	6	8		6.83333	3.54495	6.2	3.83406	6.33333	2.58199	6	1.67332
rno-miR-3075	6	4	2	10	7	5	3	3	3	3	3	5	5	5	1	9	4	2		3.66667	1.63299	4.8	2.86356	6	3.16228	3.66667	1.50555
rno-miR-3084a-3p	0	0	3	2	2	0	2	0	0	0	0	0	0	2	0	2	2	4		0.333333	0.816497	1.2	1.09545	2	1.26491	0.833333	1.32916
rno-miR-3084a-5p	0	0	0	0	0	0	0	0	0	0	0	0	0	0	0	0	0	0		0	0	0	0	0	0	0	0
rno-miR-3084b-3p	0	0	0	0	0	0	0	0	0	0	0	0	0	0	0	0	0	0		0	0	0	0	0	0	0	0
rno-miR-3084b-5p	0	0	0	0	0	0	0	0	0	0	0	0	0	0	0	0	0	0		0	0	0	0	0	0	0	0
rno-miR-3084c-3p	0	0	0	1	0	1	0	0	0	0	0	0	0	0	0	0	0	0		0	0	0	0	0.166667	0.408248	0.166667	0.408248
rno-miR-3084c-5p	0	0	0	0	0	0	0	0	0	0	0	0	0	0	0	0	0	0		0	0	0	0	0	0	0	0
rno-miR-3084d	0	0	0	0	0	0	0	0	0	0	0	0	0	0	0	0	0	0		0	0	0	0	0	0	0	0
rno-miR-3085	0	2	2	1	1	0	0	1	0	3	2	2	1	3	1	3	2	1		2	0.894427	2	1	1.66667	0.816497	0.5	0.83666
rno-miR-3099	12	11	12	11	11	10	8	11	13	13	8	14	8	11	12	12	18	14		11	2.52982	12.2	3.63318	12.8333	2.78687	11	1.78885
rno-miR-30a-3p	2438	3151	2725	5103	3225	2532	3051	3197	3396	2505	2177	2595	3051	2847	3431	3422	3131	3176		2767.67	441.424	3176.4	250.715	3534.67	775.506	2889.83	383.64
rno-miR-30a-5p	86076	77937	71382	137869	85898	79169	96783	88221	94072	102781	93914	117465	97455	96848	121551	90208	98307	89001		105002	11666.3	100874	11997.8	96536.7	21295.4	85950.5	9452.01
rno-miR-30c-1-3p	50	44	58	66	61	42	58	73	57	49	35	61	67	56	61	55	54	55		54.8333	11.4266	58.6	5.41295	55.8333	7.41395	56.3333	10.2892
rno-miR-30c-2-3p	1812	2181	1989	4081	2321	1805	2044	2775	2963	2355	1924	2527	2425	2478	2580	2284	2028	2218		2381.5	237.397	2359	213.626	2518.83	772.036	2231.33	506.425
rno-miR-30c-5p	53	67	66	76	69	47	62	57	65	56	68	50	50	67	83	59	68	71		62.3333	12.8478	65.4	12.2188	68.3333	5.57375	58.3333	7.42069
rno-miR-30d-3p	69	67	95	87	96	71	78	103	80	77	75	97	100	90	102	81	63	65		90.1667	11.7204	87.2	15.928	76.5	13.5314	82.6667	13.545
rno-miR-30d-5p	85404	86774	77390	132654	91959	89317	99528	95798	102525	100509	99631	119219	103530	111335	113937	92601	104180	104001		108027	7979.57	105117	8314.19	102028	16549.4	91660.3	9437.55
rno-miR-30e-3p	1484	1937	1409	2890	1843	1464	1676	1700	1695	1256	1197	1376	1651	1406	1686	1885	1915	1815		1428.67	201.208	1708.6	205.617	2047.5	415.176	1571.33	132.893
rno-miR-30e-5p	8389	7486	8502	11234	7843	6827	9012	9460	9054	9577	9065	10090	8960	8591	10100	8385	8852	8560		9397.17	625.729	8977.6	666.427	8726.67	1324.16	8540.67	926.498
rno-miR-3102	36	51	62	57	56	27	50	81	72	72	37	60	47	63	68	52	50	61		57.8333	13.3179	56	9.02774	54.5	4.23084	54.6667	20.8966
rno-miR-3120	14	15	12	19	17	14	13	11	14	9	11	12	21	18	12	15	5	18		13.8333	4.62241	14.2	6.14003	14.8333	5.07609	13	1.26491
rno-miR-31a-3p	5	2	4	4	1	8	5	3	8	1	2	4	7	2	4	1	7	1		3.33333	2.16025	4.2	2.77489	2.66667	2.42212	5.5	2.07364
rno-miR-31a-5p	0	0	0	0	0	0	0	0	0	0	0	0	0	0	0	0	0	0		0	0	0	0	0	0	0	0
rno-miR-31b	0	0	0	0	0	0	0	0	0	0	0	0	0	0	0	0	0	0		0	0	0	0	0	0	0	0
rno-miR-32-3p	60	60	63	83	68	42	73	72	88	91	55	99	75	107	124	78	65	79		91.8333	24.318	89.8	24.6921	72.1667	9.1086	66.3333	15.4229
rno-miR-32-5p	311	363	425	348	418	258	296	359	316	206	226	312	451	261	319	502	331	282		295.833	88.357	372.8	99.936	374	76.7203	327.5	57.8368
rno-miR-320-3p	8326	9563	7906	13657	9921	8206	9863	9371	10166	8460	9570	10706	10200	9502	10807	9372	9436	10569		9874.17	883.084	9863.4	624.187	10419.7	1646.23	8973	950.699
rno-miR-320-5p	0	2	1	1	2	0	5	1	0	0	2	5	5	2	1	1	1	0		2.5	2.07364	2	1.73205	1.16667	0.752773	1.16667	1.94079
rno-miR-322-3p	0	0	0	0	0	0	0	0	0	0	0	0	0	0	0	0	0	0		0	0	0	0	0	0	0	0
rno-miR-322-5p	0	0	0	0	0	0	0	0	0	0	0	0	0	0	0	0	0	0		0	0	0	0	0	0	0	0
rno-miR-323-3p	3679	4793	4968	6267	4288	3553	3823	5419	5706	4386	3400	4571	4353	5341	3965	4969	3938	4251		4336	645.256	4513.2	622.505	4751	833.413	4524.67	953.263
rno-miR-323-5p	188	231	143	318	231	202	189	159	195	173	144	189	177	235	186	240	209	187		184	29.6648	209.4	28.2365	236	44.5421	179.333	23.0709
rno-miR-324-3p	36	42	37	41	28	38	21	40	40	21	20	22	31	28	21	45	15	28		23.8333	4.53505	28	11.3578	33.1667	11.5138	35.3333	7.20185
rno-miR-324-5p	244	204	343	348	233	229	277	344	296	350	219	226	320	290	293	307	203	221		283	51.6759	282.6	46.0793	252.667	60.4406	288.833	48.495
rno-miR-325-3p	446	475	469	578	465	387	482	517	536	363	306	489	489	478	462	542	481	487		431.167	77.649	490.4	30.468	504.667	44.9385	472.833	53.1542
rno-miR-325-5p	710	731	717	1384	746	664	843	887	1042	820	617	786	939	1007	944	801	931	804		852.167	141.889	924.4	75.318	899.5	247.592	810.5	141.99
rno-miR-326-3p	650	754	1023	869	563	473	711	1018	905	786	495	564	810	787	717	778	612	675		693.167	132.359	740.8	79.7853	708.5	113.372	796.667	221.613
rno-miR-326-5p	6	1	8	4	2	2	3	4	7	4	1	3	3	7	3	2	6	2		3.5	1.97484	4.2	2.16795	2.83333	1.83485	5	2.36643
rno-miR-327	0	0	0	0	0	0	0	0	0	0	0	0	0	0	0	0	0	0		0	0	0	0	0	0	0	0
rno-miR-328a-3p	16581	21106	27807	30993	20110	17565	18377	29885	28284	19710	15299	17649	17149	24998	23989	26435	20949	21588		19799	3911.23	22704	3700.41	23530.2	4292.8	23083.2	6172.59
rno-miR-328a-5p	0	1	0	6	0	0	1	4	1	0	3	2	3	0	6	3	3	5		2.33333	2.25093	3	2.12132	3	2.28035	1	1.54919
rno-miR-328b-3p	0	2	1	0	3	1	1	2	2	1	0	0	1	2	1	0	3	3		0.833333	0.752773	1.4	1.14018	1.83333	1.47196	1.16667	0.752773
rno-miR-329-3p	1544	1629	1779	2023	1579	1406	1574	2314	2320	1720	1480	1853	1621	1998	1908	1942	1685	1816		1763.33	193.107	1830.8	166.999	1779	178.219	1822.83	400.938
rno-miR-329-5p	2380	2001	1951	9034	2080	1770	2321	5858	2750	2757	2302	3343	2358	2909	2995	2587	2526	2556		2777.33	396.709	2675	268.137	3464	2740.59	2838.33	1518.72
rno-miR-33-3p	20	18	22	22	26	18	19	14	27	16	11	22	33	13	17	17	18	14		18.6667	7.9666	19.6	7.73305	19.1667	4.21505	20	4.3359
rno-miR-33-5p	31	50	45	51	58	22	46	49	49	47	26	31	60	33	40	52	32	45		39.5	12.4378	43.4	12.2393	48	8.87694	40.3333	11.2012
rno-miR-330-3p	832	922	595	1090	864	785	937	866	886	722	756	961	831	840	886	1082	914	1017		832.667	86.5972	910.6	101.631	981.5	94.9057	816.833	120.079
rno-miR-330-5p	591	622	789	958	643	652	629	963	738	708	480	667	707	764	720	726	681	641		674.333	100.145	719.6	30.2539	711.833	126.155	727	136.665
rno-miR-331-3p	99	113	92	179	98	76	124	150	139	126	92	94	126	157	151	118	131	145		124.333	27.3837	136.6	16.6823	130.667	28.5704	113.333	28.8837
rno-miR-331-5p	12	14	16	31	14	10	21	27	17	13	19	16	20	24	22	14	20	20		19	4	20	3.74166	18.8333	6.6458	17.1667	6.17792
rno-miR-336-3p	0	0	0	0	1	0	0	0	1	0	0	0	0	0	0	0	1	0		0	0	0.2	0.447214	0.333333	0.516398	0.166667	0.408248
rno-miR-336-5p	2	4	2	10	9	3	4	7	6	2	3	3	8	4	8	5	6	2		4.66667	2.65832	6.2	1.78885	6	3.03315	4	2.09762
rno-miR-337-3p	30	25	57	40	17	20	27	40	27	20	22	20	32	28	12	30	23	22		22.3333	6.97615	25	8	26.1667	7.9854	33.5	13.2174
rno-miR-337-5p	0	0	0	0	0	0	0	0	0	0	0	0	0	0	0	0	0	0		0	0	0	0	0	0	0	0
rno-miR-338-3p	0	0	0	0	0	0	0	0	0	0	0	0	0	0	0	0	0	0		0	0	0	0	0	0	0	0
rno-miR-338-5p	0	0	0	0	0	0	0	0	0	0	0	0	0	0	0	0	0	0		0	0	0	0	0	0	0	0
rno-miR-339-3p	321	500	352	666	432	359	400	364	476	404	374	430	516	427	405	345	375	396		426	48.4685	413.6	65.0677	452.333	117.485	378.667	53.9765
rno-miR-339-5p	898	1101	1142	1367	990	758	1071	948	1155	882	999	952	989	968	1054	1179	1069	1037		974	56.9807	1051.8	82.8354	1123.83	135.021	995.333	155.416
rno-miR-340-3p	0	0	0	0	0	0	0	0	0	0	0	0	0	0	0	0	0	0		0	0	0	0	0	0	0	0
rno-miR-340-5p	0	0	0	0	0	0	0	0	0	0	0	0	0	0	0	0	0	0		0	0	0	0	0	0	0	0
rno-miR-341	5934	6448	7098	8145	6460	5645	5692	8179	8037	7597	5485	7339	7763	8484	5623	6158	5466	5374		7048.5	1219.26	6698.8	1349.91	6341.83	1001.42	6764.17	1168.29
rno-miR-342-3p	747	939	1142	1217	1061	714	989	1194	1181	1200	1086	910	1161	984	983	1184	855	948		1054	113.548	1033.4	137.631	1034	145.038	994.5	217.396
rno-miR-342-5p	275	279	172	544	371	320	274	309	242	250	211	265	462	339	250	316	251	281		296.167	91.458	323.6	86.8003	340.333	107.959	265.333	53.5151
rno-miR-343	0	0	0	0	0	0	0	0	1	1	0	0	0	0	0	0	0	0		0.166667	0.408248	0	0	0	0	0.166667	0.408248
rno-miR-344a-3p	0	0	0	0	0	0	0	0	0	0	0	0	0	0	0	0	0	0		0	0	0	0	0	0	0	0
rno-miR-344a-5p	0	0	0	0	0	0	0	0	0	0	0	0	0	0	0	0	0	0		0	0	0	0	0	0	0	0
rno-miR-344b-1-3p	73	44	79	94	71	72	72	92	77	95	75	103	104	79	106	67	52	80		93.6667	13.5006	81.6	23.4158	68	18.2318	77.5	7.66159
rno-miR-344b-3p	0	0	0	0	0	0	0	0	0	0	0	0	0	0	0	0	0	0		0	0	0	0	0	0	0	0
rno-miR-344b-5p	0	0	0	0	0	0	0	0	0	0	0	0	0	0	0	0	0	0		0	0	0	0	0	0	0	0
rno-miR-344g	0	1	0	0	0	1	0	0	0	0	1	0	0	0	0	0	0	0		0.166667	0.408248	0	0	0.166667	0.408248	0.166667	0.408248
rno-miR-344i	0	0	0	0	0	0	0	0	0	0	0	0	0	0	0	0	0	0		0	0	0	0	0	0	0	0
rno-miR-345-3p	47	78	57	93	80	52	66	81	88	71	56	51	65	58	75	62	78	67		62.6667	9.26643	67.6	8.56154	76.3333	10.8566	65.1667	16.388
rno-miR-345-5p	59	55	99	145	68	51	96	98	103	112	94	79	100	88	110	80	78	78		97.1667	12.7815	91.2	13.6088	84	31.3241	84.3333	22.9753
rno-miR-346	97	125	138	178	126	75	119	139	116	107	121	133	119	151	160	141	113	145		131.833	20.3019	136.8	20.2534	138	22.786	114	24.6577
rno-miR-3473	0	0	0	0	0	0	0	0	0	0	0	0	0	0	0	0	0	0		0	0	0	0	0	0	0	0
rno-miR-349	0	0	1	0	0	0	0	0	0	0	0	0	0	0	0	0	0	0		0	0	0	0	0	0	0.166667	0.408248
rno-miR-34a-3p	4	6	20	13	7	2	15	11	12	10	11	11	10	19	5	15	7	11		11	4.51664	11.2	5.76194	9.83333	3.71035	10.6667	6.7429
rno-miR-34a-5p	3169	3374	5177	4117	2829	2592	3752	5676	4432	4017	2879	3340	3869	4006	4504	4861	3194	3458		3769.17	573.418	4086.8	637.279	3638.83	731.967	4133	1184
rno-miR-34b-3p	42	60	55	86	58	45	62	63	59	37	44	60	61	64	53	63	48	43		53.1667	10.6849	57.8	6.97854	59.6667	14.9755	54.3333	8.89194
rno-miR-34b-5p	15	18	17	11	15	11	9	24	16	13	16	18	18	13	13	23	8	10		15.1667	2.48328	15	5.70088	14.1667	5.63619	15.3333	5.24087
rno-miR-34c-3p	4	3	3	2	4	6	4	7	3	2	2	3	3	4	2	5	1	0		2.66667	0.816497	3	1.58114	2.5	1.87083	4.5	1.64317
rno-miR-34c-5p	622	550	632	982	608	646	671	794	725	704	758	833	896	840	714	750	737	639		790.833	77.171	787.4	77.2774	711	153.201	681.667	66.1957
rno-miR-350	0	0	0	0	0	0	0	0	0	0	0	0	0	0	0	0	0	0		0	0	0	0	0	0	0	0
rno-miR-351-3p	0	0	0	0	0	0	0	0	0	0	0	0	0	0	0	0	0	0		0	0	0	0	0	0	0	0
rno-miR-351-5p	0	0	0	0	0	0	0	0	0	0	0	0	0	0	0	0	0	0		0	0	0	0	0	0	0	0
rno-miR-3541	3	0	3	3	1	0	2	3	1	1	0	0	4	4	0	2	2	2		1.5	1.97484	2.4	1.67332	1.66667	1.0328	2	1.26491
rno-miR-3542	0	0	0	0	0	0	0	0	0	0	0	0	0	0	0	0	0	0		0	0	0	0	0	0	0	0
rno-miR-3543	0	0	0	0	0	0	0	0	0	0	0	0	0	0	0	0	0	0		0	0	0	0	0	0	0	0
rno-miR-3544	0	0	0	0	0	0	0	0	0	0	0	0	0	0	0	0	0	0		0	0	0	0	0	0	0	0
rno-miR-3546	0	0	0	0	0	0	0	0	0	0	0	0	0	0	0	0	0	0		0	0	0	0	0	0	0	0
rno-miR-3547	0	0	0	4	2	0	3	2	2	4	2	1	0	4	3	1	0	1		2.33333	1.63299	1.6	1.81659	1.33333	1.50555	1.16667	1.32916
rno-miR-3548	0	0	0	0	0	0	0	0	0	0	0	0	0	0	0	0	0	0		0	0	0	0	0	0	0	0
rno-miR-3549	0	0	0	0	0	0	0	0	0	0	0	0	0	0	0	0	0	0		0	0	0	0	0	0	0	0
rno-miR-3550	3	3	1	2	2	7	3	5	2	3	1	2	9	2	5	2	5	9		3.66667	2.94392	4.6	2.88097	3.83333	2.78687	3.5	2.16795
rno-miR-3551-3p	0	0	0	0	0	0	0	0	0	1	0	0	0	0	0	0	0	0		0.166667	0.408248	0	0	0	0	0	0
rno-miR-3551-5p	0	0	0	0	0	0	0	0	0	0	0	0	0	0	0	0	0	0		0	0	0	0	0	0	0	0
rno-miR-3552	2	1	2	3	3	1	1	3	1	1	3	1	2	1	3	1	5	2		1.83333	0.983192	2.4	1.67332	2.5	1.51658	1.66667	0.816497
rno-miR-3553	0	0	0	0	0	0	0	0	0	0	0	0	0	0	0	0	0	0		0	0	0	0	0	0	0	0
rno-miR-3556a	0	0	0	0	0	0	0	0	0	0	0	0	0	0	0	0	0	0		0	0	0	0	0	0	0	0
rno-miR-3556b	0	0	0	0	0	0	0	0	0	0	0	0	0	0	0	0	0	0		0	0	0	0	0	0	0	0
rno-miR-3557-3p	0	0	0	0	0	0	0	0	0	0	0	0	0	0	0	0	0	0		0	0	0	0	0	0	0	0
rno-miR-3557-5p	0	0	0	0	0	0	0	0	0	0	0	0	0	0	0	0	0	0		0	0	0	0	0	0	0	0
rno-miR-3558-3p	1	1	2	3	5	1	6	1	6	0	2	2	4	3	1	6	1	3		2	1.41421	3	2.12132	3.16667	2.04124	2.83333	2.48328
rno-miR-3558-5p	3	0	1	2	1	1	0	1	1	0	0	0	0	0	1	0	1	1		0.166667	0.408248	0.4	0.547723	0.833333	0.752773	1.16667	0.983192
rno-miR-3559-3p	431	530	374	835	519	497	487	482	466	464	482	490	724	558	475	410	451	475		532.167	99.6763	523.6	124.38	536.667	152.673	456.167	46.4044
rno-miR-3559-5p	360	484	340	604	449	403	367	369	324	322	342	349	447	379	289	356	453	344		354.667	54.2021	384.8	68.119	448.333	94.8023	360.5	27.1054
rno-miR-3560	0	0	0	0	0	0	0	0	0	0	0	0	0	0	0	0	0	0		0	0	0	0	0	0	0	0
rno-miR-3561-3p	0	0	0	0	0	0	0	0	0	1	0	0	0	0	0	0	0	0		0.166667	0.408248	0	0	0	0	0	0
rno-miR-3561-5p	1	0	0	2	0	0	1	1	0	1	0	1	0	0	1	0	0	1		0.5	0.547723	0.2	0.447214	0.5	0.83666	0.5	0.547723
rno-miR-3562	0	2	0	0	0	0	0	0	0	0	2	1	1	1	0	0	0	0		0.833333	0.752773	0.4	0.547723	0.333333	0.816497	0	0
rno-miR-3564	0	0	0	0	0	0	0	0	0	0	0	0	0	0	0	0	0	0		0	0	0	0	0	0	0	0
rno-miR-3566	0	0	0	0	0	0	0	0	0	0	0	0	0	0	0	0	0	0		0	0	0	0	0	0	0	0
rno-miR-3568	0	0	0	0	0	0	0	0	0	0	0	0	0	0	0	0	0	0		0	0	0	0	0	0	0	0
rno-miR-3569	0	0	1	5	2	0	0	2	0	2	2	2	0	0	2	0	0	0		1.33333	1.0328	0.4	0.894427	1.16667	2.04124	0.5	0.83666
rno-miR-3570	0	0	0	0	0	0	0	0	0	0	0	0	0	0	0	0	0	0		0	0	0	0	0	0	0	0
rno-miR-3571	0	0	0	0	0	0	0	0	0	0	0	0	0	0	0	0	0	0		0	0	0	0	0	0	0	0
rno-miR-3572	4	6	0	3	2	1	1	2	6	2	2	4	8	3	2	3	6	1		3.5	2.34521	4.4	2.50998	3.5	2.07364	2.33333	2.25093
rno-miR-3573-3p	0	0	0	0	0	0	0	0	0	0	0	0	0	0	0	0	0	0		0	0	0	0	0	0	0	0
rno-miR-3573-5p	0	0	0	0	0	0	1	0	0	0	0	0	0	0	0	0	0	0		0	0	0	0	0	0	0.166667	0.408248
rno-miR-3574	0	0	0	0	0	0	0	0	0	0	0	0	0	0	0	0	0	0		0	0	0	0	0	0	0	0
rno-miR-3575	0	0	0	0	0	0	0	0	0	0	0	0	0	0	0	0	0	0		0	0	0	0	0	0	0	0
rno-miR-3576	0	0	0	0	0	0	0	0	0	0	0	0	0	0	0	0	0	0		0	0	0	0	0	0	0	0
rno-miR-3577	2	0	1	3	1	1	5	4	4	4	1	5	2	2	3	1	3	3		2.83333	1.47196	2.2	0.83666	1.83333	1.32916	2.83333	1.7224
rno-miR-3578	0	0	0	0	0	0	0	0	0	0	0	0	0	0	0	0	0	0		0	0	0	0	0	0	0	0
rno-miR-3579	0	0	0	0	0	0	0	0	0	0	0	0	0	0	0	0	0	0		0	0	0	0	0	0	0	0
rno-miR-3580-3p	0	0	0	0	9	0	0	0	0	39	0	1	0	2	1	0	0	0		7.16667	15.613	0.6	0.894427	1.5	3.67423	0	0
rno-miR-3580-5p	0	0	0	0	6	0	0	0	0	20	1	0	0	0	1	0	0	0		3.66667	8.01665	0.2	0.447214	1	2.44949	0	0
rno-miR-3583-3p	0	10	4	16	10	5	8	6	4	2	5	10	4	3	4	11	2	7		4.66667	2.80476	4.8	3.56371	9.33333	4.63321	4.5	2.66458
rno-miR-3583-5p	5	1	8	4	0	4	1	2	2	6	3	3	2	2	0	2	1	3		2.66667	1.96638	1.4	0.894427	1.83333	1.47196	3.66667	2.58199
rno-miR-3584-3p	0	0	0	0	0	0	0	0	0	0	0	0	0	0	0	0	0	0		0	0	0	0	0	0	0	0
rno-miR-3584-5p	0	0	0	0	0	0	0	0	0	0	0	0	0	0	0	0	0	0		0	0	0	0	0	0	0	0
rno-miR-3585-3p	8	12	12	12	16	13	7	12	15	13	7	15	13	27	12	15	8	16		14.5	6.68581	15	7.17635	13.1667	3.12517	11.1667	3.0605
rno-miR-3585-5p	1	0	0	0	0	0	0	0	2	1	0	1	0	2	0	2	1	1		0.666667	0.816497	1	1	0.666667	0.816497	0.5	0.83666
rno-miR-3586-3p	0	0	0	0	0	0	0	0	0	0	0	0	0	0	0	0	0	0		0	0	0	0	0	0	0	0
rno-miR-3586-5p	0	0	0	0	0	0	0	0	0	0	0	0	0	0	0	0	0	0		0	0	0	0	0	0	0	0
rno-miR-3587	0	0	0	0	0	0	0	0	0	0	0	0	0	0	0	0	0	0		0	0	0	0	0	0	0	0
rno-miR-3588	0	0	0	0	0	0	0	0	0	0	0	0	0	0	0	0	0	0		0	0	0	0	0	0	0	0
rno-miR-3589	0	0	0	0	0	0	0	0	0	0	0	0	0	0	0	0	0	0		0	0	0	0	0	0	0	0
rno-miR-3590-3p	0	0	0	0	0	0	0	0	0	0	0	0	0	0	0	0	0	0		0	0	0	0	0	0	0	0
rno-miR-3590-5p	0	0	0	0	0	0	0	0	0	0	0	0	0	0	0	0	0	0		0	0	0	0	0	0	0	0
rno-miR-3591	0	0	0	0	0	0	0	0	0	0	0	0	0	0	0	0	0	0		0	0	0	0	0	0	0	0
rno-miR-3592	0	0	0	0	0	0	0	0	0	0	0	0	0	0	0	0	0	0		0	0	0	0	0	0	0	0
rno-miR-3593-3p	0	0	0	0	0	0	0	0	0	0	0	0	0	0	0	0	1	0		0	0	0.2	0.447214	0.166667	0.408248	0	0
rno-miR-3593-5p	1	0	0	2	1	0	0	0	1	0	0	0	0	0	0	0	0	0		0	0	0	0	0.5	0.83666	0.333333	0.516398
rno-miR-3594-3p	9	4	9	5	5	5	3	16	9	7	7	12	8	15	14	6	7	6		10.5	3.61939	10	4.1833	5.5	1.04881	8.5	4.46094
rno-miR-3594-5p	7	11	1	12	7	1	4	5	9	8	6	7	8	4	6	7	4	11		6.5	1.51658	5.8	1.78885	8.66667	3.14113	4.5	3.20936
rno-miR-3595	0	0	0	0	0	0	0	0	0	0	0	0	0	0	0	0	0	0		0	0	0	0	0	0	0	0
rno-miR-3596a	0	0	0	0	0	0	0	0	0	0	0	0	0	0	0	0	0	0		0	0	0	0	0	0	0	0
rno-miR-3596b	0	0	0	0	0	0	0	0	0	0	0	0	0	0	0	0	0	0		0	0	0	0	0	0	0	0
rno-miR-3596c	0	0	0	0	0	0	0	0	0	0	0	0	0	0	0	0	0	0		0	0	0	0	0	0	0	0
rno-miR-3596d	0	0	0	0	0	0	0	0	0	0	0	0	0	0	0	0	0	0		0	0	0	0	0	0	0	0
rno-miR-361-3p	2243	2293	2294	3734	2483	2310	2410	2750	2830	3048	2917	3606	3434	3327	3139	2455	2716	2629		3245.17	257.058	3014.2	415.716	2718.33	518.691	2472.83	252.847
rno-miR-361-5p	795	933	907	1205	786	567	919	926	916	751	731	695	684	783	898	957	851	879		757	78.0282	834.6	105.609	935.167	145.452	838.333	141.732
rno-miR-362-3p	77	102	145	70	81	64	81	152	98	90	80	71	118	82	72	119	92	84		85.5	17.3868	96.6	21.2085	91.3333	17.2935	102.833	37.0698
rno-miR-362-5p	161	177	259	220	149	138	189	209	189	182	186	204	212	172	170	223	161	158		187.667	17.0372	187.6	27.8801	181.333	32.414	190.833	41.6289
rno-miR-363-3p	3619	3557	4314	5995	4134	3856	4609	4948	5184	5215	3854	5144	5253	5335	6448	4368	4613	4080		5208.17	823.798	5203.4	808.59	4457.83	831.162	4421.67	611.411
rno-miR-363-5p	9	10	21	27	14	14	19	22	17	23	22	39	24	28	27	17	12	29		27.1667	6.24233	21.6	6.8775	18.1667	7.9854	17	4.85798
rno-miR-365-3p	0	0	0	0	0	0	0	0	0	0	0	0	0	0	0	0	0	0		0	0	0	0	0	0	0	0
rno-miR-365-5p	11	18	17	27	20	16	17	20	11	18	20	13	17	17	10	15	19	23		15.8333	3.65605	15.6	3.43511	20.3333	4.17931	15.3333	3.61478
rno-miR-369-3p	459	532	605	698	488	290	481	666	681	429	416	382	421	531	560	660	515	434		456.5	71.3716	537.4	86.0715	554.5	102.695	530.333	149.642
rno-miR-369-5p	0	0	0	0	0	0	0	0	0	0	0	0	0	0	0	0	0	0		0	0	0	0	0	0	0	0
rno-miR-370-3p	6545	6684	5407	9600	7172	6967	5366	7830	8023	8043	6885	10708	9957	10752	8237	6221	7327	6923		9097	1601.09	8498.8	1859.66	7321.17	1182.39	6689.67	1146.59
rno-miR-370-5p	122	89	118	155	108	99	118	125	170	100	115	154	125	119	139	136	123	116		125.333	18.9596	128.4	8.6487	121.167	22.8159	125.333	23.6953
rno-miR-374-3p	192	172	130	207	182	160	169	227	214	169	177	174	222	221	227	220	216	143		198.333	27.5802	221.2	3.96232	190	29.8731	182	36.0721
rno-miR-374-5p	1192	1479	1760	2010	1292	878	1664	1822	1580	1371	1140	1026	1196	1344	1313	1481	1042	1364		1231.67	134.626	1275.2	165.205	1444.67	320.642	1482.67	370.007
rno-miR-375-3p	25	13	16	26	20	13	18	17	14	17	37	4	41	14	11	12	5	8		20.6667	14.8952	16.6	14.0464	14	7.77174	17.1667	4.26224
rno-miR-375-5p	0	0	0	0	0	0	0	0	0	0	0	0	0	0	0	0	0	0		0	0	0	0	0	0	0	0
rno-miR-376a-3p	0	0	0	0	0	0	0	0	0	0	0	0	0	0	0	0	0	0		0	0	0	0	0	0	0	0
rno-miR-376a-5p	268	324	276	396	305	245	350	323	346	282	241	289	288	345	374	443	305	346		303.167	47.9809	351	61.4695	353.167	55.5821	301.333	44.1799
rno-miR-376b-3p	208	221	234	241	186	169	223	247	254	190	187	215	187	241	208	248	207	191		204.667	21.3417	218.2	25.548	215.667	25.6099	222.5	30.9758
rno-miR-376b-5p	563	625	392	683	546	445	532	518	546	450	414	513	604	591	594	596	586	560		527.667	81.7378	594.2	6.64831	599.333	49.4759	499.333	66.5122
rno-miR-376c-3p	136	161	215	196	124	131	149	265	173	153	132	136	137	175	152	208	147	153		147.5	16.0593	163.8	28.3672	164.833	31.5431	178.167	52.4916
rno-miR-376c-5p	0	1	4	0	2	0	1	3	3	2	0	1	4	4	4	3	3	2		2.5	1.76068	3.6	0.547723	1.83333	1.16905	1.83333	1.7224
rno-miR-377-3p	16	12	14	13	8	16	14	17	10	19	6	16	16	18	13	20	15	17		14.6667	4.71876	16.4	2.70185	14.1667	4.16733	14.5	2.50998
rno-miR-377-5p	58	53	66	71	48	63	66	63	51	57	56	79	86	84	61	35	65	72		70.5	13.9821	66.2	20.6809	57.3333	14.5968	61.1667	5.77639
rno-miR-378a-3p	0	0	0	0	0	0	0	0	0	0	0	0	0	0	0	0	0	0		0	0	0	0	0	0	0	0
rno-miR-378a-5p	0	0	0	0	0	0	0	0	0	0	0	0	0	0	0	0	0	0		0	0	0	0	0	0	0	0
rno-miR-378b	7	9	9	13	8	11	10	14	14	10	14	10	9	11	9	8	7	21		10.5	1.87083	8.8	1.48324	11	5.32917	10.8333	2.78687
rno-miR-379-3p	264	293	147	591	267	149	259	269	290	198	161	146	144	194	207	366	338	283		175	27.9714	249.8	96.7223	356.333	120.721	229.667	64.1363
rno-miR-379-5p	19913	23025	17109	31735	23943	20112	20624	22802	23399	20373	14387	23719	26107	26634	19648	19416	18339	21409		21811.3	4630.76	22028.8	3998.41	22977.8	4780.97	20659.8	2260.95
rno-miR-380-3p	596	577	718	550	429	403	558	702	596	572	419	526	525	606	546	649	495	526		532.333	63.4434	564.2	62.4396	537.667	74.6449	595.5	113.852
rno-miR-380-5p	2	0	0	1	0	0	1	1	0	0	0	3	0	0	0	0	1	0		0.5	1.22474	0.2	0.447214	0.333333	0.516398	0.666667	0.816497
rno-miR-381-3p	7666	7617	7568	10408	7474	7634	7695	9051	8906	9139	7837	11204	11111	10128	9060	7390	7737	7235		9746.5	1312.88	9085.2	1571.88	7976.83	1203.75	8086.67	693.618
rno-miR-381-5p	1	1	4	5	4	1	2	5	5	5	3	6	1	9	1	2	1	2		4.16667	3.12517	2.8	3.49285	2.5	1.64317	3	1.89737
rno-miR-382-3p	0	0	0	0	0	0	0	0	0	0	0	0	0	0	0	0	0	0		0	0	0	0	0	0	0	0
rno-miR-382-5p	5152	6638	5845	10364	6071	5015	5598	8007	7039	5073	4574	5677	5854	6995	5830	6397	5696	5989		5667.17	821.305	6154.4	541.08	6859.17	1748.01	6109.33	1175.65
rno-miR-383-3p	1	0	0	0	0	0	1	0	1	0	0	1	1	0	3	0	1	1		0.833333	1.16905	1	1.22474	0.333333	0.516398	0.5	0.547723
rno-miR-383-5p	1833	2022	1486	4789	2195	1904	2246	2102	2362	1641	1754	2140	2305	2311	2617	2141	2145	2283		2128	369.088	2303.8	193.564	2595.83	1077.77	1988.83	317.023
rno-miR-384-3p	1206	1248	1292	1491	1194	1040	1333	1468	1367	950	977	1175	1355	1337	1339	1562	1231	1203		1188.83	186.666	1364.8	120.753	1321.5	161.531	1284.33	147.533
rno-miR-384-5p	2195	2111	3417	2754	1998	2104	2257	3900	2735	2590	1779	1872	1828	2409	2599	2905	2181	2061		2179.5	393.87	2384.4	408.851	2335	390.64	2768	739.467
rno-miR-409a-3p	0	0	0	0	0	0	0	0	0	0	0	0	0	0	0	0	0	0		0	0	0	0	0	0	0	0
rno-miR-409a-5p	2188	2194	2353	3010	2312	1825	2223	2980	3071	2886	2509	2827	2237	3262	2720	2705	2775	2555		2740.17	348.752	2739.8	363.436	2591.83	303.036	2440	487.062
rno-miR-409b	0	0	0	0	0	0	0	0	0	0	0	0	0	0	0	0	0	0		0	0	0	0	0	0	0	0
rno-miR-410-3p	17	23	40	17	21	21	22	48	23	25	11	23	20	23	25	26	27	17		21.1667	5.30723	24.2	2.77489	21.8333	4.30891	28.5	12.4378
rno-miR-410-5p	35	47	43	51	30	25	38	36	53	31	20	31	43	43	41	61	39	36		34.8333	9.17424	45.4	8.87694	44	11.2428	38.3333	9.28799
rno-miR-411-3p	2708	3363	2452	4120	3126	2889	3030	3464	3798	2820	2336	3641	3803	4163	3237	3035	3177	3449		3333.33	673.952	3483	479.493	3378.33	394.305	3056.83	496.288
rno-miR-411-5p	9743	11067	9138	12383	9415	9143	10245	11421	10239	10195	9385	10530	11675	12358	10769	9235	9953	9826		10818.7	1061.42	10798	1261.01	10313.2	1199.06	9988.17	857.798
rno-miR-412-3p	24	22	13	25	13	21	18	15	21	16	13	27	16	15	23	21	20	10		18.3333	5.42832	19	3.39116	18.5	5.75326	18.6667	4.13118
rno-miR-412-5p	431	421	375	563	462	439	379	503	524	427	443	659	450	574	430	413	484	472		497.167	96.6301	470.2	63.7589	469.167	53.9608	441.833	61.6974
rno-miR-421-3p	298	352	315	471	345	262	289	377	419	252	273	328	289	317	345	415	318	384		300.667	35.3535	336.8	47.9917	380.833	55.4452	326.667	59.3588
rno-miR-421-5p	18	17	15	27	28	17	21	10	14	16	10	20	34	20	20	15	25	18		20	7.89937	22.8	7.19027	21.6667	5.64506	15.8333	3.76386
rno-miR-423-3p	4929	5979	6893	8744	5949	5474	5863	7349	7593	6658	6456	7084	6992	7458	7354	6041	5863	6371		7000.33	388.613	6741.6	743.932	6491.17	1117.43	6350.17	1082.75
rno-miR-423-5p	2597	3315	2716	4884	2998	2559	2841	3674	3415	3099	3207	3062	3420	3151	3225	3131	2829	3217		3194	126.889	3151.2	213.261	3395.67	748.714	2967	465.359
rno-miR-425-3p	102	95	135	176	108	83	134	126	128	129	119	116	111	159	148	149	99	151		130.333	19.2007	133.2	26.4424	129.667	33.4285	118	20.9284
rno-miR-425-5p	1559	1558	1339	1772	1514	1305	1692	1250	1351	1570	1708	1866	1764	1544	1965	1633	1585	1615		1736.17	164.517	1698.2	170.554	1612.83	88.6508	1416	171.264
rno-miR-429	4	2	4	4	0	4	7	2	2	3	0	0	0	4	4	0	2	0		1.83333	2.04124	2	2	1.33333	1.63299	3.83333	1.83485
rno-miR-431	682	1028	490	951	669	521	722	687	695	605	604	830	780	711	600	844	614	618		688.333	100.842	709.8	105.087	787.333	179.242	632.833	100.075
rno-miR-433-3p	7200	8231	7770	13336	7980	6520	7898	10380	10351	7260	6700	8017	7012	8529	7704	10026	8027	8201		7537	677.536	8259.6	1130.49	9300.17	2122.73	8353.17	1633.21
rno-miR-433-5p	212	169	236	202	229	178	182	233	227	278	188	217	194	315	229	212	214	177		236.833	49.9576	232.8	47.5994	200.5	23.1236	211.333	25.6723
rno-miR-434-3p	0	0	0	0	0	0	0	0	0	0	0	0	0	0	0	0	0	0		0	0	0	0	0	0	0	0
rno-miR-434-5p	0	0	0	0	0	0	0	0	0	0	0	0	0	0	0	0	0	0		0	0	0	0	0	0	0	0
rno-miR-448-3p	4	6	1	6	1	0	4	9	11	4	2	3	3	6	3	2	5	5		3.5	1.3784	3.8	1.64317	4.16667	2.13698	4.83333	4.35507
rno-miR-448-5p	0	0	0	1	0	0	3	0	1	2	0	0	0	0	1	0	0	0		0.5	0.83666	0.2	0.447214	0.166667	0.408248	0.666667	1.21106
rno-miR-449a-3p	0	0	0	0	0	0	0	0	0	0	0	0	0	0	0	0	0	0		0	0	0	0	0	0	0	0
rno-miR-449a-5p	27	35	61	25	30	17	16	21	19	21	41	11	23	23	17	22	21	25		22.6667	10.0731	21.2	2.48998	26.3333	5.27889	26.8333	17.1862
rno-miR-449c-3p	0	0	0	0	0	0	0	0	0	0	0	0	0	0	0	0	0	0		0	0	0	0	0	0	0	0
rno-miR-449c-5p	1	0	0	0	0	0	0	0	0	0	0	0	0	0	0	0	0	0		0	0	0	0	0	0	0.166667	0.408248
rno-miR-450a-3p	0	0	0	0	0	0	0	0	0	0	0	0	0	0	0	0	0	0		0	0	0	0	0	0	0	0
rno-miR-450a-5p	2245	2386	1789	3415	2204	1655	2180	1904	2309	2327	2756	2226	2193	2690	2503	2106	2611	2613		2449.17	238.912	2420.6	258.066	2555.83	468.926	2013.67	268.159
rno-miR-450b-3p	0	0	0	0	0	0	0	0	0	0	0	0	0	0	0	0	0	0		0	0	0	0	0	0	0	0
rno-miR-450b-5p	0	0	0	0	0	0	0	0	0	0	0	0	0	0	0	0	0	0		0	0	0	0	0	0	0	0
rno-miR-451-3p	2	3	1	3	0	2	0	2	0	2	1	3	0	1	0	1	0	1		1.16667	1.16905	0.4	0.547723	1.33333	1.36626	1.16667	0.983192
rno-miR-451-5p	4212	2989	1641	1183	2397	2154	1509	1263	1239	1867	1278	2461	2070	1557	579	1829	1519	2522		1635.33	659.393	1510.8	566.659	2073.17	678.85	2003	1132.15
rno-miR-455-3p	792	874	697	1379	917	621	843	780	855	711	726	895	955	785	961	1080	944	992		838.833	112.734	945	105.098	1031	184.521	764.667	89.997
rno-miR-455-5p	1909	1431	1293	2763	1772	1774	1730	1546	1727	2175	1994	2893	2456	2215	2183	1938	2214	1908		2319.33	317.464	2201.2	183.632	2004.33	450.756	1663.17	215.412
rno-miR-463-3p	0	0	1	0	68	1	2	3	0	200	1	2	0	0	5	0	0	0		34.6667	81.0177	1	2.23607	11.3333	27.7609	1.16667	1.16905
rno-miR-463-5p	0	0	0	0	5	0	1	1	1	15	0	0	0	0	0	0	0	0		2.5	6.12372	0	0	0.833333	2.04124	0.5	0.547723
rno-miR-465-3p	0	0	0	0	17	0	2	0	0	11	0	0	0	0	0	0	0	0		1.83333	4.49073	0	0	2.83333	6.94022	0.333333	0.816497
rno-miR-465-5p	0	0	1	1	11	0	0	0	0	45	0	0	0	0	0	0	0	0		7.5	18.3712	0	0	2	4.42719	0.166667	0.408248
rno-miR-466b-2-3p	0	0	0	0	0	0	0	0	0	0	0	0	0	0	0	0	0	0		0	0	0	0	0	0	0	0
rno-miR-466b-3p	0	0	0	0	0	0	0	0	0	0	0	0	0	0	0	0	0	0		0	0	0	0	0	0	0	0
rno-miR-466b-4-3p	0	0	0	0	0	0	0	0	0	0	0	0	0	0	0	0	0	0		0	0	0	0	0	0	0	0
rno-miR-466b-5p	0	0	0	0	0	0	0	0	0	0	0	0	0	0	0	0	0	0		0	0	0	0	0	0	0	0
rno-miR-466c-3p	0	0	0	0	0	0	0	0	0	0	0	0	0	0	0	0	0	0		0	0	0	0	0	0	0	0
rno-miR-466c-5p	0	0	0	0	0	0	0	0	0	0	0	0	0	0	0	0	0	0		0	0	0	0	0	0	0	0
rno-miR-466d	0	0	0	0	0	0	0	0	0	0	0	0	0	0	0	0	0	0		0	0	0	0	0	0	0	0
rno-miR-471-3p	0	0	0	0	9	0	0	2	0	51	0	0	0	0	1	0	0	0		8.66667	20.7429	0.2	0.447214	1.5	3.67423	0.333333	0.816497
rno-miR-471-5p	0	0	0	1	4	0	0	1	0	39	1	0	0	1	0	1	0	0		6.83333	15.766	0.4	0.547723	1	1.54919	0.166667	0.408248
rno-miR-483-3p	70	76	55	165	90	51	60	36	107	50	82	41	69	68	29	67	52	77		56.5	19.8872	57	17.1318	87.8333	39.8368	63.1667	24.2109
rno-miR-483-5p	56	64	35	96	73	79	41	16	37	38	66	37	74	43	24	32	38	52		47	19.0578	42.2	19.1364	59.1667	23.7016	44	21.4103
rno-miR-484	0	0	0	0	0	0	0	0	0	0	1	0	0	1	1	0	0	0		0.5	0.547723	0.4	0.547723	0	0	0	0
rno-miR-485-3p	2163	2789	2163	3899	2411	2482	2509	2830	3069	2381	2090	2631	2675	3270	2980	2791	2174	2466		2671.17	418.941	2778	405.728	2755	608.376	2536	361.228
rno-miR-485-5p	10956	13442	9109	23729	11555	13548	10508	18135	11664	10438	9866	13969	14052	14824	12304	11446	10716	11788		12575.5	2057.26	12668.4	1732.04	13779.3	4956.84	12320	3200.22
rno-miR-487b-3p	680	735	830	736	713	556	728	831	869	695	641	723	757	725	776	823	615	771		719.5	47.7567	739.2	77.9756	732.167	69.104	749	118.436
rno-miR-487b-5p	8	12	11	20	10	14	10	10	12	13	4	4	14	14	10	13	11	6		9.83333	4.75044	12.4	1.81659	12	4.60435	10.8333	2.04124
rno-miR-488-3p	50	35	53	93	64	31	55	55	78	61	38	47	44	60	68	52	69	56		53	11.6619	58.6	10.6677	61.5	19.3778	53.6667	14.9889
rno-miR-488-5p	5	5	2	1	4	3	1	3	6	2	0	3	5	2	2	5	9	0		2.33333	1.63299	4.6	2.88097	4	3.2249	3.33333	1.8619
rno-miR-489-3p	0	0	0	0	0	0	1	0	1	0	0	0	2	0	0	0	0	0		0.333333	0.816497	0.4	0.894427	0	0	0.333333	0.516398
rno-miR-489-5p	0	0	0	0	0	0	0	0	0	0	2	0	0	0	1	0	0	0		0.5	0.83666	0.2	0.447214	0	0	0	0
rno-miR-490-3p	217	246	308	358	281	316	270	372	331	318	244	326	346	364	368	245	272	258		327.667	45.5617	319	56.6569	276.667	42.3021	302.333	53.3317
rno-miR-490-5p	23	38	43	36	23	42	45	41	46	35	27	36	35	39	44	34	33	34		36	5.5857	37	4.52769	33	5.21536	40	8.53229
rno-miR-493-3p	3530	3435	2130	5222	3670	3832	3280	2907	3240	3497	3466	5103	4899	4879	3638	3425	3850	3549		4247	787.478	4138.2	701.697	3858.5	686.702	3153.17	588.882
rno-miR-493-5p	2613	2700	2978	3792	2985	2512	2489	3699	3276	2730	2351	3366	3369	4112	3015	2933	2579	2939		3157.17	608.733	3201.6	581.259	2988	424.753	2927.83	486.425
rno-miR-494-3p	431	435	531	590	423	257	454	478	524	476	435	482	375	493	477	539	427	473		456.333	44.4687	462.2	63.065	481.167	68.8547	445.833	100.342
rno-miR-494-5p	16	27	23	34	24	17	17	26	18	12	14	33	9	18	25	27	24	12		18.5	9.00555	20.6	7.30068	24.6667	7.20185	19.5	4.03733
rno-miR-495	4479	4948	3191	5703	4685	4755	5471	4335	5489	4511	4233	6292	5839	6084	5593	4767	5038	5058		5425.33	853.446	5464.2	549.761	5033.17	360.176	4620	853.315
rno-miR-496-3p	141	163	195	268	178	114	180	217	241	140	111	114	132	171	167	207	198	176		139.167	25.561	175	29.5042	198.333	37.6546	181.333	47.2892
rno-miR-496-5p	20	31	10	35	18	13	23	27	22	18	16	12	20	32	23	24	20	10		20.1667	6.88234	23.8	4.91935	23	9.07744	19.1667	6.43169
rno-miR-497-3p	5	4	10	4	1	9	5	6	4	4	7	9	13	2	7	5	5	8		7	3.84708	6.4	4.09878	4.5	2.25832	6.5	2.42899
rno-miR-497-5p	684	802	980	1064	650	658	782	868	719	700	683	760	876	799	865	848	681	818		780.5	81.2521	813.8	79.8668	810.5	147.192	781.833	122.922
rno-miR-499-3p	6	2	10	2	1	2	0	7	2	1	0	0	2	0	3	1	2	0		1	1.26491	1.6	1.14018	1.33333	0.816497	4.5	3.78153
rno-miR-499-5p	2923	3227	2412	4482	3320	2704	3142	3005	4036	3378	2795	3529	3836	4181	4689	3534	3771	3188		3734.67	659.199	4002.2	448.317	3587	489.445	3037	552.188
rno-miR-500-3p	140	160	207	144	131	103	132	169	148	134	107	118	177	170	128	140	113	143		139	28.3408	145.6	27.3185	138.5	15.6301	149.833	35.3464
rno-miR-500-5p	2	6	6	5	0	6	5	1	4	7	3	1	0	1	6	2	4	1		3	2.89828	2.6	2.40832	3	2.36643	4	2.09762
rno-miR-501-3p	0	0	0	0	0	0	0	0	0	0	0	0	0	0	0	0	0	0		0	0	0	0	0	0	0	0
rno-miR-501-5p	6	5	8	6	4	6	5	2	11	4	12	6	4	4	3	2	5	7		5.5	3.33167	3.6	1.14018	4.83333	1.7224	6.33333	3.01109
rno-miR-503-3p	0	0	0	0	0	0	0	0	0	0	0	0	0	0	0	0	0	0		0	0	0	0	0	0	0	0
rno-miR-503-5p	0	0	0	0	0	0	0	0	0	0	0	0	0	0	0	0	0	0		0	0	0	0	0	0	0	0
rno-miR-505-3p	0	0	0	0	0	0	0	0	0	0	0	0	0	0	0	0	0	0		0	0	0	0	0	0	0	0
rno-miR-505-5p	61	101	45	99	88	65	63	62	65	35	38	63	48	71	73	73	59	83		54.6667	16.6213	64.8	11.0544	83.8333	15.9802	60.1667	7.60044
rno-miR-509-3p	0	1	0	4	4	2	2	2	8	1	3	1	0	1	6	0	2	4		2	2.19089	1.8	2.48998	2.5	1.76068	2.33333	2.94392
rno-miR-509-5p	0	0	0	0	0	2	1	3	2	2	1	0	1	0	1	6	1	1		0.833333	0.752773	1.8	2.38747	1.33333	2.33809	1.33333	1.21106
rno-miR-511-3p	10	12	20	21	6	2	9	12	19	11	10	5	10	10	20	10	14	11		11	4.89898	12.8	4.38178	12.3333	5.00666	12	6.72309
rno-miR-511-5p	0	4	6	4	0	2	2	7	3	1	1	2	3	5	2	4	2	0		2.33333	1.50555	3.2	1.30384	2.33333	1.96638	3.33333	2.65832
rno-miR-5132-3p	1	0	0	0	1	1	1	0	1	0	0	0	1	1	1	3	1	0		0.5	0.547723	1.4	0.894427	0.833333	1.16905	0.666667	0.516398
rno-miR-5132-5p	1	2	2	2	6	0	2	1	1	1	0	1	4	2	3	3	2	8		1.83333	1.47196	2.8	0.83666	3.83333	2.56255	1.16667	0.752773
rno-miR-532-3p	335	463	472	486	420	337	433	533	498	413	379	408	455	477	389	463	364	420		420.167	38.2331	429.6	49.8979	436	43.9409	434.667	83.1256
rno-miR-532-5p	8807	9818	9802	15086	10408	8914	8997	11053	10190	11343	9141	11721	13150	11610	9796	9712	9018	8661		11126.8	1445.07	10657.2	1691.44	10450.5	2353.27	9627.17	889.802
rno-miR-539-3p	18	22	43	29	16	7	10	42	28	23	20	18	18	31	30	21	14	15		23.3333	5.85377	22.8	7.46324	19.5	5.68331	24.6667	15.6162
rno-miR-539-5p	0	0	0	0	0	0	0	0	0	0	0	0	0	0	0	0	0	0		0	0	0	0	0	0	0	0
rno-miR-540-3p	316	311	239	436	312	294	315	289	311	310	313	385	354	341	280	339	363	296		330.5	37.1739	335.4	32.4854	342.833	51.4953	294	29.2027
rno-miR-540-5p	7	18	29	30	5	9	6	21	12	12	3	13	11	14	8	17	9	6		10.1667	4.07022	11.8	3.70135	14.1667	9.49561	14	9.1214
rno-miR-541-3p	29	28	40	31	26	26	30	25	30	36	19	30	49	34	29	34	43	15		32.8333	9.86745	37.8	8.04363	29.5	9.26823	30	5.32917
rno-miR-541-5p	7949	6889	7361	13487	7836	6827	7469	10527	9361	8689	9516	11798	8764	9800	8550	7975	8188	8613		9519.5	1222.35	8655.4	709.651	8831.33	2350.89	8249	1409.6
rno-miR-542-3p	0	0	0	0	0	0	0	0	0	0	0	0	0	0	0	0	0	0		0	0	0	0	0	0	0	0
rno-miR-542-5p	0	0	0	0	0	0	0	0	0	0	0	0	0	0	0	0	0	0		0	0	0	0	0	0	0	0
rno-miR-543-3p	5938	6940	4583	10611	6319	5551	5634	6114	7151	5127	5179	7336	6242	7451	7825	6797	6982	6844		6526.67	1187.55	7059.4	608.786	7415.5	1583.46	5828.5	837.689
rno-miR-543-5p	34	47	32	81	31	32	40	46	50	43	22	50	39	50	34	33	30	50		39.6667	10.6708	37.2	7.85493	45.3333	19.4388	39	7.66812
rno-miR-544-3p	3	1	0	2	0	0	2	4	0	5	0	0	2	4	2	0	0	1		2.16667	2.04124	1.6	1.67332	0.666667	0.816497	1.5	1.76068
rno-miR-544-5p	0	0	0	0	0	0	0	0	0	0	0	0	0	0	0	0	0	0		0	0	0	0	0	0	0	0
rno-miR-547-3p	2	1	6	5	2	3	1	2	8	10	2	7	4	5	1	12	6	3		4.83333	3.3116	5.6	4.03733	4.83333	3.97073	3.66667	2.73252
rno-miR-547-5p	0	1	1	5	2	1	0	1	2	0	1	2	0	2	2	4	2	2		1.16667	0.983192	2	1.41421	2.66667	1.50555	0.833333	0.752773
rno-miR-551b-3p	20	16	17	17	21	11	12	18	19	17	9	13	12	15	19	16	2	10		14.1667	3.60093	12.8	6.53452	13.6667	6.71317	16.1667	3.76386
rno-miR-551b-5p	2	1	1	0	2	1	1	4	1	1	1	1	2	4	1	1	0	4		1.66667	1.21106	1.6	1.51658	1.33333	1.50555	1.66667	1.21106
rno-miR-568	0	0	0	0	0	0	0	0	0	0	0	0	0	0	0	0	0	0		0	0	0	0	0	0	0	0
rno-miR-582-3p	187	206	286	269	220	154	239	231	230	210	193	237	235	276	216	231	166	187		227.833	28.7292	224.8	39.6825	213.167	35.8966	221.167	45.5518
rno-miR-582-5p	20	14	27	17	21	22	29	28	38	18	24	12	17	19	25	20	25	14		19.1667	4.79236	21.2	3.63318	18.5	4.32435	27.3333	6.31401
rno-miR-592	129	134	199	183	135	141	173	237	254	166	122	130	157	185	234	179	165	130		165.667	40.7366	184	30.0666	154.333	24.1799	188.833	50.5744
rno-miR-598-3p	0	0	0	0	0	0	0	0	0	0	0	0	0	0	0	0	0	0		0	0	0	0	0	0	0	0
rno-miR-598-5p	0	0	0	0	0	0	0	0	0	0	0	0	0	0	0	0	0	0		0	0	0	0	0	0	0	0
rno-miR-615	5	9	12	16	9	17	10	6	9	7	5	17	5	13	10	14	15	8		9.5	4.80625	11.4	4.03733	11.8333	3.54495	9.83333	4.35507
rno-miR-6215	0	0	0	0	0	0	0	0	0	0	0	0	0	0	0	0	0	0		0	0	0	0	0	0	0	0
rno-miR-6216	4	12	11	2	15	10	11	6	8	5	10	6	14	16	8	3	6	2		9.83333	4.40076	9.4	5.45894	6.66667	5.57375	8.33333	2.87518
rno-miR-628	0	0	0	0	0	0	0	0	0	0	0	0	0	0	0	0	0	0		0	0	0	0	0	0	0	0
rno-miR-6314	2	2	0	0	0	1	0	0	0	1	0	0	4	2	0	0	1	0		1.16667	1.60208	1.4	1.67332	0.5	0.83666	0.5	0.83666
rno-miR-6315	13	12	9	14	17	9	7	13	11	15	11	21	18	17	13	4	7	7		15.8333	3.60093	11.8	6.14003	10.1667	4.95648	10.3333	2.42212
rno-miR-6316	0	0	0	0	0	0	0	0	0	0	0	0	0	0	0	0	0	0		0	0	0	0	0	0	0	0
rno-miR-6317	0	0	0	0	0	0	0	0	0	0	0	0	0	0	0	0	0	0		0	0	0	0	0	0	0	0
rno-miR-6318	3	4	1	1	3	0	7	2	3	2	3	2	3	4	3	2	2	1		2.83333	0.752773	2.8	0.83666	2.16667	1.16905	2.66667	2.42212
rno-miR-6319	0	0	0	0	0	0	0	0	0	0	0	0	0	0	0	0	0	0		0	0	0	0	0	0	0	0
rno-miR-632	3	0	1	6	0	1	2	1	5	0	2	2	1	5	1	6	4	2		1.83333	1.7224	3.4	2.30217	3	2.75681	2.16667	1.60208
rno-miR-6320	0	0	0	0	0	0	0	0	0	0	0	0	0	0	0	0	0	0		0	0	0	0	0	0	0	0
rno-miR-6321	0	0	0	0	0	0	0	0	0	0	0	0	0	0	0	0	0	0		0	0	0	0	0	0	0	0
rno-miR-6322	0	0	0	0	0	0	0	0	0	0	0	0	0	0	0	0	0	0		0	0	0	0	0	0	0	0
rno-miR-6323	0	0	0	0	0	0	2	0	0	0	0	0	0	0	0	2	4	0		0	0	1.2	1.78885	1	1.67332	0.333333	0.816497
rno-miR-6324	5	7	3	0	2	1	3	0	2	3	2	3	1	4	1	2	3	2		2.33333	1.21106	2.2	1.30384	2.66667	2.33809	2.33333	1.75119
rno-miR-6325	3	4	11	10	9	4	8	17	11	5	5	9	7	20	11	8	6	5		9.5	5.64801	10.4	5.68331	7	2.36643	9	5.17687
rno-miR-6326	0	0	1	0	0	0	0	0	0	0	0	0	0	0	0	0	0	0		0	0	0	0	0	0	0.166667	0.408248
rno-miR-6327	0	0	0	0	0	0	0	0	0	0	0	0	0	0	0	0	0	0		0	0	0	0	0	0	0	0
rno-miR-6328	11	11	15	15	16	14	20	14	22	20	18	20	21	25	10	17	14	14		19	4.97996	17.4	5.85662	14.5	2.07364	16	4.14729
rno-miR-6329	264	279	251	436	343	289	273	270	271	260	210	306	362	311	253	257	281	284		283.667	53.4964	292.8	45.0688	313.333	66.6113	269.667	12.3882
rno-miR-6330	0	0	0	0	0	0	0	0	0	0	0	0	0	0	0	0	0	0		0	0	0	0	0	0	0	0
rno-miR-6331	569	704	753	1013	623	568	560	893	834	591	458	610	664	754	705	761	580	617		630.333	103.597	692.8	74.3283	716.333	159.577	696.167	149.74
rno-miR-6332	0	0	0	0	0	0	0	0	0	0	0	0	0	0	0	0	0	0		0	0	0	0	0	0	0	0
rno-miR-6333	0	0	0	0	0	0	0	0	0	0	0	0	0	0	0	0	0	0		0	0	0	0	0	0	0	0
rno-miR-6334	0	0	0	0	0	0	0	0	0	0	0	0	0	0	0	0	0	0		0	0	0	0	0	0	0	0
rno-miR-652-3p	5161	6306	6036	8006	5605	4464	6106	7050	6912	6052	4966	4985	6017	5957	5919	6571	4959	5495		5649.33	524.019	5884.6	581.342	6157	1076.16	5954.83	999.775
rno-miR-652-5p	8	7	13	9	12	11	13	16	13	12	7	19	8	10	5	7	14	10		10.1667	4.95648	8.8	3.42053	9.83333	2.78687	12.3333	2.65832
rno-miR-653-3p	0	2	1	0	1	0	1	0	0	0	3	4	2	1	0	0	0	0		1.66667	1.63299	0.6	0.894427	0.5	0.83666	0.333333	0.516398
rno-miR-653-5p	1	0	0	4	0	0	3	3	1	2	2	0	1	1	2	1	0	1		1.33333	0.816497	1	0.707107	1	1.54919	1.33333	1.36626
rno-miR-664-1-5p	0	0	0	0	0	0	1	0	0	0	0	0	0	0	2	0	0	0		0.333333	0.816497	0.4	0.894427	0	0	0.166667	0.408248
rno-miR-664-2-5p	275	254	335	414	310	265	311	404	411	278	252	329	266	385	349	323	291	321		309.833	52.5944	322.8	46.885	318.833	53.1692	333.5	62.6091
rno-miR-664-3p	19	44	31	33	34	10	27	26	35	20	16	17	30	35	24	30	23	32		23.6667	7.55425	28.4	4.9295	32.6667	6.80196	24.6667	8.95917
rno-miR-665	36	47	69	82	45	25	37	49	56	44	34	40	44	58	31	50	40	51		41.8333	9.51665	44.6	10.1882	52.5	14.9766	45.3333	15.8577
rno-miR-666-3p	6	5	6	1	1	4	5	8	5	4	6	2	3	3	4	10	5	3		3.66667	1.36626	5	2.91548	4.16667	3.37145	5.66667	1.36626
rno-miR-666-5p	57	51	48	71	49	55	68	89	60	66	50	65	72	70	60	40	52	58		63.8333	7.96032	58.8	13.2363	53.5	10.3682	62.8333	14.3863
rno-miR-667-3p	463	519	537	589	559	467	552	637	646	481	486	545	536	649	505	572	497	582		533.667	62.1343	551.8	61.8442	553	36.9486	550.333	79.2658
rno-miR-667-5p	482	425	385	593	444	445	477	515	547	504	561	718	513	574	527	396	429	464		566.167	79.2046	487.8	73.2919	458.5	69.6125	475.167	56.2794
rno-miR-668	56	44	56	65	64	48	57	78	53	59	62	72	68	62	54	62	68	57		62.8333	6.40052	62.8	5.76194	60	8.6487	58	10.3344
rno-miR-671	135	158	137	273	185	163	156	174	184	158	155	153	223	170	187	162	152	153		174.333	26.9938	178.8	27.8334	180.5	46.8903	158.167	19.6511
rno-miR-672-3p	8	19	3	20	14	8	4	8	12	3	16	7	2	9	3	11	9	16		6.66667	5.31664	6.8	4.02492	14.8333	4.35507	7.16667	3.25064
rno-miR-672-5p	268	347	337	561	294	271	265	386	374	237	249	296	282	354	280	323	305	319		283	41.2116	308.8	30.8496	358.167	100.976	316.833	55.9121
rno-miR-673-3p	62	66	60	102	61	66	69	61	67	81	73	97	79	67	83	49	61	56		80	10.1784	67.8	13.755	65.8333	18.627	64.1667	3.65605
rno-miR-673-5p	23	30	30	40	40	40	32	28	39	31	27	52	54	42	29	47	32	41		39.1667	11.9234	40.8	10.3779	38.3333	6.28225	32	6.54217
rno-miR-674-3p	3722	4592	2991	7643	4242	4557	3633	3861	3885	3389	3153	4668	4728	5126	4589	3749	3977	4214		4275.5	803.285	4433.8	562.894	4736.17	1451.77	3774.83	503.716
rno-miR-674-5p	572	835	743	847	590	486	825	856	874	674	629	697	697	790	766	978	669	785		708.833	59.5363	780	121.151	784	137.89	726	161.375
rno-miR-675-3p	2	0	0	1	1	1	3	1	0	2	1	3	0	0	3	0	0	1		1.5	1.3784	0.6	1.34164	0.5	0.547723	1.16667	1.16905
rno-miR-675-5p	2	2	0	1	1	2	4	4	0	4	2	5	2	3	4	2	0	1		3.33333	1.21106	2.2	1.48324	1.16667	0.752773	2	1.78885
rno-miR-676	4349	5104	3965	6962	5139	5373	4740	5481	5842	6002	4412	7425	7267	6968	7579	5184	5517	5355		6608.83	1213.58	6503	1080.47	5543.5	711.955	4958.33	725.488
rno-miR-678	1	0	0	0	0	0	0	0	0	0	0	0	0	0	0	0	0	0		0	0	0	0	0	0	0.166667	0.408248
rno-miR-679	0	1	0	3	1	0	1	3	0	0	0	0	1	1	0	0	0	0		0.333333	0.516398	0.4	0.547723	0.833333	1.16905	0.666667	1.21106
rno-miR-702-3p	122	151	205	212	149	126	174	184	192	140	151	196	134	166	210	165	151	180		166.167	30.8572	165.2	28.2082	168	24.6089	167.167	34.9652
rno-miR-702-5p	3	4	2	3	2	1	2	3	1	6	3	4	0	3	0	1	1	6		2.66667	2.33809	1	1.22474	2.83333	1.94079	2	0.894427
rno-miR-708-3p	623	887	372	986	739	655	532	527	550	569	392	523	681	648	599	485	727	647		568.667	103.082	628	92.6013	745.167	176.527	543.167	98.601
rno-miR-708-5p	29	25	33	40	30	18	25	45	21	37	21	8	22	27	34	41	22	20		24.8333	10.4195	29.2	8.228	29.6667	9.04802	28.5	9.71082
rno-miR-711	0	0	0	0	0	0	0	0	0	0	0	0	0	0	0	0	0	0		0	0	0	0	0	0	0	0
rno-miR-741-3p	8	7	10	31	418	6	13	66	2	2517	26	29	4	9	17	8	6	9		433.667	1020.67	8.8	4.96991	79.8333	165.937	17.5	24.0479
rno-miR-741-5p	0	0	0	0	0	0	0	0	0	0	0	0	0	0	0	0	0	0		0	0	0	0	0	0	0	0
rno-miR-742-3p	0	0	0	0	0	0	0	0	0	0	0	0	0	0	0	0	0	0		0	0	0	0	0	0	0	0
rno-miR-742-5p	0	0	0	0	0	0	0	0	0	1	0	0	0	0	0	0	0	0		0.166667	0.408248	0	0	0	0	0	0
rno-miR-743a-3p	1	0	2	2	63	2	3	12	1	359	0	4	0	4	4	3	0	5		61.8333	145.595	2.2	2.04939	12.1667	24.9753	3.5	4.23084
rno-miR-743a-5p	0	0	1	0	4	0	0	3	0	55	0	0	1	0	0	0	0	0		9.33333	22.3756	0.2	0.447214	0.666667	1.63299	0.666667	1.21106
rno-miR-743b-3p	0	0	0	4	25	0	2	5	1	151	1	1	1	2	0	0	1	1		26	61.2405	0.8	0.83666	5.16667	9.82683	1.33333	1.96638
rno-miR-743b-5p	0	0	2	1	25	0	2	2	1	130	1	0	0	1	0	0	3	0		22	52.9112	0.8	1.30384	4.83333	9.9482	1.16667	0.983192
rno-miR-7578	2	0	3	2	2	2	3	2	4	2	4	3	2	1	2	2	7	4		2.33333	1.0328	2.8	2.38747	2.83333	2.40139	2.66667	0.816497
rno-miR-758-3p	498	434	409	564	417	388	487	436	466	425	444	519	486	570	473	489	495	524		486.167	52.5335	502.6	38.5266	487.167	54.9087	447.333	43.8345
rno-miR-758-5p	1	2	12	5	1	9	2	9	6	5	2	3	2	7	1	2	3	3		3.33333	2.25093	3	2.34521	2.66667	1.36626	6.5	4.32435
rno-miR-759	0	0	0	0	0	0	0	0	0	0	0	0	0	0	0	0	0	0		0	0	0	0	0	0	0	0
rno-miR-760-3p	87	95	82	167	95	84	92	121	93	98	71	117	100	104	113	119	94	108		100.5	16.2327	106	10.025	113	28.2347	93.1667	14.3027
rno-miR-760-5p	4	2	5	3	2	3	2	2	4	3	2	0	0	2	5	0	0	1		2	1.89737	1.4	2.19089	1.33333	1.21106	3.33333	1.21106
rno-miR-761	0	0	0	0	0	0	0	0	0	0	0	0	0	0	0	0	0	0		0	0	0	0	0	0	0	0
rno-miR-762	0	0	0	0	0	0	0	0	0	0	0	0	0	0	0	0	0	0		0	0	0	0	0	0	0	0
rno-miR-764-3p	0	0	2	0	0	1	1	0	0	1	0	0	1	1	0	0	0	0		0.5	0.547723	0.4	0.547723	0	0	0.666667	0.816497
rno-miR-764-5p	5	2	2	6	1	6	10	9	4	8	5	4	3	6	10	10	2	1		6	2.60768	6.2	3.76829	3.66667	3.61478	6	3.03315
rno-miR-770-3p	1155	1425	1021	1610	1403	1170	1050	1265	1438	985	1035	1484	1412	1596	979	1324	1020	1206		1248.5	279.497	1266.2	262.9	1331.33	202.116	1183.17	152.732
rno-miR-770-5p	140	122	212	430	132	110	121	205	111	70	113	102	92	131	90	203	93	143		99.6667	20.9635	121.8	48.4943	187.167	124.36	149.833	46.7565
rno-miR-7a-1-3p	49	72	46	65	56	39	76	60	64	60	55	59	82	34	57	57	46	50		57.8333	15.2763	55.2	17.7398	57.6667	9.56382	55.6667	13.545
rno-miR-7a-2-3p	22	28	17	34	29	15	29	21	22	20	12	21	17	29	30	9	22	27		21.5	6.94982	21.4	8.73499	24.8333	8.65833	21	4.85798
rno-miR-7a-5p	144	142	128	189	149	112	129	184	170	199	205	152	146	156	206	169	175	156		177.333	28.7588	170.4	22.8758	163.333	17.5575	144.5	27.4936
rno-miR-7b	163	135	204	241	130	127	146	255	258	161	196	162	170	189	265	185	185	192		190.5	39.2059	198.8	37.7121	178	41.0268	192.167	55.9479
rno-miR-802-3p	0	0	5	0	1	0	0	3	1	0	0	1	1	1	0	0	2	0		0.5	0.547723	0.8	0.83666	0.5	0.83666	1.5	2.07364
rno-miR-802-5p	0	1	1	2	0	0	4	1	0	1	2	1	2	1	1	3	2	1		1.33333	0.516398	1.8	0.83666	1.5	1.04881	1	1.54919
rno-miR-871-3p	0	1	3	6	134	2	0	10	0	580	5	8	1	5	4	1	0	2		100.5	234.917	2.2	2.16795	24	53.9296	2.5	3.88587
rno-miR-871-5p	0	0	0	0	5	0	0	3	0	57	1	0	0	0	0	0	0	0		9.66667	23.192	0	0	0.833333	2.04124	0.5	1.22474
rno-miR-872-3p	233	331	316	395	288	214	289	388	305	283	324	263	301	325	388	332	309	346		314	43.4235	331	34.1687	333.5	36.3799	290.833	62.4929
rno-miR-872-5p	2072	2457	2818	3265	2688	2546	2447	3881	2625	2434	2577	2419	3394	3669	2956	2308	2306	2601		2908.17	527.443	2926.6	620.14	2604.17	358.334	2731.5	614.893
rno-miR-873-3p	43	42	40	53	36	24	30	58	40	33	23	46	23	39	29	35	34	34		32.1667	9.13053	32	6.16441	39	7.48331	39.1667	11.7033
rno-miR-873-5p	65	77	97	102	77	46	62	95	80	78	47	63	71	88	67	76	61	75		69	13.9284	72.6	10.2127	78	13.2665	74.1667	20.074
rno-miR-874-3p	260	323	249	479	305	255	259	293	377	296	281	381	307	331	471	395	407	409		344.5	71.1442	382.2	65.0784	386.333	63.6071	282.167	48.9425
rno-miR-874-5p	6	4	6	6	3	7	5	4	8	7	3	3	9	9	11	6	4	3		7	3.34664	7.8	2.77489	4.33333	1.36626	6	1.41421
rno-miR-875	0	0	0	0	0	0	0	0	0	0	0	0	0	0	0	0	0	0		0	0	0	0	0	0	0	0
rno-miR-876	2	3	6	2	1	5	1	0	0	3	0	4	0	1	1	1	1	1		1.5	1.64317	0.8	0.447214	1.5	0.83666	2.33333	2.58199
rno-miR-877	59	54	80	108	65	51	67	104	70	69	101	79	91	74	62	54	75	85		79.3333	14.4314	71.2	14.0961	73.5	20.7726	71.8333	18.584
rno-miR-878	0	0	2	0	16	0	0	0	0	46	0	1	0	0	0	1	0	0		7.83333	18.702	0.2	0.447214	2.83333	6.46271	0.333333	0.816497
rno-miR-879-3p	6	3	1	4	3	6	6	2	1	2	3	4	3	7	4	6	2	1		3.83333	1.7224	4.4	2.07364	3.16667	1.7224	3.66667	2.58199
rno-miR-879-5p	26	22	39	33	20	23	21	35	41	26	11	25	33	25	19	15	21	41		23.1667	7.44088	22.6	6.84105	25.3333	9.68848	30.8333	8.58875
rno-miR-880-3p	0	0	0	0	1	0	0	0	0	10	0	0	0	0	0	0	0	0		1.66667	4.08248	0	0	0.166667	0.408248	0	0
rno-miR-880-5p	0	0	0	0	0	0	0	0	0	0	0	0	0	0	0	0	0	0		0	0	0	0	0	0	0	0
rno-miR-881-3p	0	0	2	2	69	0	4	5	0	273	4	4	2	1	1	1	1	1		47.5	110.48	1.2	0.447214	12.3333	27.7681	1.83333	2.2286
rno-miR-881-5p	0	0	0	0	1	0	0	0	0	0	0	0	0	0	0	0	0	0		0	0	0	0	0.166667	0.408248	0	0
rno-miR-883-3p	0	0	0	0	5	0	0	0	0	13	0	0	0	1	0	0	0	0		2.33333	5.24087	0.2	0.447214	0.833333	2.04124	0	0
rno-miR-883-5p	0	0	0	0	0	0	0	0	0	0	0	0	0	0	0	0	0	0		0	0	0	0	0	0	0	0
rno-miR-92a-1-5p	11	19	19	16	17	9	18	17	9	23	17	14	24	14	14	21	10	11		17.6667	4.67618	16.6	5.72713	15.6667	4.36654	13.8333	4.66548
rno-miR-92a-2-5p	0	0	1	0	0	0	0	0	1	0	0	0	1	1	0	0	1	2		0.333333	0.516398	0.6	0.547723	0.5	0.83666	0.333333	0.516398
rno-miR-92a-3p	5895	6751	9996	9274	7737	5191	6382	8462	8716	8284	6782	6078	8631	7206	6764	8411	5947	6182		7290.83	979.495	7391.8	1128.11	7383.67	1316.2	7440.33	1885.22
rno-miR-92b-3p	2829	3867	3334	5953	3374	3303	3303	4025	4296	3309	2802	3918	3701	4262	4473	3968	3351	4244		3744.17	617.815	3951	444.97	4126.17	960.211	3515	540.982
rno-miR-92b-5p	132	185	156	256	174	206	136	207	189	184	150	172	177	188	207	192	190	192		179.667	18.875	190.8	10.7564	198.167	29.137	171	34.1057
rno-miR-93-3p	39	32	47	51	24	19	55	35	45	32	23	33	44	27	31	58	27	44		31.6667	7.0899	37.4	13.4648	39.3333	13.7647	40	12.3774
rno-miR-93-5p	1903	2015	2599	2349	1813	1626	2214	2537	2140	2157	1961	2040	2170	2063	2410	2275	1945	1998		2133.5	156.08	2172.6	180.738	2065.83	204.766	2169.83	371.158
rno-miR-935	5	13	10	4	8	8	7	7	9	5	5	8	8	7	10	5	3	8		7.16667	1.94079	6.6	2.70185	6.83333	3.65605	7.66667	1.75119
rno-miR-96-3p	25	59	39	46	48	48	36	44	65	32	23	54	64	75	58	43	56	60		51	19.7383	59.2	11.6919	52	7.23878	42.8333	13.4077
rno-miR-96-5p	21367	20923	16199	22693	18685	16322	18432	19710	19489	17336	16997	21987	20529	20476	21885	22980	22306	20879		19868.3	2191.74	21635.2	1105.47	21411	1603.66	18586.5	2032.73
rno-miR-98-3p	6	3	6	7	2	2	6	5	5	3	1	6	5	5	2	2	3	4		3.66667	1.96638	3.4	1.51658	3.5	1.87083	5	1.54919
rno-miR-98-5p	4150	4883	6447	6729	5206	4463	4049	6087	4811	4243	4629	4493	5254	6223	5223	5313	4382	4321		5010.83	717.915	5279	652.047	5139	879.838	5001.17	1022.39
rno-miR-99a-3p	154	166	308	589	171	169	183	439	236	188	147	164	185	181	171	176	151	158		172.667	15.4488	172.8	13.274	235.167	173.574	248.167	109.112
rno-miR-99a-5p	779874	913182	636553	1523318	915016	850162	943051	854199	1028538	930348	795712	1117659	1114264	1152583	1153605	930154	1014490	918582		1.04403e+06	147465	1.07302e+06	97930.8	1.03579e+06	241931	848730	134922
rno-miR-99b-3p	974	1117	1052	2674	1082	1015	950	1306	1188	1034	1024	1355	1212	1278	1158	1077	1044	1215		1176.83	132.158	1153.8	95.8968	1368.17	642.417	1080.83	138.478
rno-miR-99b-5p	45194	57646	49565	90544	58272	58163	51384	60953	55615	49803	47774	62301	63015	61565	57878	50678	51299	55576		57056	6675.15	56887	5705.16	60669.2	14973	53479	5843.16
rno-miR-9a-3p	0	0	0	0	0	0	0	0	0	0	0	0	0	0	0	0	0	0		0	0	0	0	0	0	0	0
rno-miR-9a-5p	0	1	0	0	0	0	0	0	0	0	0	0	0	1	1	0	0	0		0.333333	0.516398	0.4	0.547723	0.166667	0.408248	0	0
rno-miR-9b-3p	0	0	0	0	0	0	0	0	0	0	0	0	0	0	0	0	0	0		0	0	0	0	0	0	0	0
rno-miR-9b-5p	0	0	0	0	0	0	0	0	0	0	0	0	0	0	0	0	0	0		0	0	0	0	0	0	0	0
__no_feature	391358	370315	403809	609168	442687	282130	437279	437388	426067	432657	428207	452945	471256	398995	366533	501439	386758	514705		425099	37640.5	424996	58180	470845	89401	396338	58939.2
__ambiguous	380304	448586	412435	661241	436516	420882	411241	501099	460776	371377	324161	435368	438691	453751	459372	431108	404601	444006		413787	54023.1	437505	21605	471010	94458.5	431123	42913.7
__too_low_aQual	4034858	3741580	3759556	6027005	3927287	3167647	4660619	4357196	4271548	3991598	4161506	4484099	4152835	4096573	4743248	4343029	3672521	4593125		4.27164e+06	283855	4.20164e+06	389461	4.38409e+06	880042	4041904	525176
__not_aligned	3020172	3413059	3190911	5138248	3561975	3114981	3466973	3935543	3934795	3482979	3390384	3762431	3826686	3779514	4091189	3744007	3377888	3654500		3.7222e+06	252706	3.76386e+06	255296	3.81495e+06	663088	3.4439e+06	408646
__alignment_not_unique	0	0	0	0	0	0	0	0	0	0	0	0	0	0	0	0	0	0		0	0	0	0	0	0	0	0
