# Supplementary material for: RNA sequencing dataset describing transcriptional changes in cervical dorsal root ganglia after bilateral pyramidotomy and forelimb intramuscular gene therapy with an adeno-associated viral vector encoding human neurotrophin-3
Source: Data Brief. 2018 Oct 3;21:377–85. doi: 10.1016/j.dib.2018.09.099 (PMC6197729; doi:10.1016/j.dib.2018.09.099)
Supplement: Supplementary file 5 — Supplementary material [file mmc5.xlsx]

## Sheet: bPyx+GFP versus naive
genes	log2FC	FC	log2CPM (counts per million)	CPM	LR (likelihood ratio)	PValue	FDR	gene_symbol	description
NM_171992	-0.482254	0.715859	4.26337	19.2045	23.6213	1.17282e-06	0.0135203	Ccnd1	cyclin D1 (Ccnd1), mRNA [Source:RefSeq mRNA;Acc:NM_171992]
NM_019276	-0.632635	0.644997	7.41375	170.514	21.4179	3.69305e-06	0.0177267	Ugt8	UDP glycosyltransferase 8 (Ugt8), mRNA [Source:RefSeq mRNA;Acc:NM_019276]
NM_001108279	0.583491	1.49847	3.09106	8.5212	20.8431	4.98479e-06	0.0177267	Bcl6b	B-cell CLL/lymphoma 6, member B (Bcl6b), mRNA [Source:RefSeq mRNA;Acc:NM_001108279]
NM_001100535	-0.38179	0.767485	5.72261	52.8052	20.1639	7.10817e-06	0.0177267	Col15a1	NA
NM_001135583	-0.602024	0.658829	4.3365	20.2031	20.0138	7.68855e-06	0.0177267	Fa2h	fatty acid 2-hydroxylase (Fa2h), mRNA [Source:RefSeq mRNA;Acc:NM_001135583]
NM_001007721	-0.404493	0.755502	5.31186	39.7217	19.4764	1.01849e-05	0.0195686	Emp2	epithelial membrane protein 2 (Emp2), mRNA [Source:RefSeq mRNA;Acc:NM_001007721]
NM_053304	-0.495561	0.709286	6.21257	74.1599	18.6879	1.53953e-05	0.0253539	Col1a1	collagen, type I, alpha 1 (Col1a1), mRNA [Source:RefSeq mRNA;Acc:NM_053304]
NM_053932	-0.740593	0.598493	3.50854	11.3809	18.1204	2.07373e-05	0.0298825	B3gnt5	UDP-GlcNAc:betaGal beta-1,3-N-acetylglucosaminyltransferase 5 (B3gnt5), mRNA [Source:RefSeq mRNA;Acc:NM_053932]
NM_053424	0.314865	1.2439	5.90943	60.1056	17.4263	2.98666e-05	0.03659	Slc4a4	solute carrier family 4, sodium bicarbonate cotransporter, member 4 (Slc4a4), mRNA [Source:RefSeq mRNA;Acc:NM_053424]
NM_001109120	-0.430146	0.742187	4.26208	19.1873	17.3107	3.17401e-05	0.03659	Mboat1	membrane bound O-acyltransferase domain containing 1 (Mboat1), mRNA [Source:RefSeq mRNA;Acc:NM_001109120]
NM_053484	-0.346113	0.786701	7.60459	194.63	16.1139	5.96444e-05	0.0573052	Gas7	growth arrest specific 7 (Gas7), mRNA [Source:RefSeq mRNA;Acc:NM_053484]
NM_001106420	-0.601502	0.659067	3.84282	14.3484	16.1137	5.96515e-05	0.0573052	Adamts12	ADAM metallopeptidase with thrombospondin type 1 motif, 12 (Adamts12), mRNA [Source:RefSeq mRNA;Acc:NM_001106420]
NM_001130548	-0.346723	0.786368	6.11309	69.2188	15.2034	9.6527e-05	0.079956	Col14a1	NA
NM_031123	0.774802	1.71096	2.44267	5.43647	15.0637	0.000103945	0.079956	Stc1	stanniocalcin 1 (Stc1), mRNA [Source:RefSeq mRNA;Acc:NM_031123]
NM_012798	-0.439198	0.737544	7.74305	214.235	15.062	0.000104037	0.079956	Mal	mal, T-cell differentiation protein (Mal), mRNA [Source:RefSeq mRNA;Acc:NM_012798]
NM_001100527	0.535597	1.44954	2.56975	5.93705	14.8232	0.000118076	0.0850739	Frzb	frizzled-related protein (Frzb), mRNA [Source:RefSeq mRNA;Acc:NM_001100527]
NM_032085	-0.348537	0.78538	7.89601	238.197	14.3095	0.000155081	0.103762	Col3a1	collagen, type III, alpha 1 (Col3a1), mRNA [Source:RefSeq mRNA;Acc:NM_032085]
NM_022183	-1.17384	0.443239	1.8526	3.61151	14.2272	0.000162015	0.103762	Top2a	topoisomerase (DNA) II alpha (Top2a), mRNA [Source:RefSeq mRNA;Acc:NM_022183]
NM_030865	-0.333829	0.793428	7.24517	151.71	13.7045	0.000213944	0.129808	Myoc	myocilin, trabecular meshwork inducible glucocorticoid response (Myoc), mRNA [Source:RefSeq mRNA;Acc:NM_030865]
NM_019169	-0.300591	0.81192	5.87962	58.8767	13.4031	0.000251208	0.134937	Snca	synuclein, alpha (non A4 component of amyloid precursor) (Snca), mRNA [Source:RefSeq mRNA;Acc:NM_019169]
NM_053441	-0.757344	0.591585	2.23759	4.71609	13.3545	0.000257797	0.134937	Slco1c1	solute carrier organic anion transporter family, member 1c1 (Slco1c1), mRNA [Source:RefSeq mRNA;Acc:NM_053441]
NM_001109514	-0.602083	0.658802	6.85298	115.598	13.2455	0.000273239	0.134937	Pmp2	peripheral myelin protein 2 (Pmp2), mRNA [Source:RefSeq mRNA;Acc:NM_001109514]
NM_013166	-0.467447	0.723243	6.21172	74.1162	13.1748	0.000283746	0.134937	Cntf	ciliary neurotrophic factor (Cntf), mRNA [Source:RefSeq mRNA;Acc:NM_013166]
NM_017173	-0.432703	0.740872	5.11913	34.7546	13.1179	0.000292487	0.134937	Serpinh1	serpin peptidase inhibitor, clade H (heat shock protein 47), member 1, (collagen binding protein 1) (Serpinh1), mRNA [Source:RefSeq mRNA;Acc:NM_017173]
NM_019256	-0.361331	0.778446	4.01827	16.2039	13.117	0.00029263	0.134937	P2rx7	purinergic receptor P2X, ligand-gated ion channel, 7 (P2rx7), mRNA [Source:RefSeq mRNA;Acc:NM_019256]
NM_001107657	-0.449359	0.732368	4.28261	19.4623	12.7655	0.000353077	0.156549	Myo10	myosin X (Myo10), mRNA [Source:RefSeq mRNA;Acc:NM_001107657]
NM_021863	-0.35813	0.780175	4.19557	18.3228	12.4336	0.000421689	0.180046	Hspa2	heat shock protein 2 (Hspa2), mRNA [Source:RefSeq mRNA;Acc:NM_021863]
NM_181381	-0.36886	0.774394	4.92659	30.4125	12.2441	0.000466729	0.190148	Abcg2	ATP-binding cassette, subfamily G (WHITE), member 2 (Abcg2), mRNA [Source:RefSeq mRNA;Acc:NM_181381]
NM_001100827	-1.04716	0.483918	0.651227	1.5705	12.1983	0.000478338	0.190148	Cenpf	centromere protein F (Cenpf), mRNA [Source:RefSeq mRNA;Acc:NM_001100827]
NM_001033700	-0.266586	0.831284	5.86533	58.2962	12.0146	0.000527843	0.197164	Cers2	ceramide synthase 2 (Cers2), mRNA [Source:RefSeq mRNA;Acc:NM_001033700]
NM_031327	-0.670075	0.628474	3.13095	8.76011	12.0064	0.000530194	0.197164	Cyr61	cysteine-rich, angiogenic inducer, 61 (Cyr61), mRNA [Source:RefSeq mRNA;Acc:NM_031327]
NM_053725	-0.324762	0.79843	7.50019	181.043	11.842	0.000579088	0.208616	Itga6	integrin, alpha 6 (Itga6), mRNA [Source:RefSeq mRNA;Acc:NM_053725]
NM_199105	-0.352279	0.783346	5.01502	32.3348	11.7632	0.000604133	0.211044	Fam198b	family with sequence similarity 198, member B (Fam198b), mRNA [Source:RefSeq mRNA;Acc:NM_199105]
NM_001168527	-0.367008	0.775389	8.11289	276.837	11.4386	0.00071933	0.243895	Secisbp2l	SECIS binding protein 2-like (Secisbp2l), mRNA [Source:RefSeq mRNA;Acc:NM_001168527]
NM_001025712	-0.338556	0.790832	5.82292	56.6074	11.1977	0.000818968	0.269745	Itm2a	integral membrane protein 2A (Itm2a), mRNA [Source:RefSeq mRNA;Acc:NM_001025712]
NM_030854	-0.357549	0.780489	5.43224	43.1783	11.0651	0.000879657	0.281686	Lect1	leukocyte cell derived chemotaxin 1 (Lect1), mRNA [Source:RefSeq mRNA;Acc:NM_030854]
NM_001108578	-0.385483	0.765523	4.91309	30.1292	10.9827	0.000919641	0.283752	Aif1l	allograft inflammatory factor 1-like (Aif1l), mRNA [Source:RefSeq mRNA;Acc:NM_001108578]
NM_001130542	-0.377353	0.769849	3.50782	11.3752	10.9326	0.000944889	0.283752	Sntb1	syntrophin, beta 1 (Sntb1), mRNA [Source:RefSeq mRNA;Acc:NM_001130542]
NM_017009	-0.696128	0.617226	1.73685	3.33308	10.9033	0.000959951	0.283752	Gfap	glial fibrillary acidic protein (Gfap), mRNA [Source:RefSeq mRNA;Acc:NM_017009]
NM_001276721	-0.427863	0.743362	3.72217	13.1973	10.762	0.00103603	0.289351	Prkcq	protein kinase C, theta (Prkcq), mRNA [Source:RefSeq mRNA;Acc:NM_001276721]
NM_017226	-0.429165	0.742692	4.40452	21.1783	10.7303	0.00105393	0.289351	Padi2	peptidyl arginine deiminase, type II (Padi2), mRNA [Source:RefSeq mRNA;Acc:NM_017226]
NM_053455	-0.34998	0.784595	8.42063	342.66	10.7299	0.00105419	0.289351	Fgl2	fibrinogen-like 2 (Fgl2), mRNA [Source:RefSeq mRNA;Acc:NM_053455]
NM_001191678	-0.316641	0.802937	5.85765	57.9868	10.5668	0.00115136	0.30591	Limch1	LIM and calponin homology domains 1 (Limch1), mRNA [Source:RefSeq mRNA;Acc:NM_001191678]
NM_053966	-0.253436	0.838896	6.99915	127.925	10.5409	0.0011676	0.30591	Lamc1	laminin, gamma 1 (Lamc1), mRNA [Source:RefSeq mRNA;Acc:NM_053966]
NM_022943	-0.380719	0.768055	3.81632	14.0873	10.3329	0.00130677	0.334766	Mertk	c-mer proto-oncogene tyrosine kinase (Mertk), mRNA [Source:RefSeq mRNA;Acc:NM_022943]
NM_012608	-0.370796	0.773356	4.33289	20.1525	10.0746	0.00150326	0.376729	Mme	membrane metallo-endopeptidase (Mme), mRNA [Source:RefSeq mRNA;Acc:NM_012608]
NM_012809	-0.312478	0.805258	5.79898	55.6759	9.98471	0.00157845	0.387158	Cnp	2',3'-cyclic nucleotide 3' phosphodiesterase (Cnp), mRNA [Source:RefSeq mRNA;Acc:NM_012809]
NM_022407	-0.338486	0.790871	4.27644	19.3792	9.86432	0.00168515	0.404717	Aldh1a1	aldehyde dehydrogenase 1 family, member A1 (Aldh1a1), mRNA [Source:RefSeq mRNA;Acc:NM_022407]
NM_001013120	-0.269992	0.829324	5.59659	48.3883	9.59304	0.00195317	0.44724	Igsf11	immunoglobulin superfamily, member 11 (Igsf11), mRNA [Source:RefSeq mRNA;Acc:NM_001013120]
NM_001169138	-0.406583	0.754408	3.56892	11.8673	9.59	0.0019564	0.44724	Thbs2	thrombospondin 2 (Thbs2), mRNA [Source:RefSeq mRNA;Acc:NM_001169138]
NM_153720	-0.892454	0.538697	0.0862604	1.06161	9.56929	0.0019786	0.44724	Itgb3	NA
NM_017134	-1.00839	0.497102	1.07284	2.10357	9.22797	0.00238345	0.528393	Arg1	arginase, liver (Arg1), mRNA [Source:RefSeq mRNA;Acc:NM_017134]
NM_053488	-0.255293	0.837817	6.51458	91.4291	9.17063	0.0024593	0.53492	Col5a2	NA
NM_019358	-0.293361	0.815999	5.3345	40.35	9.09967	0.00255656	0.53641	Pdpn	podoplanin (Pdpn), mRNA [Source:RefSeq mRNA;Acc:NM_019358]
NM_001014166	-0.302699	0.810734	6.02393	65.0706	9.09777	0.00255921	0.53641	Il33	NA
NM_012654	-0.551993	0.682077	3.74143	13.3747	9.03994	0.00264145	0.543761	Slc9a3	solute carrier family 9, subfamily A (NHE3, cation proton antiporter 3), member 3 (Slc9a3), mRNA [Source:RefSeq mRNA;Acc:NM_012654]
NM_053986	-0.269723	0.829479	5.45114	43.748	8.94743	0.0027786	0.552829	Myo1b	myosin Ib (Myo1b), mRNA [Source:RefSeq mRNA;Acc:NM_053986]
NR_027324	-1.13833	0.454284	-0.0527089	0.964124	8.94559	0.00278141	0.552829	H19	NA
NM_001106904	-0.208223	0.865603	6.81495	112.591	8.87875	0.00288508	0.563716	Map4k4	mitogen-activated protein kinase kinase kinase kinase 4 (Map4k4), mRNA [Source:RefSeq mRNA;Acc:NM_001106904]
NM_001044275	-0.274131	0.826948	5.13544	35.1498	8.75605	0.00308577	0.592879	Elovl1	ELOVL fatty acid elongase 1 (Elovl1), mRNA [Source:RefSeq mRNA;Acc:NM_001044275]
NM_172062	-0.309338	0.807012	5.78496	55.1376	8.7201	0.0031472	0.59477	P4ha1	prolyl 4-hydroxylase, alpha polypeptide I (P4ha1), mRNA [Source:RefSeq mRNA;Acc:NM_172062]
NM_001191065	-0.300062	0.812217	3.95767	15.5374	8.59131	0.00337771	0.628036	Shc4	SHC (Src homology 2 domain containing) family, member 4 (Shc4), mRNA [Source:RefSeq mRNA;Acc:NM_001191065]
NM_001109206	-0.274733	0.826603	5.49603	45.1305	8.5193	0.003514	0.643006	RGD1565616	RGD1565616 (RGD1565616), mRNA [Source:RefSeq mRNA;Acc:NM_001109206]
NM_022297	-0.309396	0.80698	6.38364	83.496	8.48672	0.00357747	0.644393	Ddah1	dimethylarginine dimethylaminohydrolase 1 (Ddah1), mRNA [Source:RefSeq mRNA;Acc:NM_022297]
NM_133298	0.864956	1.82128	3.81369	14.0617	8.37212	0.00381021	0.663351	Gpnmb	glycoprotein (transmembrane) nmb (Gpnmb), mRNA [Source:RefSeq mRNA;Acc:NM_133298]
NM_001108088	-0.598621	0.660385	1.22432	2.33645	8.36141	0.00383273	0.663351	Epyc	epiphycan (Epyc), mRNA [Source:RefSeq mRNA;Acc:NM_001108088]
NM_031821	-0.289112	0.818406	4.64845	25.0797	8.35072	0.00385535	0.663351	Plk2	polo-like kinase 2 (Plk2), mRNA [Source:RefSeq mRNA;Acc:NM_031821]
NM_181433	-0.857479	0.551916	-0.686595	0.621319	8.25636	0.00406095	0.67514	Otop1	otopetrin 1 (Otop1), mRNA [Source:RefSeq mRNA;Acc:NM_181433]
NM_053367	-0.308492	0.807485	4.15688	17.838	8.25387	0.00406653	0.67514	Dhh	desert hedgehog (Dhh), mRNA [Source:RefSeq mRNA;Acc:NM_053367]
NM_001013181	-0.938905	0.521629	0.611414	1.52776	8.23458	0.00410996	0.67514	Zbtb16	zinc finger and BTB domain containing 16 (Zbtb16), mRNA [Source:RefSeq mRNA;Acc:NM_001013181]
NM_012797	0.604341	1.52028	1.17769	2.26215	8.21344	0.00415813	0.67514	Id1	inhibitor of DNA binding 1 (Id1), mRNA [Source:RefSeq mRNA;Acc:NM_012797]
NM_017037	-0.308232	0.807631	9.58591	768.505	8.17232	0.00425345	0.681024	Pmp22	peripheral myelin protein 22 (Pmp22), mRNA [Source:RefSeq mRNA;Acc:NM_017037]
NM_001134413	-0.34082	0.789593	3.19491	9.1572	8.0944	0.00444022	0.693807	Gltp	glycolipid transfer protein (Gltp), mRNA [Source:RefSeq mRNA;Acc:NM_001134413]
NM_053549	-0.318555	0.801872	4.22067	18.6444	8.08893	0.00445366	0.693807	Vegfb	vascular endothelial growth factor B (Vegfb), mRNA [Source:RefSeq mRNA;Acc:NM_053549]
NM_001107659	-0.344034	0.787835	7.58245	191.666	7.99436	0.00469232	0.714105	Sema5a	sema domain, seven thrombospondin repeats (type 1 and type 1-like), transmembrane domain (TM) and short cytoplasmic domain, (semaphorin) 5A (Sema5a), mRNA [Source:RefSeq mRNA;Acc:NM_001107659]
NM_001005530	0.510287	1.42433	2.57955	5.97754	7.98838	0.00470784	0.714105	Slc16a13	solute carrier family 16, member 13 (Slc16a13), mRNA [Source:RefSeq mRNA;Acc:NM_001005530]
NM_001107259	-0.357091	0.780738	4.53902	23.2477	7.92875	0.00486554	0.725051	Peli2	pellino E3 ubiquitin protein ligase family member 2 (Peli2), mRNA [Source:RefSeq mRNA;Acc:NM_001107259]
NM_001107583	-0.534182	0.69055	2.22344	4.67005	7.90768	0.00492255	0.725051	Gldc	glycine dehydrogenase (decarboxylating) (Gldc), mRNA [Source:RefSeq mRNA;Acc:NM_001107583]
NM_139339	-0.372541	0.772421	3.19663	9.16815	7.8804	0.00499734	0.725051	Slc36a2	solute carrier family 36 (proton/amino acid symporter), member 2 (Slc36a2), mRNA [Source:RefSeq mRNA;Acc:NM_139339]
NM_001107713	-0.262201	0.833815	4.37136	20.6971	7.86805	0.00503158	0.725051	Fam212b	family with sequence similarity 212, member B (Fam212b), mRNA [Source:RefSeq mRNA;Acc:NM_001107713]
NM_213626	-0.342633	0.788601	4.82422	28.3293	7.76384	0.00533024	0.75358	Kif13b	kinesin family member 13B (Kif13b), mRNA [Source:RefSeq mRNA;Acc:NM_213626]
NM_001106976	0.492272	1.40666	2.07045	4.20017	7.73315	0.0054216	0.75358	Ppl	periplakin (Ppl), mRNA [Source:RefSeq mRNA;Acc:NM_001106976]
NM_001169141	-0.601653	0.658998	3.24023	9.44943	7.7318	0.00542567	0.75358	Myom2	myomesin 2 (Myom2), mRNA [Source:RefSeq mRNA;Acc:NM_001169141]
NM_001107638	0.336187	1.26242	3.61843	12.2816	7.66008	0.0056456	0.774792	Scml4	sex comb on midleg-like 4 (Drosophila) (Scml4), mRNA [Source:RefSeq mRNA;Acc:NM_001107638]
NM_053652	0.846476	1.7981	-0.9118	0.531521	7.61422	0.00579097	0.785392	Flt4	fms-related tyrosine kinase 4 (Flt4), mRNA [Source:RefSeq mRNA;Acc:NM_053652]
NM_001107002	-0.212201	0.863219	6.19708	73.3681	7.55767	0.00597553	0.800999	2008-09-01	septin 8 (Sept8), mRNA [Source:RefSeq mRNA;Acc:NM_001107002]
NM_131906	-0.322175	0.799863	5.60529	48.6811	7.47934	0.00624108	0.826979	Slco1a2	solute carrier organic anion transporter family, member 1A2 (Slco1a2), mRNA [Source:RefSeq mRNA;Acc:NM_131906]
NM_001013110	-0.340412	0.789816	4.79393	27.7408	7.30807	0.00686458	0.891635	Tf	transferrin (Tf), mRNA [Source:RefSeq mRNA;Acc:NM_001013110]
NM_001107660	-1.68291	0.311453	0.253633	1.19221	7.30306	0.00688372	0.891635	Car1	carbonic anhydrase I (Ca1), mRNA [Source:RefSeq mRNA;Acc:NM_001107660]
NM_012676	0.732309	1.6613	1.52548	2.87883	7.09184	0.00774358	0.991866	Tnnt2	troponin T type 2 (cardiac) (Tnnt2), mRNA [Source:RefSeq mRNA;Acc:NM_012676]
NM_001107382	-0.241496	0.845868	4.53343	23.1579	7.0293	0.00801866	0.999969	Zfp532	zinc finger protein 532 (Zfp532), mRNA [Source:RefSeq mRNA;Acc:NM_001107382]
NM_134393	-0.487206	0.713405	1.63075	3.09675	6.92485	0.0085006	0.999969	Pmfbp1	polyamine modulated factor 1 binding protein 1 (Pmfbp1), mRNA [Source:RefSeq mRNA;Acc:NM_134393]
NM_133624	-0.522918	0.695963	4.89765	29.8084	6.91517	0.00854677	0.999969	Gbp2	guanylate binding protein 2, interferon-inducible (Gbp2), mRNA [Source:RefSeq mRNA;Acc:NM_133624]
NM_001013109	-0.516492	0.69907	0.95651	1.94061	6.83053	0.00896128	0.999969	Dapk2	death-associated protein kinase 2 (Dapk2), mRNA [Source:RefSeq mRNA;Acc:NM_001013109]
NM_001143750	0.43374	1.35073	2.37338	5.18155	6.67781	0.00976203	0.999969	Nrarp	Notch-regulated ankyrin repeat protein (Nrarp), mRNA [Source:RefSeq mRNA;Acc:NM_001143750]
NM_017060	-0.275828	0.825976	3.94552	15.4071	6.61838	0.0100931	0.999969	Pla2g16	phospholipase A2, group XVI (Pla2g16), mRNA [Source:RefSeq mRNA;Acc:NM_017060]
NM_145670	-0.313702	0.804574	5.10012	34.2995	6.61583	0.0101076	0.999969	Bcas1	breast carcinoma amplified sequence 1 (Bcas1), mRNA [Source:RefSeq mRNA;Acc:NM_145670]
NM_001135009	-0.303896	0.810062	5.5109	45.5979	6.55155	0.0104793	0.999969	Col4a1	collagen, type IV, alpha 1 (Col4a1), mRNA [Source:RefSeq mRNA;Acc:NM_001135009]
NM_001115021	-0.299067	0.812778	5.45098	43.7429	6.5226	0.0106512	0.999969	Qk	quaking (Qk), mRNA [Source:RefSeq mRNA;Acc:NM_001115021]
NM_053633	-0.305883	0.808947	5.10143	34.3307	6.50582	0.0107522	0.999969	Egr2	early growth response 2 (Egr2), mRNA [Source:RefSeq mRNA;Acc:NM_053633]
NM_172033	-0.242387	0.845346	7.55297	187.79	6.49397	0.0108241	0.999969	Plekhb1	pleckstrin homology domain containing, family B (evectins) member 1 (Plekhb1), mRNA [Source:RefSeq mRNA;Acc:NM_172033]
NM_001107529	-0.556355	0.680018	1.83999	3.58007	6.46244	0.0110178	0.999969	Prc1	protein regulator of cytokinesis 1 (Prc1), mRNA [Source:RefSeq mRNA;Acc:NM_001107529]
NM_001108586	-0.233193	0.85075	6.5502	93.7147	6.45792	0.0110459	0.999969	Rcn1	reticulocalbin 1, EF-hand calcium binding domain (Rcn1), mRNA [Source:RefSeq mRNA;Acc:NM_001108586]
NM_022294	0.353032	1.27724	4.50426	22.6943	6.40222	0.0113978	0.999969	Eltd1	EGF, latrophilin and seven transmembrane domain containing 1 (Eltd1), mRNA [Source:RefSeq mRNA;Acc:NM_022294]
NM_001008514	-0.438336	0.737985	3.48393	11.1884	6.37917	0.0115467	0.999969	Cldn19	claudin 19 (Cldn19), mRNA [Source:RefSeq mRNA;Acc:NM_001008514]
NM_022676	0.303086	1.23378	3.75679	13.5178	6.37062	0.0116025	0.999969	Ppp1r1a	protein phosphatase 1, regulatory (inhibitor) subunit 1A (Ppp1r1a), mRNA [Source:RefSeq mRNA;Acc:NM_022676]
NM_001109394	-0.69413	0.618082	0.0806487	1.05749	6.36047	0.0116691	0.999969	Cldn20	claudin 20 (Cldn20), mRNA [Source:RefSeq mRNA;Acc:NM_001109394]
NM_053492	-0.24527	0.843658	5.88293	59.0117	6.3482	0.01175	0.999969	Slc44a1	solute carrier family 44 (choline transporter), member 1 (Slc44a1), transcript variant 2, mRNA [Source:RefSeq mRNA;Acc:NM_053492]
NM_017223	-0.249961	0.840919	4.48243	22.3536	6.33603	0.0118309	0.999969	Slc20a2	solute carrier family 20 (phosphate transporter), member 2 (Slc20a2), mRNA [Source:RefSeq mRNA;Acc:NM_017223]
NM_053749	-0.944419	0.519639	-0.830589	0.5623	6.32506	0.0119044	0.999969	Aurkb	aurora kinase B (Aurkb), mRNA [Source:RefSeq mRNA;Acc:NM_053749]
NM_181382	-0.280859	0.823101	4.625	24.6753	6.3191	0.0119444	0.999969	Gldn	gliomedin (Gldn), mRNA [Source:RefSeq mRNA;Acc:NM_181382]
NM_012598	-0.402779	0.7564	4.20094	18.3912	6.30335	0.012051	0.999969	Lpl	lipoprotein lipase (Lpl), mRNA [Source:RefSeq mRNA;Acc:NM_012598]
NM_012987	-0.265416	0.831959	5.98772	63.4576	6.20958	0.012706	0.999969	Nes	nestin (Nes), mRNA [Source:RefSeq mRNA;Acc:NM_012987]
NM_012498	-0.26092	0.834555	5.71658	52.5852	6.19823	0.0127878	0.999969	Akr1b1	aldo-keto reductase family 1, member B1 (aldose reductase) (Akr1b1), mRNA [Source:RefSeq mRNA;Acc:NM_012498]
NM_001110811	0.51867	1.43263	0.387521	1.30814	6.12375	0.0133377	0.999969	Serinc4	serine incorporator 4 (Serinc4), mRNA [Source:RefSeq mRNA;Acc:NM_001110811]
NM_001033852	-0.320415	0.800839	6.49207	90.0137	6.11571	0.0133986	0.999969	Slc44a1	solute carrier family 44 (choline transporter), member 1 (Slc44a1), transcript variant 2, mRNA [Source:RefSeq mRNA;Acc:NM_053492]
NM_153724	-0.226342	0.8548	5.16855	35.9656	6.08466	0.0136361	0.999969	Rcan1	regulator of calcineurin 1 (Rcan1), mRNA [Source:RefSeq mRNA;Acc:NM_153724]
NM_001107113	-0.279677	0.823776	3.2933	9.80352	6.05971	0.01383	0.999969	Bach1	BTB and CNC homology 1, basic leucine zipper transcription factor 1 (Bach1), mRNA [Source:RefSeq mRNA;Acc:NM_001107113]
NM_001108391	0.727566	1.65584	-0.59172	0.663551	6.05385	0.013876	0.999969	Zic5	Zic family member 5 (Zic5), mRNA [Source:RefSeq mRNA;Acc:NM_001108391]
NM_001258011	0.188137	1.13929	6.14441	70.7377	6.02701	0.0140886	0.999969	Snhg11	small nucleolar RNA host gene 11 (non-protein coding) (Snhg11), mRNA [Source:RefSeq mRNA;Acc:NM_001258011]
NM_001025638	-0.451032	0.731519	2.05085	4.14349	6.02202	0.0141284	0.999969	Stx11	NA
NM_022677	0.742078	1.67258	-0.348574	0.78536	6.01571	0.014179	0.999969	Zic1	Zic family member 1 (Zic1), mRNA [Source:RefSeq mRNA;Acc:NM_022677]
NM_031659	-1.21417	0.431021	0.559215	1.47347	5.91462	0.0150157	0.999969	Tgm1	transglutaminase 1 (Tgm1), mRNA [Source:RefSeq mRNA;Acc:NM_031659]
NM_001109203	-0.287931	0.819076	3.96121	15.5755	5.866	0.0154361	0.999969	Prrg4	proline rich Gla (G-carboxyglutamic acid) 4 (transmembrane) (Prrg4), mRNA [Source:RefSeq mRNA;Acc:NM_001109203]
NM_058213	1.13657	2.19858	-0.583876	0.667169	5.85522	0.0155309	0.999969	Atp2a1	NA
NM_001141935	-0.294022	0.815625	2.70339	6.51331	5.83714	0.0156913	0.999969	Atp10a	ATPase, class V, type 10A (Atp10a), mRNA [Source:RefSeq mRNA;Acc:NM_001141935]
NM_031031	-0.255781	0.837533	6.04822	66.1751	5.81365	0.0159023	0.999969	Gatm	glycine amidinotransferase (L-arginine:glycine amidinotransferase) (Gatm), mRNA [Source:RefSeq mRNA;Acc:NM_031031]
NM_053696	0.260379	1.19779	5.79117	55.3751	5.78801	0.0161358	0.999969	Rbm3	RNA binding motif (RNP1, RRM) protein 3 (Rbm3), mRNA [Source:RefSeq mRNA;Acc:NM_053696]
NM_022859	-1.2806	0.411624	1.80881	3.50354	5.77956	0.0162136	0.999969	Crisp1	cysteine-rich secretory protein 1 (Crisp1), mRNA [Source:RefSeq mRNA;Acc:NM_022859]
NM_012618	-0.293894	0.815698	4.46223	22.0427	5.75144	0.0164752	0.999969	S100a4	S100 calcium-binding protein A4 (S100a4), mRNA [Source:RefSeq mRNA;Acc:NM_012618]
NM_153311	-0.235758	0.849238	5.8358	57.1153	5.74702	0.0165166	0.999969	Tmprss5	transmembrane protease, serine 5 (Tmprss5), mRNA [Source:RefSeq mRNA;Acc:NM_153311]
NM_001271084	-0.258197	0.836132	6.76387	108.675	5.62984	0.0176572	0.999969	Svip	small VCP/p97-interacting protein (Svip), mRNA [Source:RefSeq mRNA;Acc:NM_001271084]
NM_133425	-0.291174	0.817237	3.53092	11.5588	5.62866	0.0176692	0.999969	Ppp1r14c	protein phosphatase 1, regulatory (inhibitor) subunit 14c (Ppp1r14c), mRNA [Source:RefSeq mRNA;Acc:NM_133425]
NM_001106338	-0.765985	0.588052	-0.968642	0.510987	5.59895	0.0179713	0.999969	Ms4a7	membrane-spanning 4-domains, subfamily A, member 7 (Ms4a7), mRNA [Source:RefSeq mRNA;Acc:NM_001106338]
NM_031979	-0.211536	0.863617	4.48569	22.4041	5.58579	0.0181068	0.999969	Ybx3	Y box binding protein 3 (Ybx3), mRNA [Source:RefSeq mRNA;Acc:NM_031979]
NM_001276715	-0.232574	0.851115	3.83627	14.2834	5.57194	0.0182505	0.999969	Prkd1	protein kinase D1 (Prkd1), mRNA [Source:RefSeq mRNA;Acc:NM_001276715]
NM_001001515	0.38188	1.30304	3.94593	15.4114	5.51661	0.0188368	0.999969	Lmo7	LIM domain 7 (Lmo7), mRNA [Source:RefSeq mRNA;Acc:NM_001001515]
NM_001105734	-0.41649	0.749245	1.52872	2.88529	5.51322	0.0188733	0.999969	Dusp10	dual specificity phosphatase 10 (Dusp10), mRNA [Source:RefSeq mRNA;Acc:NM_001105734]
NM_022533	-0.36138	0.77842	3.91029	15.0354	5.51287	0.018877	0.999969	Pllp	plasmolipin (Pllp), mRNA [Source:RefSeq mRNA;Acc:NM_022533]
NM_031050	-0.236828	0.848609	7.28543	156.003	5.50038	0.0190123	0.999969	Lum	lumican (Lum), mRNA [Source:RefSeq mRNA;Acc:NM_031050]
NM_013047	-0.575641	0.670988	0.0574968	1.04066	5.48153	0.0192185	0.999969	Trhr	thyrotropin releasing hormone receptor (Trhr), mRNA [Source:RefSeq mRNA;Acc:NM_013047]
NM_021864	-1.10505	0.464886	-0.535028	0.690145	5.46016	0.0194548	0.999969	Sprr1a	small proline-rich protein 1A (Sprr1a), mRNA [Source:RefSeq mRNA;Acc:NM_021864]
NM_001134643	0.214892	1.16062	5.65405	50.3546	5.4405	0.0196751	0.999969	Kcnq5	potassium voltage-gated channel, KQT-like subfamily, member 5 (Kcnq5), mRNA [Source:RefSeq mRNA;Acc:NM_001134643]
NM_001001972	-0.736064	0.600375	-0.826401	0.563934	5.42246	0.0198793	0.999969	Ly6g6e	lymphocyte antigen 6 complex, locus G6E (Ly6g6e), mRNA [Source:RefSeq mRNA;Acc:NM_001001972]
NM_031529	-0.310356	0.806443	2.52004	5.73599	5.38966	0.0202564	0.999969	Rarb	retinoic acid receptor, beta (Rarb), mRNA [Source:RefSeq mRNA;Acc:NM_031529]
NM_001012046	-0.25091	0.840366	3.26402	9.60657	5.36308	0.0205674	0.999969	Spry2	sprouty homolog 2 (Drosophila) (Spry2), mRNA [Source:RefSeq mRNA;Acc:NM_001012046]
NM_001025740	-0.39741	0.75922	2.72035	6.59033	5.33312	0.0209239	0.999969	Rrm2	ribonucleotide reductase M2 (Rrm2), mRNA [Source:RefSeq mRNA;Acc:NM_001025740]
NM_013015	0.49757	1.41183	7.11293	138.422	5.32071	0.0210734	0.999969	Ptgds	prostaglandin D2 synthase (brain) (Ptgds), mRNA [Source:RefSeq mRNA;Acc:NM_013015]
NM_001173972	-0.602848	0.658453	2.63333	6.20458	5.31086	0.0211929	0.999969	Itga8	integrin, alpha 8 (Itga8), mRNA [Source:RefSeq mRNA;Acc:NM_001173972]
NM_022609	0.307694	1.23773	2.57355	5.95271	5.29086	0.0214377	0.999969	B3gat2	beta-1,3-glucuronyltransferase 2 (glucuronosyltransferase S) (B3gat2), mRNA [Source:RefSeq mRNA;Acc:NM_022609]
NM_053382	-0.58168	0.668185	0.49725	1.41152	5.28385	0.0215241	0.999969	Tnfaip6	tumor necrosis factor alpha induced protein 6 (Tnfaip6), mRNA [Source:RefSeq mRNA;Acc:NM_053382]
NM_001108669	-0.345915	0.786809	3.34831	10.1845	5.28243	0.0215416	0.999969	Ptplad2	protein tyrosine phosphatase-like A domain containing 2 (Ptplad2), mRNA [Source:RefSeq mRNA;Acc:NM_001108669]
NM_001002289	-0.226059	0.854967	6.33721	80.8519	5.25738	0.0218539	0.999969	Fut8	fucosyltransferase 8 (alpha (1,6) fucosyltransferase) (Fut8), mRNA [Source:RefSeq mRNA;Acc:NM_001002289]
NM_001013137	-0.711485	0.610691	-0.753059	0.593344	5.24647	0.0219914	0.999969	Cxcl14	chemokine (C-X-C motif) ligand 14 (Cxcl14), mRNA [Source:RefSeq mRNA;Acc:NM_001013137]
NM_020306	-0.292111	0.816706	5.15839	35.7133	5.23827	0.0220953	0.999969	Adam17	ADAM metallopeptidase domain 17 (Adam17), mRNA [Source:RefSeq mRNA;Acc:NM_020306]
NM_017125	-0.2311	0.851985	5.42851	43.0668	5.22721	0.0222361	0.999969	Cd63	Cd63 molecule (Cd63), mRNA [Source:RefSeq mRNA;Acc:NM_017125]
NM_013058	0.419521	1.33748	1.73333	3.32495	5.21505	0.0223923	0.999969	Id3	inhibitor of DNA binding 3 (Id3), mRNA [Source:RefSeq mRNA;Acc:NM_013058]
NM_053697	-0.181887	0.881549	7.89377	237.827	5.19504	0.0226515	0.999969	Dag1	dystroglycan 1 (dystrophin-associated glycoprotein 1) (Dag1), mRNA [Source:RefSeq mRNA;Acc:NM_053697]
NM_013198	-0.262253	0.833785	6.26148	76.7171	5.18876	0.0227334	0.999969	Maob	monoamine oxidase B (Maob), mRNA [Source:RefSeq mRNA;Acc:NM_013198]
NM_001009708	-0.224479	0.855904	4.87066	29.256	5.17802	0.0228744	0.999969	Lmo4	LIM domain only 4 (Lmo4), mRNA [Source:RefSeq mRNA;Acc:NM_001009708]
NM_001044265	-0.270923	0.828789	4.80482	27.9508	5.16835	0.023002	0.999969	Steap4	STEAP family member 4 (Steap4), mRNA [Source:RefSeq mRNA;Acc:NM_001044265]
NM_019197	-0.167209	0.890564	6.44867	87.3458	5.16794	0.0230074	0.999969	Serpine2	serpin peptidase inhibitor, clade E (nexin, plasminogen activator inhibitor type 1), member 2 (Serpine2), mRNA [Source:RefSeq mRNA;Acc:NM_019197]
NM_024373	-0.191136	0.875916	5.15522	35.6349	5.16064	0.0231044	0.999969	Galnt1	UDP-N-acetyl-alpha-D-galactosamine:polypeptide N-acetylgalactosaminyltransferase 1 (GalNAc-T1) (Galnt1), mRNA [Source:RefSeq mRNA;Acc:NM_024373]
NM_053727	-0.510692	0.701885	1.58338	2.99672	5.13353	0.0234679	0.999969	Nfil3	nuclear factor, interleukin 3 regulated (Nfil3), mRNA [Source:RefSeq mRNA;Acc:NM_053727]
NM_012929	-0.509579	0.702427	1.39815	2.63563	5.12449	0.0235905	0.999969	Col2a1	collagen, type II, alpha 1 (Col2a1), mRNA [Source:RefSeq mRNA;Acc:NM_012929]
NM_017269	-0.18389	0.880326	5.96214	62.3423	5.10322	0.0238815	0.999969	Ptprj	NA
NM_080782	-0.45458	0.729722	1.5411	2.91016	5.10053	0.0239186	0.999969	Cdkn1a	cyclin-dependent kinase inhibitor 1A (Cdkn1a), mRNA [Source:RefSeq mRNA;Acc:NM_080782]
NM_031716	-0.434441	0.739981	1.231	2.3473	5.08587	0.0241216	0.999969	Wisp1	WNT1 inducible signaling pathway protein 1 (Wisp1), mRNA [Source:RefSeq mRNA;Acc:NM_031716]
NM_001134998	-0.550178	0.682936	0.0977408	1.0701	5.07773	0.0242351	0.999969	Zfp951	zinc finger protein 951 (Zfp951), mRNA [Source:RefSeq mRNA;Acc:NM_001134998]
NM_182954	-0.277786	0.824856	4.15468	17.8107	5.06989	0.024345	0.999969	Ston1	stonin 1 (Ston1), mRNA [Source:RefSeq mRNA;Acc:NM_182954]
NM_001106299	-0.843898	0.557136	0.84934	1.80168	5.05027	0.0246221	0.999969	Ahsp	alpha hemoglobin stabilizing protein (Ahsp), mRNA [Source:RefSeq mRNA;Acc:NM_001106299]
NM_001108870	0.260657	1.19802	4.98496	31.6681	4.99556	0.0254125	0.999969	Scara3	scavenger receptor class A, member 3 (Scara3), mRNA [Source:RefSeq mRNA;Acc:NM_001108870]
NM_001012005	-0.179532	0.882989	5.32473	40.0778	4.96992	0.0257918	0.999969	Nid2	nidogen 2 (osteonidogen) (Nid2), mRNA [Source:RefSeq mRNA;Acc:NM_001012005]
NM_017251	-0.4538	0.730117	1.45541	2.74235	4.96056	0.0259319	0.999969	Gjb1	NA
NM_001134746	-0.333954	0.793359	2.44879	5.45956	4.94913	0.0261038	0.999969	Lrrtm4	leucine rich repeat transmembrane neuronal 4 (Lrrtm4), mRNA [Source:RefSeq mRNA;Acc:NM_001134746]
NM_001106402	-0.20309	0.868688	4.93758	30.6451	4.9433	0.026192	0.999969	Lhfpl2	lipoma HMGIC fusion partner-like 2 (Lhfpl2), mRNA [Source:RefSeq mRNA;Acc:NM_001106402]
NM_012651	-1.17651	0.44242	1.52553	2.87892	4.93494	0.0263189	0.999969	Slc4a1	solute carrier family 4 (anion exchanger), member 1 (Slc4a1), mRNA [Source:RefSeq mRNA;Acc:NM_012651]
NM_001037208	-0.387901	0.76424	2.17627	4.51985	4.93196	0.0263644	0.999969	Creld2	cysteine-rich with EGF-like domains 2 (Creld2), mRNA [Source:RefSeq mRNA;Acc:NM_001037208]
NM_001002802	-0.228408	0.853576	4.09122	17.0443	4.91562	0.0266148	0.999969	Bace2	beta-site APP-cleaving enzyme 2 (Bace2), mRNA [Source:RefSeq mRNA;Acc:NM_001002802]
NM_012774	-0.263733	0.83293	5.21593	37.1665	4.91243	0.0266641	0.999969	Gpc3	glypican 3 (Gpc3), mRNA [Source:RefSeq mRNA;Acc:NM_012774]
NM_053595	0.463081	1.37848	1.17509	2.25807	4.90822	0.0267291	0.999969	Pgf	placental growth factor (Pgf), mRNA [Source:RefSeq mRNA;Acc:NM_053595]
NM_053823	-0.250439	0.84064	3.95009	15.456	4.89641	0.0269125	0.999969	Pcsk5	proprotein convertase subtilisin/kexin type 5 (Pcsk5), mRNA [Source:RefSeq mRNA;Acc:NM_053823]
NM_001191782	-0.243465	0.844714	3.55103	11.721	4.89562	0.026925	0.999969	Nav3	neuron navigator 3 (Nav3), mRNA [Source:RefSeq mRNA;Acc:NM_001191782]
NM_001135878	-0.260071	0.835047	4.34039	20.2576	4.89216	0.026979	0.999969	Plxnb3	plexin B3 (Plxnb3), mRNA [Source:RefSeq mRNA;Acc:NM_001135878]
NM_001100558	-0.215707	0.861124	4.26786	19.2644	4.8385	0.0278311	0.999969	Tiam1	NA
NM_022182	-0.353597	0.78263	2.79734	6.95157	4.83728	0.0278509	0.999969	Fgf7	fibroblast growth factor 7 (Fgf7), mRNA [Source:RefSeq mRNA;Acc:NM_022182]
NM_001127528	-0.751893	0.593824	-0.898486	0.536449	4.81923	0.0281439	0.999969	Tmprss13	transmembrane protease, serine 13 (Tmprss13), mRNA [Source:RefSeq mRNA;Acc:NM_001127528]
NM_001077589	0.685907	1.60871	-0.384927	0.765818	4.81473	0.0282175	0.999969	Rgs16	regulator of G-protein signaling 16 (Rgs16), mRNA [Source:RefSeq mRNA;Acc:NM_001077589]
NM_001012009	-0.443289	0.735456	1.0217	2.03032	4.80438	0.0283874	0.999969	Pipox	pipecolic acid oxidase (Pipox), mRNA [Source:RefSeq mRNA;Acc:NM_001012009]
NM_001105894	-0.383817	0.766407	2.06729	4.191	4.79814	0.0284905	0.999969	Chodl	chondrolectin (Chodl), mRNA [Source:RefSeq mRNA;Acc:NM_001105894]
NM_001108179	-0.22402	0.856177	5.2171	37.1967	4.78422	0.0287216	0.999969	Stag1	stromal antigen 1 (Stag1), mRNA [Source:RefSeq mRNA;Acc:NM_001108179]
NM_001037217	-0.196815	0.872475	5.67426	51.065	4.78303	0.0287415	0.999969	Mmd2	monocyte to macrophage differentiation-associated 2 (Mmd2), mRNA [Source:RefSeq mRNA;Acc:NM_001037217]
NM_001107608	-0.295973	0.814523	4.19447	18.3089	4.7659	0.0290289	0.999969	Hectd2	HECT domain containing E3 ubiquitin protein ligase 2 (Hectd2), mRNA [Source:RefSeq mRNA;Acc:NM_001107608]
NM_053314	0.624212	1.54137	0.22738	1.17071	4.69739	0.0302085	0.999969	Kcnj16	potassium inwardly-rectifying channel, subfamily J, member 16 (Kcnj16), mRNA [Source:RefSeq mRNA;Acc:NM_053314]
NM_001013128	-0.210636	0.864156	4.19426	18.3062	4.68248	0.0304717	0.999969	Dusp18	dual specificity phosphatase 18 (Dusp18), mRNA [Source:RefSeq mRNA;Acc:NM_001013128]
NM_001109060	-0.194726	0.873739	5.12431	34.8796	4.6587	0.0308966	0.999969	Stard13	StAR-related lipid transfer (START) domain containing 13 (Stard13), mRNA [Source:RefSeq mRNA;Acc:NM_001109060]
NM_147210	0.248596	1.18805	6.77563	109.564	4.65739	0.0309202	0.999969	Nr1d2	NA
NM_001009470	-0.572123	0.672626	0.356639	1.28044	4.6489	0.0310734	0.999969	Ccnb2	NA
NM_012671	-0.308656	0.807394	4.48805	22.4408	4.64474	0.0311489	0.999969	Tgfa	transforming growth factor alpha (Tgfa), mRNA [Source:RefSeq mRNA;Acc:NM_012671]
NM_001108392	0.379313	1.30072	3.91548	15.0896	4.6291	0.031434	0.999969	Zic2	Zic family member 2 (Zic2), mRNA [Source:RefSeq mRNA;Acc:NM_001108392]
NM_138518	-0.257899	0.836305	5.29744	39.3268	4.624	0.0315276	0.999969	Crispld2	cysteine-rich secretory protein LCCL domain containing 2 (Crispld2), mRNA [Source:RefSeq mRNA;Acc:NM_138518]
NM_001044270	0.180919	1.13361	6.9344	122.31	4.6161	0.0316732	0.999969	Tuba1b	NA
NM_201418	-0.754399	0.592793	-0.710166	0.61125	4.61554	0.0316835	0.999969	Ns5atp9	NS5A (hepatitis C virus) transactivated protein 9 (Ns5atp9), mRNA [Source:RefSeq mRNA;Acc:NM_201418]
NM_001009704	-0.269654	0.829519	4.28646	19.5143	4.60859	0.0318121	0.999969	Sipa1l2	signal-induced proliferation-associated 1 like 2 (Sipa1l2), mRNA [Source:RefSeq mRNA;Acc:NM_001009704]
NM_001107103	0.521669	1.43561	-0.379889	0.768497	4.59158	0.0321294	0.999969	Ripk4	receptor-interacting serine-threonine kinase 4 (Ripk4), mRNA [Source:RefSeq mRNA;Acc:NM_001107103]
NM_032077	-0.669328	0.628799	-0.844958	0.556727	4.58895	0.0321787	0.999969	Pon1	paraoxonase 1 (Pon1), mRNA [Source:RefSeq mRNA;Acc:NM_032077]
NM_031825	-0.206912	0.86639	5.56446	47.3226	4.58159	0.0323172	0.999969	Fbn1	fibrillin 1 (Fbn1), mRNA [Source:RefSeq mRNA;Acc:NM_031825]
NM_012656	-0.165152	0.891834	9.0173	518.178	4.5803	0.0323415	0.999969	Sparc	secreted protein, acidic, cysteine-rich (osteonectin) (Sparc), mRNA [Source:RefSeq mRNA;Acc:NM_012656]
NM_001191636	0.552079	1.4662	4.82309	28.3071	4.56787	0.032577	0.999969	Myof	myoferlin (Myof), mRNA [Source:RefSeq mRNA;Acc:NM_001191636]
NM_001108970	-0.233054	0.850832	4.19662	18.3362	4.56713	0.032591	0.999969	Mob3b	MOB kinase activator 3B (Mob3b), mRNA [Source:RefSeq mRNA;Acc:NM_001108970]
NM_133294	-1.30102	0.40584	0.468201	1.38338	4.56318	0.0326664	0.999969	Hemgn	hemogen (Hemgn), mRNA [Source:RefSeq mRNA;Acc:NM_133294]
NM_080771	0.253653	1.19222	3.33186	10.0691	4.55627	0.0327985	0.999969	Inhbb	inhibin beta-B (Inhbb), mRNA [Source:RefSeq mRNA;Acc:NM_080771]
NM_133521	0.40951	1.32823	1.13031	2.18906	4.55327	0.0328559	0.999969	Fbxo32	F-box protein 32 (Fbxo32), mRNA [Source:RefSeq mRNA;Acc:NM_133521]
NM_053977	-0.835828	0.560261	0.410351	1.32901	4.55304	0.0328603	0.999969	Cdh17	cadherin 17 (Cdh17), mRNA [Source:RefSeq mRNA;Acc:NM_053977]
NM_001100900	-0.187961	0.877846	4.66887	25.4372	4.54793	0.0329586	0.999969	Ss18	synovial sarcoma translocation, Chromosome 18 (Ss18), mRNA [Source:RefSeq mRNA;Acc:NM_001100900]
NM_052805	0.350352	1.27487	4.5976	24.2112	4.54498	0.0330153	0.999969	Chrna3	cholinergic receptor, nicotinic, alpha 3 (neuronal) (Chrna3), mRNA [Source:RefSeq mRNA;Acc:NM_052805]
NM_001107645	-0.301082	0.811643	6.20578	73.8121	4.53384	0.0332309	0.999969	Rhobtb3	Rho-related BTB domain containing 3 (Rhobtb3), mRNA [Source:RefSeq mRNA;Acc:NM_001107645]
NM_001013980	-0.34397	0.78787	4.90987	30.0619	4.52631	0.0333775	0.999969	Cyyr1	cysteine/tyrosine-rich 1 (Cyyr1), mRNA [Source:RefSeq mRNA;Acc:NM_001013980]
NM_001191791	-0.182144	0.881392	5.84005	57.2837	4.51731	0.0335536	0.999969	Dpy19l1	dpy-19-like 1 (C. elegans) (Dpy19l1), mRNA [Source:RefSeq mRNA;Acc:NM_001191791]
NM_012636	-0.556653	0.679878	0.170184	1.1252	4.51128	0.0336721	0.999969	Pthlh	NA
NM_001108526	-0.342626	0.788604	2.72257	6.60046	4.50168	0.0338615	0.999969	Sema4g	sema domain, immunoglobulin domain (Ig), transmembrane domain (TM) and short cytoplasmic domain, (semaphorin) 4G (Sema4g), mRNA [Source:RefSeq mRNA;Acc:NM_001108526]
NM_017229	0.500835	1.41503	3.8765	14.6873	4.46862	0.0345228	0.999969	Pde3b	phosphodiesterase 3B, cGMP-inhibited (Pde3b), mRNA [Source:RefSeq mRNA;Acc:NM_017229]
NM_139089	-0.818283	0.567117	1.60504	3.04205	4.43037	0.0353048	0.999969	Cxcl10	chemokine (C-X-C motif) ligand 10 (Cxcl10), mRNA [Source:RefSeq mRNA;Acc:NM_139089]
NM_001107760	0.517627	1.4316	0.841445	1.79184	4.4268	0.0353787	0.999969	Dll4	delta-like 4 (Drosophila) (Dll4), mRNA [Source:RefSeq mRNA;Acc:NM_001107760]
NM_001108569	-0.395728	0.760106	3.01753	8.09781	4.41302	0.0356656	0.999969	Gbp5	guanylate binding protein 5 (Gbp5), mRNA [Source:RefSeq mRNA;Acc:NM_001108569]
NM_001109403	-0.388222	0.764071	1.18402	2.27208	4.39397	0.0360662	0.999969	C1ql3	complement component 1, q subcomponent-like 3 (C1ql3), mRNA [Source:RefSeq mRNA;Acc:NM_001109403]
NM_053433	0.775596	1.7119	2.03882	4.10909	4.38676	0.036219	0.999969	Fmo3	flavin containing monooxygenase 3 (Fmo3), mRNA [Source:RefSeq mRNA;Acc:NM_053433]
NM_001106191	-0.306862	0.808398	2.77278	6.83423	4.37937	0.0363765	0.999969	Banp	Btg3 associated nuclear protein (Banp), mRNA [Source:RefSeq mRNA;Acc:NM_001106191]
NM_031056	-0.251178	0.84021	4.14278	17.6645	4.36542	0.0366755	0.999969	Mmp14	matrix metallopeptidase 14 (membrane-inserted) (Mmp14), mRNA [Source:RefSeq mRNA;Acc:NM_031056]
NM_130819	0.572957	1.48757	1.27738	2.42398	4.36519	0.0366805	0.999969	Dhrs9	dehydrogenase/reductase (SDR family) member 9 (Dhrs9), mRNA [Source:RefSeq mRNA;Acc:NM_130819]
NM_172019	-0.481373	0.716295	2.30228	4.93235	4.36107	0.0367691	0.999969	Ifi47	interferon gamma inducible protein 47 (Ifi47), mRNA [Source:RefSeq mRNA;Acc:NM_172019]
NM_001127546	-0.194588	0.873822	4.0372	16.418	4.3363	0.0373079	0.999969	Kdelr3	KDEL (Lys-Asp-Glu-Leu) endoplasmic reticulum protein retention receptor 3 (Kdelr3), mRNA [Source:RefSeq mRNA;Acc:NM_001127546]
NM_001106960	0.165664	1.12168	5.60402	48.6381	4.33555	0.0373243	0.999969	Frmpd4	FERM and PDZ domain containing 4 (Frmpd4), mRNA [Source:RefSeq mRNA;Acc:NM_001106960]
NM_001024348	-0.611307	0.654603	-0.798931	0.574775	4.33434	0.0373509	0.999969	LOC500567	similar to RIKEN cDNA 1700029M20 (LOC500567), mRNA [Source:RefSeq mRNA;Acc:NM_001024348]
NM_080394	-0.160726	0.894575	6.96447	124.886	4.32959	0.0374552	0.999969	Reln	reelin (Reln), mRNA [Source:RefSeq mRNA;Acc:NM_080394]
NM_001012034	-0.161347	0.89419	6.03919	65.7622	4.32665	0.0375201	0.999969	Art3	ADP-ribosyltransferase 3 (Art3), mRNA [Source:RefSeq mRNA;Acc:NM_001012034]
NM_138876	0.779551	1.7166	-0.93317	0.523706	4.32395	0.0375795	0.999969	Ampd1	adenosine monophosphate deaminase 1 (Ampd1), mRNA [Source:RefSeq mRNA;Acc:NM_138876]
NM_001109182	0.519491	1.43345	-0.245842	0.843323	4.31711	0.037731	0.999969	RGD1565989	similar to FLJ10378 protein (RGD1565989), mRNA [Source:RefSeq mRNA;Acc:NM_001109182]
NM_001108710	0.745825	1.67693	-0.244061	0.844365	4.31579	0.0377602	0.999969	Coch	cochlin (Coch), mRNA [Source:RefSeq mRNA;Acc:NM_001108710]
NM_031574	-0.258759	0.835806	3.4131	10.6524	4.31401	0.0377997	0.999969	Rasa3	RAS p21 protein activator 3 (Rasa3), mRNA [Source:RefSeq mRNA;Acc:NM_031574]
NM_001007713	-0.182545	0.881147	4.7095	26.1639	4.30855	0.0379212	0.999969	Tmbim1	transmembrane BAX inhibitor motif containing 1 (Tmbim1), mRNA [Source:RefSeq mRNA;Acc:NM_001007713]
NM_001107623	-0.364953	0.776494	2.77114	6.82647	4.29842	0.0381477	0.999969	Tmem26	transmembrane protein 26 (Tmem26), mRNA [Source:RefSeq mRNA;Acc:NM_001107623]
NM_001009405	0.214282	1.16013	4.80288	27.9133	4.29512	0.038222	0.999969	Arhgap29	Rho GTPase activating protein 29 (Arhgap29), mRNA [Source:RefSeq mRNA;Acc:NM_001009405]
NM_023971	-0.288142	0.818956	6.40493	84.7378	4.27648	0.0386432	0.999969	Drp2	dystrophin related protein 2 (Drp2), mRNA [Source:RefSeq mRNA;Acc:NM_023971]
NM_001108550	-0.53862	0.688429	3.32948	10.0525	4.26562	0.038891	0.999969	Postn	periostin, osteoblast specific factor (Postn), mRNA [Source:RefSeq mRNA;Acc:NM_001108550]
NM_024371	0.304446	1.23494	4.29499	19.63	4.26443	0.0389182	0.999969	Slc6a1	solute carrier family 6 (neurotransmitter transporter), member 1 (Slc6a1), mRNA [Source:RefSeq mRNA;Acc:NM_024371]
NM_001109030	0.522725	1.43667	-0.408392	0.753463	4.25666	0.0390966	0.999969	RGD1564036	similar to RIKEN cDNA 3010026O09 (RGD1564036), mRNA [Source:RefSeq mRNA;Acc:NM_001109030]
NM_053861	-0.318981	0.801636	4.77434	27.3666	4.25246	0.0391934	0.999969	Tnc	tenascin C (Tnc), mRNA [Source:RefSeq mRNA;Acc:NM_053861]
NM_001191563	-0.178974	0.883331	6.00574	64.2552	4.24954	0.039261	0.999969	Sorcs1	VPS10 domain receptor protein SORCS 1 [Source:MGI Symbol;Acc:MGI:1929666]
NM_001271143	-0.251876	0.839804	5.21674	37.1875	4.24866	0.0392812	0.999969	S1pr3	sphingosine-1-phosphate receptor 3 (S1pr3), mRNA [Source:RefSeq mRNA;Acc:NM_001271143]
NM_001135834	-0.376258	0.770434	2.17739	4.52333	4.23673	0.0395584	0.999969	Mrap	melanocortin 2 receptor accessory protein (Mrap), mRNA [Source:RefSeq mRNA;Acc:NM_001135834]
NM_001106902	-0.328345	0.79645	3.38989	10.4824	4.22466	0.0398406	0.999969	Sema4c	sema domain, immunoglobulin domain (Ig), transmembrane domain (TM) and short cytoplasmic domain, (semaphorin) 4C (Sema4c), mRNA [Source:RefSeq mRNA;Acc:NM_001106902]
NM_057134	0.576438	1.49116	0.040713	1.02862	4.2239	0.0398584	0.999969	Chrd	chordin (Chrd), mRNA [Source:RefSeq mRNA;Acc:NM_057134]
NM_012548	-0.512756	0.700882	0.484555	1.39915	4.21767	0.040005	0.999969	Edn1	endothelin 1 (Edn1), mRNA [Source:RefSeq mRNA;Acc:NM_012548]
NM_001107378	-0.225601	0.855239	4.05817	16.6583	4.2168	0.0400256	0.999969	Zfp608	zinc finger protein 608 (Zfp608), mRNA [Source:RefSeq mRNA;Acc:NM_001107378]
NM_001106473	0.436067	1.35291	0.873568	1.83219	4.21635	0.0400363	0.999969	Bdh2	3-hydroxybutyrate dehydrogenase, type 2 (Bdh2), mRNA [Source:RefSeq mRNA;Acc:NM_001106473]
NM_001007145	-0.152214	0.899869	6.5607	94.3991	4.21194	0.0401405	0.999969	Ctnna1	catenin (cadherin-associated protein), alpha 1, 102kDa (Ctnna1), mRNA [Source:RefSeq mRNA;Acc:NM_001007145]
NM_012578	-0.18934	0.877007	5.79337	55.4597	4.17712	0.0409734	0.999969	H1f0	H1 histone family, member 0 (H1f0), mRNA [Source:RefSeq mRNA;Acc:NM_012578]
NM_001107721	0.548648	1.46271	-0.395943	0.759993	4.16623	0.0412375	0.999969	Abca4	ATP-binding cassette, subfamily A (ABC1), member 4 (Abca4), mRNA [Source:RefSeq mRNA;Acc:NM_001107721]
NM_053408	-0.654192	0.635431	-1.11865	0.460526	4.16425	0.0412857	0.999969	Chst3	carbohydrate (chondroitin 6) sulfotransferase 3 (Chst3), mRNA [Source:RefSeq mRNA;Acc:NM_053408]
NM_133396	-0.250984	0.840323	3.00397	8.02203	4.16199	0.0413407	0.999969	Tesk2	testis-specific kinase 2 (Tesk2), mRNA [Source:RefSeq mRNA;Acc:NM_133396]
NM_138912	-0.315374	0.803643	2.55937	5.89452	4.15378	0.0415418	0.999969	Ppp1r3b	protein phosphatase 1, regulatory subunit 3B (Ppp1r3b), mRNA [Source:RefSeq mRNA;Acc:NM_138912]
NM_001107592	-0.512547	0.700984	-0.369005	0.774316	4.14294	0.0418085	0.999969	Loxl4	lysyl oxidase-like 4 (Loxl4), mRNA [Source:RefSeq mRNA;Acc:NM_001107592]
NM_031769	0.726429	1.65454	-0.725792	0.604665	4.0946	0.0430205	0.999969	Pdxk	pyridoxal (pyridoxine, vitamin B6) kinase (Pdxk), mRNA [Source:RefSeq mRNA;Acc:NM_031769]
NM_145682	-0.206787	0.866465	4.22363	18.6827	4.0937	0.0430433	0.999969	Filip1	filamin A interacting protein 1 (Filip1), mRNA [Source:RefSeq mRNA;Acc:NM_145682]
NM_001107046	-0.493533	0.710283	0.511448	1.42548	4.0923	0.043079	0.999969	Plxdc1	plexin domain containing 1 (Plxdc1), mRNA [Source:RefSeq mRNA;Acc:NM_001107046]
NM_001025023	-0.232603	0.851098	3.70611	13.0512	4.07486	0.043526	0.999969	Ndc1	NDC1 transmembrane nucleoporin (Ndc1), mRNA [Source:RefSeq mRNA;Acc:NM_001025023]
NM_001033701	-0.190969	0.876017	5.81231	56.1926	4.06369	0.0438147	0.999969	Zeb2	zinc finger E-box binding homeobox 2 (Zeb2), mRNA [Source:RefSeq mRNA;Acc:NM_001033701]
NM_001191635	0.591267	1.50657	-0.00054996	0.999619	4.06187	0.0438618	0.999969	Slc35g1	solute carrier family 35, member G1 (Slc35g1), mRNA [Source:RefSeq mRNA;Acc:NM_001191635]
NM_133311	-0.742013	0.597904	-0.290942	0.817368	4.05149	0.0441324	0.999969	Il24	interleukin 24 (Il24), mRNA [Source:RefSeq mRNA;Acc:NM_133311]
NM_053653	0.409064	1.32782	1.02381	2.03329	4.04995	0.0441726	0.999969	Vegfc	vascular endothelial growth factor C (Vegfc), mRNA [Source:RefSeq mRNA;Acc:NM_053653]
NM_001173426	0.50369	1.41784	-0.381799	0.76748	4.04946	0.0441854	0.999969	Rbpms2	RNA binding protein with multiple splicing 2 (Rbpms2), mRNA [Source:RefSeq mRNA;Acc:NM_001173426]
NM_138858	0.325446	1.25305	1.77553	3.42364	4.01587	0.045074	0.999969	Slc9a5	solute carrier family 9, subfamily A (NHE5, cation proton antiporter 5), member 5 (Slc9a5), mRNA [Source:RefSeq mRNA;Acc:NM_138858]
NM_001107865	-0.309738	0.806788	2.29083	4.89338	4.00415	0.0453884	0.999969	Tcf7l1	transcription factor 7-like 1 (T-cell specific, HMG-box) (Tcf7l1), mRNA [Source:RefSeq mRNA;Acc:NM_001107865]
NM_001012621	0.375865	1.29762	3.1814	9.07187	3.99775	0.045561	0.999969	Slc13a4	solute carrier family 13 (sodium/sulfate symporter), member 4 (Slc13a4), mRNA [Source:RefSeq mRNA;Acc:NM_001012621]
NM_130812	-0.26419	0.832666	3.15932	8.93407	3.9945	0.045649	0.999969	Cdkn2b	cyclin-dependent kinase inhibitor 2B (p15, inhibits CDK4) (Cdkn2b), mRNA [Source:RefSeq mRNA;Acc:NM_130812]
NM_001109467	-0.505694	0.704322	0.705632	1.63086	3.99159	0.0457278	0.999969	Emid1	EMI domain containing 1 (Emid1), mRNA [Source:RefSeq mRNA;Acc:NM_001109467]
NM_053457	0.359968	1.2834	4.8709	29.2609	3.9881	0.0458228	0.999969	Cldn11	claudin 11 (Cldn11), mRNA [Source:RefSeq mRNA;Acc:NM_053457]
NM_001108902	-0.30428	0.809847	2.25427	4.77092	3.97107	0.0462884	0.999969	Rab32	RAB32, member RAS oncogene family (Rab32), mRNA [Source:RefSeq mRNA;Acc:NM_001108902]
NM_001008386	-0.246382	0.843008	4.07484	16.8519	3.96868	0.0463541	0.999969	Ispd	isoprenoid synthase domain containing (Ispd), mRNA [Source:RefSeq mRNA;Acc:NM_001008386]
NM_001107566	-0.293028	0.816187	3.11313	8.65255	3.95445	0.0467475	0.999969	Tpcn2	two pore segment channel 2 (Tpcn2), mRNA [Source:RefSeq mRNA;Acc:NM_001107566]
NM_021679	0.58917	1.50438	-0.325579	0.797978	3.95268	0.0467969	0.999969	Nxph3	neurexophilin 3 (Nxph3), mRNA [Source:RefSeq mRNA;Acc:NM_021679]
NM_001108183	-0.212672	0.862938	3.56808	11.8604	3.93998	0.0471513	0.999969	Manf	NA
NM_017190	-0.459698	0.727138	1.64973	3.13774	3.93672	0.0472429	0.999969	Mag	myelin-associated glycoprotein (Mag), mRNA [Source:RefSeq mRNA;Acc:NM_017190]
NM_031826	-0.44569	0.734233	0.41671	1.33488	3.93007	0.0474299	0.999969	Fbn2	fibrillin 2 (Fbn2), mRNA [Source:RefSeq mRNA;Acc:NM_031826]
NM_001168524	-0.332945	0.793914	2.23522	4.70836	3.91988	0.0477182	0.999969	Arhgap11a	Rho GTPase activating protein 11A (Arhgap11a), mRNA [Source:RefSeq mRNA;Acc:NM_001168524]
NM_138533	-0.512435	0.701038	1.34579	2.5417	3.91697	0.0478008	0.999969	Spon2	spondin 2, extracellular matrix protein (Spon2), mRNA [Source:RefSeq mRNA;Acc:NM_138533]
NM_001024253	0.641621	1.56008	0.38938	1.30983	3.91404	0.0478843	0.999969	Upk1b	uroplakin 1B (Upk1b), mRNA [Source:RefSeq mRNA;Acc:NM_001024253]
NM_022713	-0.293881	0.815705	2.09253	4.26494	3.91249	0.0479284	0.999969	Tgm4	transglutaminase 4 (prostate) (Tgm4), mRNA [Source:RefSeq mRNA;Acc:NM_022713]
NM_001039023	0.229817	1.17269	5.92364	60.7009	3.89873	0.0483227	0.999969	Net1	neuroepithelial cell transforming 1 (Net1), mRNA [Source:RefSeq mRNA;Acc:NM_001039023]
NM_001191689	-0.215326	0.861352	3.37903	10.4037	3.89563	0.0484119	0.999969	Cln5	ceroid-lipofuscinosis, neuronal 5 (Cln5), mRNA [Source:RefSeq mRNA;Acc:NM_001191689]
NM_001014125	-0.31991	0.80112	1.98769	3.96603	3.88965	0.0485846	0.999969	Pdia5	protein disulfide isomerase family A, member 5 (Pdia5), mRNA [Source:RefSeq mRNA;Acc:NM_001014125]
NM_001015024	-0.307421	0.808085	3.8184	14.1076	3.88818	0.0486272	0.999969	Osbpl5	oxysterol binding protein-like 5 (Osbpl5), mRNA [Source:RefSeq mRNA;Acc:NM_001015024]
NM_013026	-0.529433	0.692827	1.84665	3.59665	3.87936	0.0488833	0.999969	Sdc1	syndecan 1 (Sdc1), mRNA [Source:RefSeq mRNA;Acc:NM_013026]
NM_017070	-0.21292	0.862789	3.86416	14.5622	3.87394	0.0490411	0.999969	Srd5a1	steroid-5-alpha-reductase, alpha polypeptide 1 (3-oxo-5 alpha-steroid delta 4-dehydrogenase alpha 1) (Srd5a1), mRNA [Source:RefSeq mRNA;Acc:NM_017070]
NM_001109372	-0.541688	0.686967	1.25772	2.39117	3.86795	0.0492166	0.999969	Fam150b	family with sequence similarity 150, member B (Fam150b), mRNA [Source:RefSeq mRNA;Acc:NM_001109372]
NM_001025646	-0.470183	0.721873	0.279007	1.21336	3.86789	0.0492185	0.999969	Cep55	centrosomal protein 55 (Cep55), mRNA [Source:RefSeq mRNA;Acc:NM_001025646]
NM_001007673	-0.307423	0.808084	5.8626	58.1861	3.84325	0.0499466	0.999969	Mmd	monocyte to macrophage differentiation-associated (Mmd), mRNA [Source:RefSeq mRNA;Acc:NM_001007673]
NM_013005	-0.148478	0.902202	6.44681	87.2333	3.83464	0.0502039	0.999969	Pik3r1	phosphoinositide-3-kinase, regulatory subunit 1 (alpha) (Pik3r1), mRNA [Source:RefSeq mRNA;Acc:NM_013005]
NM_017187	-0.380832	0.767995	3.53372	11.5813	3.81983	0.0506494	0.999969	Hmgb2	high mobility group box 2 (Hmgb2), mRNA [Source:RefSeq mRNA;Acc:NM_017187]
NM_001107859	-0.285603	0.820399	1.90549	3.74635	3.81642	0.0507526	0.999969	Zfp775	zinc finger protein 775 (Zfp775), mRNA [Source:RefSeq mRNA;Acc:NM_001107859]
NM_001191939	-0.615851	0.652545	0.0483111	1.03405	3.81414	0.0508218	0.999969	Msr1	macrophage scavenger receptor 1 (Msr1), mRNA [Source:RefSeq mRNA;Acc:NM_001191939]
NM_001173973	-0.446885	0.733625	0.13226	1.09601	3.81136	0.0509062	0.999969	Slc9b1	solute carrier family 9, subfamily B (NHA1, cation proton antiporter 1), member 1 (Slc9b1), mRNA [Source:RefSeq mRNA;Acc:NM_001173973]
NM_013134	-0.142358	0.906037	6.45216	87.5575	3.80336	0.0511499	0.999969	Hmgcr	3-hydroxy-3-methylglutaryl-CoA reductase (Hmgcr), mRNA [Source:RefSeq mRNA;Acc:NM_013134]
NM_012792	0.24839	1.18788	4.03859	16.4337	3.80108	0.0512196	0.999969	Fmo1	flavin containing monooxygenase 1 (Fmo1), mRNA [Source:RefSeq mRNA;Acc:NM_012792]
NM_021584	-0.280743	0.823167	4.97254	31.3966	3.80069	0.0512316	0.999969	Dclk1	doublecortin-like kinase 1 (Dclk1), transcript variant 1, mRNA [Source:RefSeq mRNA;Acc:NM_053343]
NM_001108547	-0.451376	0.731345	1.31911	2.49512	3.78658	0.051665	0.999969	Ect2	epithelial cell transforming sequence 2 oncogene (Ect2), mRNA [Source:RefSeq mRNA;Acc:NM_001108547]
NM_001134884	-0.443076	0.735565	2.073	4.20759	3.78538	0.0517021	0.999969	Scube1	signal peptide, CUB domain, EGF-like 1 (Scube1), mRNA [Source:RefSeq mRNA;Acc:NM_001134884]
NM_178096	-0.219907	0.858621	3.28582	9.75284	3.78369	0.0517543	0.999969	Nrep	neuronal regeneration related protein (Nrep), mRNA [Source:RefSeq mRNA;Acc:NM_178096]
NM_001107882	-0.152431	0.899733	5.18515	36.382	3.77563	0.0520042	0.999969	March8	membrane-associated ring finger (C3HC4) 8, E3 ubiquitin protein ligase (March8), mRNA [Source:RefSeq mRNA;Acc:NM_001107882]
NM_001105978	-0.222688	0.856967	3.4876	11.2169	3.77416	0.0520501	0.999969	Gpr137b	G protein-coupled receptor 137B (Gpr137b), mRNA [Source:RefSeq mRNA;Acc:NM_001105978]
NM_053922	0.481004	1.39572	1.59238	3.01546	3.77374	0.0520632	0.999969	Acacb	acetyl-CoA carboxylase beta (Acacb), mRNA [Source:RefSeq mRNA;Acc:NM_053922]
NM_133651	-0.551688	0.682221	-1.04249	0.485488	3.75696	0.0525882	0.999969	Cav1	caveolin 1, caveolae protein (Cav1), transcript variant 1, mRNA [Source:RefSeq mRNA;Acc:NM_031556]
NM_001170459	-0.153253	0.899221	6.99889	127.901	3.75676	0.0525944	0.999969	Tns3	tensin 3 (Tns3), mRNA [Source:RefSeq mRNA;Acc:NM_001170459]
NM_017027	-0.319395	0.801406	8.02339	260.184	3.75655	0.0526009	0.999969	Mpz	myelin protein zero (Mpz), mRNA [Source:RefSeq mRNA;Acc:NM_017027]
NM_023022	-0.848099	0.555516	0.334948	1.26133	3.75157	0.0527579	0.999969	Rhag	Rh-associated glycoprotein (Rhag), mRNA [Source:RefSeq mRNA;Acc:NM_023022]
NM_022955	0.758684	1.69195	-0.622324	0.649624	3.7478	0.0528771	0.999969	Megf6	multiple EGF-like-domains 6 (Megf6), mRNA [Source:RefSeq mRNA;Acc:NM_022955]
NM_001100700	-0.40588	0.754776	1.81689	3.52321	3.7232	0.0536613	0.999969	Sfrp2	secreted frizzled-related protein 2 (Sfrp2), mRNA [Source:RefSeq mRNA;Acc:NM_001100700]
NM_001037096	0.313719	1.24291	3.41764	10.6859	3.72264	0.0536793	0.999969	Rassf2	Ras association (RalGDS/AF-6) domain family member 2 (Rassf2), mRNA [Source:RefSeq mRNA;Acc:NM_001037096]
NM_022524	-0.278126	0.824662	3.2177	9.30304	3.71651	0.0538769	0.999969	Srpx	sushi-repeat-containing protein, X-linked (Srpx), mRNA [Source:RefSeq mRNA;Acc:NM_022524]
NM_019196	-0.155351	0.897914	6.53967	93.033	3.70371	0.0542915	0.999969	Mpdz	multiple PDZ domain protein (Mpdz), mRNA [Source:RefSeq mRNA;Acc:NM_019196]
NM_017239	-0.260317	0.834904	3.51401	11.4241	3.69003	0.0547387	0.999969	Myh6	myosin, heavy chain 6, cardiac muscle, alpha (Myh6), mRNA [Source:RefSeq mRNA;Acc:NM_017239]
NM_001109426	-0.348043	0.785649	2.05721	4.16179	3.6762	0.0551944	0.999969	Tmem88b	transmembrane protein 88B (Tmem88b), mRNA [Source:RefSeq mRNA;Acc:NM_001109426]
NM_057144	-0.942223	0.52043	1.07579	2.10788	3.67083	0.0553727	0.999969	Csrp3	cysteine and glycine-rich protein 3 (cardiac LIM protein) (Csrp3), mRNA [Source:RefSeq mRNA;Acc:NM_057144]
NM_012845	-0.482687	0.715644	0.385346	1.30617	3.65329	0.0559585	0.999969	Ms4a2	membrane-spanning 4-domains, subfamily A, member 2 (Ms4a2), mRNA [Source:RefSeq mRNA;Acc:NM_012845]
NM_031764	0.25669	1.19473	4.63936	24.9222	3.65053	0.0560514	0.999969	Ddr2	discoidin domain receptor tyrosine kinase 2 (Ddr2), mRNA [Source:RefSeq mRNA;Acc:NM_031764]
NM_012717	-0.225355	0.855385	3.61126	12.2207	3.64665	0.0561822	0.999969	Calcrl	calcitonin receptor-like (Calcrl), mRNA [Source:RefSeq mRNA;Acc:NM_012717]
NM_001271232	-0.295726	0.814662	3.23154	9.3927	3.63863	0.0564534	0.999969	Mvb12b	multivesicular body subunit 12B (Mvb12b), mRNA [Source:RefSeq mRNA;Acc:NM_001271232]
NM_024362	-0.515086	0.699751	3.54326	11.6581	3.63851	0.0564574	0.999969	Arntl	NA
NM_138863	0.488067	1.40256	0.882449	1.8435	3.61636	0.0572139	0.999969	Ptgr1	prostaglandin reductase 1 (Ptgr1), mRNA [Source:RefSeq mRNA;Acc:NM_138863]
NM_182473	0.542705	1.4567	-0.507142	0.703615	3.61573	0.0572357	0.999969	Corin	corin, serine peptidase (Corin), mRNA [Source:RefSeq mRNA;Acc:NM_182473]
NM_030992	-0.191649	0.875604	4.54655	23.3694	3.61229	0.0573541	0.999969	Pld1	phospholipase D1 (Pld1), mRNA [Source:RefSeq mRNA;Acc:NM_030992]
NM_001008767	0.207342	1.15456	7.12324	139.415	3.61012	0.057429	0.999969	Txnip	thioredoxin interacting protein (Txnip), mRNA [Source:RefSeq mRNA;Acc:NM_001008767]
NM_031054	-0.288523	0.81874	4.39306	21.0108	3.60977	0.0574411	0.999969	Mmp2	NA
NM_013220	-0.919564	0.528669	0.718002	1.6449	3.6048	0.0576131	0.999969	Ankrd1	ankyrin repeat domain 1 (Ankrd1), mRNA [Source:RefSeq mRNA;Acc:NM_013220]
NM_173045	-0.175368	0.885541	4.06494	16.7367	3.60456	0.0576214	0.999969	Zc3hav1	zinc finger CCCH type, antiviral 1 (Zc3hav1), mRNA [Source:RefSeq mRNA;Acc:NM_173045]
NM_030990	-0.183873	0.880337	9.08322	542.401	3.59484	0.0579592	0.999969	Plp1	proteolipid protein 1 (Plp1), mRNA [Source:RefSeq mRNA;Acc:NM_030990]
NM_001009399	-0.171169	0.888123	5.8132	56.2275	3.59274	0.0580327	0.999969	Nsdhl	NAD(P) dependent steroid dehydrogenase-like (Nsdhl), mRNA [Source:RefSeq mRNA;Acc:NM_001009399]
NM_053383	0.346385	1.27137	4.60592	24.3512	3.56901	0.0588673	0.999969	Cd93	CD93 molecule (Cd93), mRNA [Source:RefSeq mRNA;Acc:NM_053383]
NM_053562	0.510711	1.42475	2.34409	5.07738	3.56544	0.0589941	0.999969	Rpe65	retinal pigment epithelium 65 (Rpe65), mRNA [Source:RefSeq mRNA;Acc:NM_053562]
NM_001108873	0.440656	1.35722	0.370749	1.29302	3.53591	0.0600533	0.999969	Tnfrsf10b	NA
NM_001271344	-0.289805	0.818013	3.91973	15.1341	3.52895	0.0603059	0.999969	Lpcat2	lysophosphatidylcholine acyltransferase 2 (Lpcat2), mRNA [Source:RefSeq mRNA;Acc:NM_001271344]
NM_001106120	-0.148844	0.901973	5.96728	62.5647	3.50165	0.0613078	0.999969	Usp6nl	USP6 N-terminal like (Usp6nl), mRNA [Source:RefSeq mRNA;Acc:NM_001106120]
NR_126581	-0.234833	0.849783	5.66885	50.8738	3.49346	0.0616118	0.999969	Lnc215	NA
NM_001013126	0.133687	1.09709	6.5402	93.0674	3.47196	0.0624174	0.999969	Cyb5r1	cytochrome b5 reductase 1 (Cyb5r1), mRNA [Source:RefSeq mRNA;Acc:NM_001013126]
NM_001047085	-0.168052	0.890044	7.01796	129.603	3.4711	0.0624497	0.999969	Ivns1abp	influenza virus NS1A binding protein (Ivns1abp), mRNA [Source:RefSeq mRNA;Acc:NM_001047085]
NM_031530	-0.327881	0.796706	3.60333	12.1537	3.4708	0.0624612	0.999969	Ccl2	chemokine (C-C motif) ligand 2 (Ccl2), mRNA [Source:RefSeq mRNA;Acc:NM_031530]
NM_133534	-0.477437	0.718253	-0.154604	0.898379	3.46377	0.0627272	0.999969	Cx3cr1	chemokine (C-X3-C motif) receptor 1 (Cx3cr1), mRNA [Source:RefSeq mRNA;Acc:NM_133534]
NM_001191856	0.561736	1.47604	0.23723	1.17873	3.4539	0.0631029	0.999969	Bmp7	bone morphogenetic protein 7 (Bmp7), mRNA [Source:RefSeq mRNA;Acc:NM_001191856]
NM_001076793	-0.488562	0.712735	-0.231325	0.851852	3.44735	0.0633534	0.999969	Lilra5	leukocyte immunoglobulin-like receptor, subfamily A (with TM domain), member 5 (Lilra5), mRNA [Source:RefSeq mRNA;Acc:NM_001076793]
NM_001106150	-0.223961	0.856211	3.86975	14.6188	3.44641	0.0633894	0.999969	Spry4	sprouty homolog 4 (Drosophila) (Spry4), mRNA [Source:RefSeq mRNA;Acc:NM_001106150]
NM_053400	-0.213774	0.862279	4.05637	16.6376	3.44222	0.0635503	0.999969	Tle3	transducin-like enhancer of split 3 (E(sp1) homolog, Drosophila) (Tle3), mRNA [Source:RefSeq mRNA;Acc:NM_053400]
NM_001114401	-0.195266	0.873412	4.55433	23.4958	3.44141	0.0635814	0.999969	Cttnbp2	cortactin binding protein 2 (Cttnbp2), mRNA [Source:RefSeq mRNA;Acc:NM_001114401]
NM_001105971	-0.430658	0.741923	0.585186	1.50023	3.43693	0.0637542	0.999969	Slamf9	SLAM family member 9 (Slamf9), mRNA [Source:RefSeq mRNA;Acc:NM_001105971]
NM_001108726	-0.246612	0.842873	5.73355	53.2071	3.421	0.0643721	0.999969	Itgb8	integrin, beta 8 (Itgb8), mRNA [Source:RefSeq mRNA;Acc:NM_001108726]
NM_198731	-0.257204	0.836708	2.75898	6.76919	3.42067	0.064385	0.999969	Chdh	choline dehydrogenase (Chdh), mRNA [Source:RefSeq mRNA;Acc:NM_198731]
NM_057142	-0.547295	0.684302	-0.750654	0.594334	3.40421	0.0650304	0.999969	Lrrc7	leucine rich repeat containing 7 (Lrrc7), mRNA [Source:RefSeq mRNA;Acc:NM_057142]
NM_053702	-0.432045	0.74121	1.27291	2.41648	3.40016	0.0651902	0.999969	Ccna2	cyclin A2 (Ccna2), mRNA [Source:RefSeq mRNA;Acc:NM_053702]
NM_019357	-0.164664	0.892136	4.38103	20.8363	3.39266	0.0654873	0.999969	Ezr	ezrin (Ezr), mRNA [Source:RefSeq mRNA;Acc:NM_019357]
NM_001107739	-0.258454	0.835983	2.74856	6.72046	3.38451	0.0658116	0.999969	Dusp19	dual specificity phosphatase 19 (Dusp19), mRNA [Source:RefSeq mRNA;Acc:NM_001107739]
NM_019254	-0.180953	0.88212	7.20544	147.589	3.38146	0.0659338	0.999969	Adam10	ADAM metallopeptidase domain 10 (Adam10), mRNA [Source:RefSeq mRNA;Acc:NM_019254]
NM_139104	0.520478	1.43443	0.845198	1.79651	3.37154	0.0663319	0.999969	Egfl7	NA
NM_001271267	-0.392204	0.761965	0.629338	1.54686	3.36168	0.0667298	0.999969	Sox5	SRY (sex determining region Y)-box 5 (Sox5), mRNA [Source:RefSeq mRNA;Acc:NM_001271267]
NM_001107345	-0.442328	0.735946	0.911131	1.88052	3.36017	0.0667911	0.999969	Tfap2a	transcription factor AP-2 alpha (Tfap2a), mRNA [Source:RefSeq mRNA;Acc:NM_001107345]
NM_001012228	-0.661605	0.632175	-0.900811	0.535585	3.35928	0.0668274	0.999969	Xkr5	XK, Kell blood group complex subunit-related family, member 5 (Xkr5), mRNA [Source:RefSeq mRNA;Acc:NM_001012228]
NM_001134958	-0.161412	0.89415	4.26812	19.2678	3.35923	0.0668293	0.999969	Srgap2	SLIT-ROBO Rho GTPase activating protein 2 (Srgap2), mRNA [Source:RefSeq mRNA;Acc:NM_001134958]
NM_001135754	-0.276928	0.825346	2.33549	5.04724	3.35594	0.0669629	0.999969	RGD1562865	similar to BTB and CNC homology 1, basic leucine zipper transcription factor 2 (RGD1562865), mRNA [Source:RefSeq mRNA;Acc:NM_001135754]
NM_001007648	-0.576022	0.670811	-0.895285	0.537641	3.33439	0.0678456	0.999969	Cdca3	cell division cycle associated 3 (Cdca3), mRNA [Source:RefSeq mRNA;Acc:NM_001007648]
NM_198738	-0.222547	0.857051	3.98585	15.8438	3.32914	0.0680625	0.999969	Psat1	phosphoserine aminotransferase 1 (Psat1), mRNA [Source:RefSeq mRNA;Acc:NM_198738]
NM_001004242	0.321625	1.24974	1.66589	3.1731	3.31791	0.0685289	0.999969	Arhgap8	Rho GTPase activating protein 8 (Arhgap8), mRNA [Source:RefSeq mRNA;Acc:NM_001004242]
NM_001025692	-0.676211	0.625807	-0.862222	0.550105	3.31757	0.0685432	0.999969	Sdcbp2	syndecan binding protein (syntenin) 2 (Sdcbp2), mRNA [Source:RefSeq mRNA;Acc:NM_001025692]
NM_012920	0.322852	1.2508	2.37343	5.18173	3.30489	0.0690739	0.999969	Camk2a	NA
NM_001025733	0.378568	1.30005	0.994305	1.99212	3.30083	0.069245	0.999969	Procr	protein C receptor, endothelial (Procr), mRNA [Source:RefSeq mRNA;Acc:NM_001025733]
NM_001106870	-0.193786	0.874308	3.64193	12.4833	3.29908	0.0693187	0.999969	Fyco1	FYVE and coiled-coil domain containing 1 (Fyco1), mRNA [Source:RefSeq mRNA;Acc:NM_001106870]
NM_001113357	0.233582	1.17575	6.37811	83.177	3.27904	0.07017	0.999969	Npy1r	neuropeptide Y receptor Y1 (Npy1r), mRNA [Source:RefSeq mRNA;Acc:NM_001113357]
NM_001012188	-0.212304	0.863158	3.39411	10.513	3.26307	0.0708563	0.999969	Creb3l2	cAMP responsive element binding protein 3-like 2 (Creb3l2), mRNA [Source:RefSeq mRNA;Acc:NM_001012188]
NM_001101680	0.357068	1.28082	2.09256	4.26505	3.26264	0.0708748	0.999969	Foxc2	forkhead box C2 (Foxc2), mRNA [Source:RefSeq mRNA;Acc:NM_001101680]
NM_001107214	-0.164328	0.892344	5.85218	57.7671	3.26146	0.070926	0.999969	Slain2	SLAIN motif family, member 2 (Slain2), mRNA [Source:RefSeq mRNA;Acc:NM_001107214]
NM_001025419	-0.189797	0.876729	4.44092	21.7196	3.26036	0.0709734	0.999969	Tax1bp3	Tax1 (human T-cell leukemia virus type I) binding protein 3 (Tax1bp3), mRNA [Source:RefSeq mRNA;Acc:NM_001025419]
NM_053524	0.475845	1.39073	0.786292	1.72464	3.26005	0.070987	0.999969	Nox4	NADPH oxidase 4 (Nox4), mRNA [Source:RefSeq mRNA;Acc:NM_053524]
NM_030994	0.33693	1.26307	2.87284	7.32504	3.25907	0.0710295	0.999969	Itga1	integrin, alpha 1 (Itga1), mRNA [Source:RefSeq mRNA;Acc:NM_030994]
NM_022234	0.499596	1.41382	-0.608321	0.65596	3.25869	0.0710458	0.999969	Asic4	acid-sensing (proton-gated) ion channel family member 4 (Asic4), mRNA [Source:RefSeq mRNA;Acc:NM_022234]
NM_013117	-0.220455	0.858294	3.34381	10.1528	3.25782	0.0710836	0.999969	Col11a1	collagen, type XI, alpha 1 (Col11a1), mRNA [Source:RefSeq mRNA;Acc:NM_013117]
NM_001107271	-0.218328	0.859561	2.90611	7.49595	3.24847	0.0714903	0.999969	Zfp395	zinc finger protein 395 (Zfp395), mRNA [Source:RefSeq mRNA;Acc:NM_001107271]
NM_021579	-0.135151	0.910575	5.66245	50.6485	3.24336	0.0717136	0.999969	Nxf1	nuclear RNA export factor 1 (Nxf1), mRNA [Source:RefSeq mRNA;Acc:NM_021579]
NM_133395	-0.152358	0.899779	6.42352	85.8365	3.2433	0.0717159	0.999969	Serinc5	serine incorporator 5 (Serinc5), mRNA [Source:RefSeq mRNA;Acc:NM_133395]
NM_012613	0.424572	1.34217	0.969137	1.95767	3.24078	0.0718263	0.999969	Npr1	natriuretic peptide receptor A/guanylate cyclase A (atrionatriuretic peptide receptor A) (Npr1), mRNA [Source:RefSeq mRNA;Acc:NM_012613]
NM_001013944	-0.165684	0.891506	4.20019	18.3816	3.23452	0.0721014	0.999969	Ppp1r36	protein phosphatase 1, regulatory subunit 36 (Ppp1r36), mRNA [Source:RefSeq mRNA;Acc:NM_001013944]
NM_001106547	-0.274452	0.826764	2.94426	7.69683	3.21956	0.0727634	0.999969	Fam210b	family with sequence similarity 210, member B (Fam210b), mRNA [Source:RefSeq mRNA;Acc:NM_001106547]
NM_001005562	-0.314809	0.803957	2.3581	5.12696	3.21845	0.0728126	0.999969	Creb3l1	cAMP responsive element binding protein 3-like 1 (Creb3l1), mRNA [Source:RefSeq mRNA;Acc:NM_001005562]
NM_053352	0.315169	1.24416	2.663	6.33349	3.21684	0.072884	0.999969	Ackr3	chemokine (C-X-C motif) receptor 7 (Cxcr7), mRNA [Source:RefSeq mRNA;Acc:NM_053352]
NM_012634	-0.208942	0.865172	5.23292	37.6067	3.21644	0.0729022	0.999969	Prps2	phosphoribosyl pyrophosphate synthetase 2 (Prps2), mRNA [Source:RefSeq mRNA;Acc:NM_012634]
NM_053545	0.300098	1.23123	1.90843	3.754	3.21568	0.0729357	0.999969	Tie1	tyrosine kinase with immunoglobulin-like and EGF-like domains 1 (Tie1), mRNA [Source:RefSeq mRNA;Acc:NM_053545]
NM_001011995	-0.53699	0.689207	-0.369773	0.773904	3.21409	0.0730068	0.999969	Tuba1c	tubulin, alpha 1C (Tuba1c), mRNA [Source:RefSeq mRNA;Acc:NM_001011995]
NM_001013967	-0.216954	0.86038	3.61531	12.2551	3.2108	0.0731538	0.999969	Mmgt2	NA
NM_001106893	-0.264905	0.832254	2.81854	7.05448	3.18646	0.0742507	0.999969	Cyp39a1	cytochrome P450, family 39, subfamily a, polypeptide 1 (Cyp39a1), mRNA [Source:RefSeq mRNA;Acc:NM_001106893]
NM_001005879	-0.181087	0.882038	4.64422	25.0063	3.18297	0.0744092	0.999969	Gfpt1	glutamine fructose-6-phosphate transaminase 1 (Gfpt1), mRNA [Source:RefSeq mRNA;Acc:NM_001005879]
NM_145674	-0.179932	0.882745	4.02587	16.2895	3.18042	0.0745258	0.999969	Ggta1	NA
NM_173299	-0.936058	0.522659	0.880908	1.84153	3.17814	0.0746299	0.999969	Np4	defensin NP-4 precursor (Np4), mRNA [Source:RefSeq mRNA;Acc:NM_173299]
NM_001109310	-0.242632	0.845202	2.89297	7.42797	3.17685	0.0746886	0.999969	Efhd1	EF-hand domain family, member D1 (Efhd1), mRNA [Source:RefSeq mRNA;Acc:NM_001109310]
NM_033485	0.327757	1.25506	2.53548	5.79771	3.17527	0.0747608	0.999969	Pawr	PRKC, apoptosis, WT1, regulator (Pawr), mRNA [Source:RefSeq mRNA;Acc:NM_033485]
NM_022260	-0.307984	0.80777	1.79619	3.47302	3.15902	0.0755086	0.999969	Casp7	caspase 7 (Casp7), mRNA [Source:RefSeq mRNA;Acc:NM_022260]
NM_001106844	-0.411987	0.751587	0.972507	1.96225	3.15735	0.075586	0.999969	Fam46a	family with sequence similarity 46, member A (Fam46a), mRNA [Source:RefSeq mRNA;Acc:NM_001106844]
NM_001106386	-0.169545	0.889123	5.4114	42.5592	3.15416	0.0757337	0.999969	Reep3	receptor accessory protein 3 (Reep3), mRNA [Source:RefSeq mRNA;Acc:NM_001106386]
NM_001106210	-0.17503	0.885749	4.27694	19.386	3.14548	0.0761375	0.999969	Rnaset2	ribonuclease T2 (Rnaset2), mRNA [Source:RefSeq mRNA;Acc:NM_001106210]
NM_001130501	-0.317327	0.802556	1.51737	2.86269	3.1437	0.0762205	0.999969	Zfpm2	zinc finger protein, multitype 2 (Zfpm2), mRNA [Source:RefSeq mRNA;Acc:NM_001130501]
NM_013057	0.276101	1.21092	3.73554	13.3201	3.14187	0.0763062	0.999969	F3	coagulation factor III (thromboplastin, tissue factor) (F3), mRNA [Source:RefSeq mRNA;Acc:NM_013057]
NM_031602	-0.290219	0.817778	2.83902	7.15536	3.14062	0.0763646	0.999969	Kcnj10	potassium inwardly-rectifying channel, subfamily J, member 10 (Kcnj10), mRNA [Source:RefSeq mRNA;Acc:NM_031602]
NM_001085381	-0.342364	0.788748	1.22152	2.33193	3.13041	0.0768443	0.999969	Gjc1	NA
NM_138874	-0.527622	0.693697	-0.242114	0.845505	3.12588	0.0770583	0.999969	Csn1s1	casein alpha s1 (Csn1s1), mRNA [Source:RefSeq mRNA;Acc:NM_138874]
NM_001014101	0.464711	1.38004	0.763528	1.69764	3.11861	0.0774029	0.999969	Als2cr12	amyotrophic lateral sclerosis 2 (juvenile) chromosome region, candidate 12 (Als2cr12), mRNA [Source:RefSeq mRNA;Acc:NM_001014101]
NM_031130	-0.230079	0.852588	4.38905	20.9525	3.11796	0.0774335	0.999969	Nr2f1	nuclear receptor subfamily 2, group F, member 1 (Nr2f1), mRNA [Source:RefSeq mRNA;Acc:NM_031130]
NM_001191867	-0.322859	0.799484	1.1617	2.23721	3.1169	0.0774839	0.999969	Raver2	ribonucleoprotein, PTB-binding 2 (Raver2), mRNA [Source:RefSeq mRNA;Acc:NM_001191867]
NM_001107182	-0.51833	0.698179	-0.787902	0.579186	3.11681	0.0774882	0.999969	Crb1	crumbs homolog 1 (Drosophila) (Crb1), mRNA [Source:RefSeq mRNA;Acc:NM_001107182]
NM_001024897	-0.253089	0.839098	2.50136	5.66221	3.10886	0.0778676	0.999969	Ehd2	EH-domain containing 2 (Ehd2), mRNA [Source:RefSeq mRNA;Acc:NM_001024897]
NM_001108172	-0.454756	0.729634	0.0390188	1.02741	3.10855	0.0778824	0.999969	Ttk	Ttk protein kinase (Ttk), mRNA [Source:RefSeq mRNA;Acc:NM_001108172]
NM_012687	-0.485072	0.714462	0.135205	1.09825	3.10204	0.0781943	0.999969	Tbxas1	thromboxane A synthase 1, platelet (Tbxas1), mRNA [Source:RefSeq mRNA;Acc:NM_012687]
NM_001191778	-0.336501	0.79196	1.49176	2.81231	3.09423	0.0785704	0.999969	Aldh1l2	NA
NM_058208	-0.297262	0.813795	2.30698	4.94846	3.0842	0.0790564	0.999969	Socs2	suppressor of cytokine signaling 2 (Socs2), mRNA [Source:RefSeq mRNA;Acc:NM_058208]
NM_145672	-0.509053	0.702683	1.5467	2.92149	3.08395	0.0790682	0.999969	Cxcl9	chemokine (C-X-C motif) ligand 9 (Cxcl9), mRNA [Source:RefSeq mRNA;Acc:NM_145672]
NM_017061	-0.401964	0.756827	1.60818	3.04868	3.07865	0.0793261	0.999969	Lox	lysyl oxidase (Lox), mRNA [Source:RefSeq mRNA;Acc:NM_017061]
NM_001271366	-0.371863	0.772784	3.36167	10.2793	3.07861	0.0793285	0.999969	Mki67	NA
NM_001105749	-0.222407	0.857134	4.47178	22.1891	3.06491	0.0799996	0.999969	Il16	interleukin 16 (Il16), mRNA [Source:RefSeq mRNA;Acc:NM_001105749]
NM_001109263	-0.246188	0.843121	2.41888	5.34755	3.05167	0.0806542	0.999969	Lurap1	leucine rich adaptor protein 1 (Lurap1), mRNA [Source:RefSeq mRNA;Acc:NM_001109263]
NM_001108671	-0.313983	0.804418	1.75252	3.36946	3.05125	0.0806753	0.999969	Ror1	receptor tyrosine kinase-like orphan receptor 1 (Ror1), mRNA [Source:RefSeq mRNA;Acc:NM_001108671]
NM_013066	0.168069	1.12355	7.94605	246.604	3.04472	0.081	0.999969	Map2	microtubule-associated protein 2 (Map2), mRNA [Source:RefSeq mRNA;Acc:NM_013066]
NM_053896	0.392904	1.31303	3.61766	12.2751	3.03796	0.0813378	0.999969	Aldh1a2	aldehyde dehydrogenase 1 family, member A2 (Aldh1a2), mRNA [Source:RefSeq mRNA;Acc:NM_053896]
NM_013193	-0.146474	0.903456	4.7935	27.7325	3.03721	0.0813755	0.999969	Nf2	neurofibromin 2 (merlin) (Nf2), mRNA [Source:RefSeq mRNA;Acc:NM_013193]
NM_134410	0.22477	1.16859	3.37178	10.3516	3.0356	0.0814563	0.999969	2002-03-01	mitochondrial amidoxime reducing component 2 (Marc2), mRNA [Source:RefSeq mRNA;Acc:NM_134410]
NM_001106164	-0.378716	0.769122	2.06144	4.17402	3.03355	0.0815593	0.999969	Cmtm3	CKLF-like MARVEL transmembrane domain containing 3 (Cmtm3), mRNA [Source:RefSeq mRNA;Acc:NM_001106164]
NM_001106649	-0.193612	0.874414	6.76112	108.467	3.03085	0.0816953	0.999969	Ctnnal1	catenin (cadherin associated protein), alpha-like 1 (Ctnnal1), mRNA [Source:RefSeq mRNA;Acc:NM_001106649]
NM_020099	-0.157573	0.896532	5.01163	32.259	3.02479	0.0820008	0.999969	Leprot	leptin receptor overlapping transcript (Leprot), mRNA [Source:RefSeq mRNA;Acc:NM_020099]
NM_001025624	-0.184506	0.87995	5.5581	47.1145	3.02162	0.0821615	0.999969	Hmgn2	high mobility group nucleosome binding domain 2 (Hmgn2), mRNA [Source:RefSeq mRNA;Acc:NM_001025624]
NM_017224	0.597133	1.51271	0.134852	1.09798	3.01694	0.0823986	0.999969	Slc22a6	solute carrier family 22 (organic anion transporter), member 6 (Slc22a6), mRNA [Source:RefSeq mRNA;Acc:NM_017224]
NM_001013952	0.211613	1.15798	3.89321	14.8584	3.00765	0.0828725	0.999969	LOC300308	uncharacterized protein LOC300308 [Source:RefSeq peptide;Acc:NP_001013974]
NM_001008334	-0.18049	0.882404	3.32102	9.99369	3.00729	0.0828907	0.999969	Tmem97	transmembrane protein 97 (Tmem97), mRNA [Source:RefSeq mRNA;Acc:NM_001008334]
NM_031696	-0.245527	0.843508	3.58209	11.9761	2.99471	0.0835368	0.999969	Gpr88	G-protein coupled receptor 88 (Gpr88), mRNA [Source:RefSeq mRNA;Acc:NM_031696]
NM_001013171	-0.236086	0.849046	5.77342	54.6982	2.98317	0.0841343	0.999969	Gulp1	GULP, engulfment adaptor PTB domain containing 1 (Gulp1), mRNA [Source:RefSeq mRNA;Acc:NM_001013171]
NM_001271233	-0.136318	0.909839	5.14948	35.4935	2.98306	0.08414	0.999969	RGD1308428	similar to RIKEN cDNA 4931406P16 (RGD1308428), mRNA [Source:RefSeq mRNA;Acc:NM_001271233]
NM_138846	-0.170709	0.888406	8.24167	302.685	2.98288	0.0841496	0.999969	Gpm6b	glycoprotein m6b (Gpm6b), mRNA [Source:RefSeq mRNA;Acc:NM_138846]
NM_031012	0.377411	1.29901	1.8615	3.63385	2.98005	0.0842966	0.999969	Anpep	alanyl (membrane) aminopeptidase (Anpep), mRNA [Source:RefSeq mRNA;Acc:NM_031012]
NM_001130536	0.256412	1.1945	2.54243	5.82569	2.95627	0.0855451	0.999969	Fzd6	frizzled family receptor 6 (Fzd6), mRNA [Source:RefSeq mRNA;Acc:NM_001130536]
NM_031087	0.225561	1.16923	3.69143	12.919	2.95145	0.0858007	0.999969	Psen2	presenilin 2 (Psen2), mRNA [Source:RefSeq mRNA;Acc:NM_031087]
NM_001108110	0.200707	1.14926	2.89475	7.43714	2.95057	0.0858472	0.999969	Ccnt1	cyclin T1 (Ccnt1), mRNA [Source:RefSeq mRNA;Acc:NM_001108110]
NM_053018	-0.133174	0.911823	7.52514	184.202	2.94788	0.0859901	0.999969	Cd9	CD9 molecule (Cd9), mRNA [Source:RefSeq mRNA;Acc:NM_053018]
NM_053479	-0.254158	0.838476	2.99406	7.96714	2.94111	0.0863513	0.999969	Pola1	NA
NM_001106285	-0.253662	0.838765	2.45203	5.47186	2.93371	0.0867477	0.999969	Insc	inscuteable homolog (Drosophila) (Insc), mRNA [Source:RefSeq mRNA;Acc:NM_001106285]
NM_001106818	0.25582	1.19401	3.93214	15.2649	2.929	0.0870013	0.999969	Mpzl2	myelin protein zero-like 2 (Mpzl2), mRNA [Source:RefSeq mRNA;Acc:NM_001106818]
NM_001198589	-0.257137	0.836747	2.76177	6.78228	2.92705	0.0871063	0.999969	Tead1	TEA domain family member 1 (Tead1), mRNA [Source:RefSeq mRNA;Acc:NM_001198589]
NM_020089	-0.511069	0.701702	-0.92793	0.525612	2.92663	0.087129	0.999969	LOC56764	RIKEN cDNA 4930503B20 gene [Source:MGI Symbol;Acc:MGI:1922264]
NM_134383	-0.277006	0.825302	2.11851	4.34246	2.92133	0.0874158	0.999969	Elovl6	ELOVL fatty acid elongase 6 (Elovl6), mRNA [Source:RefSeq mRNA;Acc:NM_134383]
NM_001109247	-0.279932	0.82363	2.18544	4.54866	2.91757	0.0876195	0.999969	Arhgap25	Rho GTPase activating protein 25 (Arhgap25), mRNA [Source:RefSeq mRNA;Acc:NM_001109247]
NM_017301	0.210113	1.15678	4.0195	16.2177	2.91239	0.0879015	0.999969	S1pr1	sphingosine-1-phosphate receptor 1 (S1pr1), mRNA [Source:RefSeq mRNA;Acc:NM_017301]
NM_080776	-0.311428	0.805844	3.63509	12.4243	2.91209	0.0879177	0.999969	Mmp16	matrix metallopeptidase 16 (Mmp16), mRNA [Source:RefSeq mRNA;Acc:NM_080776]
NM_017206	0.239535	1.18061	2.69991	6.4976	2.91124	0.0879643	0.999969	Slc6a6	solute carrier family 6 (neurotransmitter transporter), member 6 (Slc6a6), mRNA [Source:RefSeq mRNA;Acc:NM_017206]
NM_001163164	-0.182231	0.881339	5.46402	44.1401	2.91063	0.0879977	0.999969	Mettl9	methyltransferase like 9 (Mettl9), mRNA [Source:RefSeq mRNA;Acc:NM_001163164]
NM_001271383	0.448863	1.36496	-0.10921	0.927096	2.90009	0.0885744	0.999969	Acot11	acyl-CoA thioesterase 11 (Acot11), mRNA [Source:RefSeq mRNA;Acc:NM_001271383]
NM_001014244	-0.200165	0.870451	3.59805	12.1094	2.89991	0.0885844	0.999969	Cyb5r2	cytochrome b5 reductase 2 (Cyb5r2), mRNA [Source:RefSeq mRNA;Acc:NM_001014244]
NM_031703	-0.435868	0.739249	-0.495599	0.709267	2.89845	0.0886646	0.999969	Aqp3	aquaporin 3 (Aqp3), mRNA [Source:RefSeq mRNA;Acc:NM_031703]
NM_001134727	-0.190459	0.876327	3.60038	12.1289	2.89744	0.0887204	0.999969	Lrch1	leucine-rich repeats and calponin homology (CH) domain containing 1 (Lrch1), mRNA [Source:RefSeq mRNA;Acc:NM_001134727]
NM_001017381	0.278271	1.21274	1.65476	3.1487	2.88163	0.0895954	0.999969	Fli1	Fli-1 proto-oncogene, ETS transcription factor (Fli1), mRNA [Source:RefSeq mRNA;Acc:NM_001017381]
NM_171996	0.170384	1.12536	3.7319	13.2866	2.87832	0.0897794	0.999969	Decr2	2,4-dienoyl CoA reductase 2, peroxisomal (Decr2), mRNA [Source:RefSeq mRNA;Acc:NM_171996]
NM_001047893	-0.192871	0.874863	5.93725	61.2758	2.87785	0.0898058	0.999969	Shroom2	shroom family member 2 (Shroom2), mRNA [Source:RefSeq mRNA;Acc:NM_001047893]
NM_001106892	-0.160327	0.894822	6.50135	90.5945	2.87347	0.0900507	0.999969	Enpp4	ectonucleotide pyrophosphatase/phosphodiesterase 4 (Enpp4), mRNA [Source:RefSeq mRNA;Acc:NM_001106892]
NM_001012171	0.150226	1.10974	4.96818	31.302	2.8676	0.0903793	0.999969	Bscl2	Berardinelli-Seip congenital lipodystrophy 2 (seipin) (Bscl2), mRNA [Source:RefSeq mRNA;Acc:NM_001012171]
NM_012815	0.13381	1.09719	5.40357	42.3288	2.85609	0.0910283	0.999969	Gclc	glutamate-cysteine ligase, catalytic subunit (Gclc), mRNA [Source:RefSeq mRNA;Acc:NM_012815]
NM_001024355	-0.329995	0.795539	1.39551	2.63082	2.84856	0.091456	0.999969	Ccdc134	coiled-coil domain containing 134 (Ccdc134), mRNA [Source:RefSeq mRNA;Acc:NM_001024355]
NM_001106810	-0.222495	0.857082	4.0058	16.0645	2.8447	0.0916757	0.999969	Adamts15	ADAM metallopeptidase with thrombospondin type 1 motif, 15 (Adamts15), mRNA [Source:RefSeq mRNA;Acc:NM_001106810]
NM_021767	0.121899	1.08817	6.76481	108.745	2.84307	0.0917688	0.999969	Nrxn1	NA
NM_001134593	0.725751	1.65376	1.06906	2.09807	2.84122	0.0918746	0.999969	Ciart	uncharacterized protein LOC365871 [Source:RefSeq peptide;Acc:NP_001128065]
NM_001012210	-0.214059	0.862108	2.85496	7.23484	2.83335	0.0923258	0.999969	Trim13	tripartite motif-containing 13 (Trim13), mRNA [Source:RefSeq mRNA;Acc:NM_001012210]
NM_001011922	-0.172187	0.887496	4.6177	24.5509	2.83291	0.0923509	0.999969	Nedd9	neural precursor cell expressed, developmentally down-regulated 9 (Nedd9), mRNA [Source:RefSeq mRNA;Acc:NM_001011922]
NM_001127299	-0.486125	0.71394	-0.870219	0.547064	2.83217	0.0923934	0.999969	Fam84a	family with sequence similarity 84, member A (Fam84a), mRNA [Source:RefSeq mRNA;Acc:NM_001127299]
NM_012822	-0.399021	0.758373	0.214714	1.16047	2.8321	0.0923972	0.999969	Alox5	arachidonate 5-lipoxygenase (Alox5), mRNA [Source:RefSeq mRNA;Acc:NM_012822]
NM_031658	0.637526	1.55566	-0.924966	0.526693	2.83124	0.0924471	0.999969	Msln	mesothelin (Msln), mRNA [Source:RefSeq mRNA;Acc:NM_031658]
NM_031670	0.539853	1.45382	-0.026994	0.981463	2.82213	0.0929729	0.999969	Napsa	napsin A aspartic peptidase (Napsa), mRNA [Source:RefSeq mRNA;Acc:NM_031670]
NM_001109544	0.343874	1.26916	1.02228	2.03112	2.81909	0.0931489	0.999969	Pdcd2l	programmed cell death 2-like (Pdcd2l), mRNA [Source:RefSeq mRNA;Acc:NM_001109544]
NM_017242	0.164181	1.12053	3.6732	12.7568	2.81271	0.0935205	0.999969	Lsamp	limbic system-associated membrane protein (Lsamp), mRNA [Source:RefSeq mRNA;Acc:NM_017242]
NM_001025423	0.306381	1.2366	1.32445	2.50437	2.81022	0.0936654	0.999969	Adhfe1	alcohol dehydrogenase, iron containing, 1 (Adhfe1), mRNA [Source:RefSeq mRNA;Acc:NM_001025423]
NM_001107082	-0.133931	0.911345	5.09122	34.0886	2.80766	0.093815	0.999969	Etv5	ets variant 5 (Etv5), mRNA [Source:RefSeq mRNA;Acc:NM_001107082]
NM_001109631	-0.480557	0.716701	-0.893476	0.538315	2.80398	0.0940305	0.999969	LOC691215	RIKEN cDNA 6030498E09 gene [Source:MGI Symbol;Acc:MGI:1925133]
NM_001135709	-0.56368	0.676574	-0.864133	0.549376	2.79947	0.0942954	0.999969	Epha10	EPH receptor A10 (Epha10), mRNA [Source:RefSeq mRNA;Acc:NM_001135709]
NM_001107152	0.239716	1.18076	2.11873	4.3431	2.7961	0.0944941	0.999969	Pole	polymerase (DNA directed), epsilon, catalytic subunit (Pole), mRNA [Source:RefSeq mRNA;Acc:NM_001107152]
NM_013153	-0.439489	0.737396	1.2813	2.43059	2.783	0.0952697	0.999969	Has2	hyaluronan synthase 2 (Has2), mRNA [Source:RefSeq mRNA;Acc:NM_013153]
NM_001172151	-0.208572	0.865394	2.75886	6.76859	2.78188	0.0953364	0.999969	Cmtm4	CKLF-like MARVEL transmembrane domain containing 4 (Cmtm4), mRNA [Source:RefSeq mRNA;Acc:NM_001172151]
NM_001108955	0.344112	1.26937	0.722015	1.64948	2.78005	0.0954455	0.999969	Fjx1	four jointed box 1 (Drosophila) (Fjx1), mRNA [Source:RefSeq mRNA;Acc:NM_001108955]
NM_001107790	-0.274517	0.826727	2.15925	4.46684	2.7783	0.0955495	0.999969	Tpx2	TPX2, microtubule-associated (Tpx2), mRNA [Source:RefSeq mRNA;Acc:NM_001107790]
NM_053774	0.440624	1.35719	1.14147	2.20606	2.77495	0.0957496	0.999969	Usp2	ubiquitin specific peptidase 2 (Usp2), mRNA [Source:RefSeq mRNA;Acc:NM_053774]
NM_019300	-0.352977	0.782967	0.651597	1.57091	2.76698	0.0962275	0.999969	Cpa3	carboxypeptidase A3, mast cell (Cpa3), mRNA [Source:RefSeq mRNA;Acc:NM_019300]
NM_001101001	-0.290491	0.817624	1.55947	2.94746	2.76275	0.0964824	0.999969	Ptpla	protein tyrosine phosphatase-like (proline instead of catalytic arginine), member a (Ptpla), mRNA [Source:RefSeq mRNA;Acc:NM_001101001]
NM_001191052	-0.235407	0.849445	3.48287	11.1802	2.76253	0.0964956	0.999969	Tcf7l2	transcription factor 7-like 2 (T-cell specific, HMG-box) (Tcf7l2), mRNA [Source:RefSeq mRNA;Acc:NM_001191052]
NM_131914	-0.205349	0.867329	6.23057	75.0912	2.75725	0.0968145	0.999969	Cav2	caveolin 2 (Cav2), mRNA [Source:RefSeq mRNA;Acc:NM_131914]
NM_001044280	-0.407188	0.754092	0.0677919	1.04811	2.75518	0.0969399	0.999969	Slc25a18	solute carrier family 25 (glutamate carrier), member 18 (Slc25a18), mRNA [Source:RefSeq mRNA;Acc:NM_001044280]
NM_021742	0.496778	1.41106	-0.600654	0.659455	2.75226	0.0971173	0.999969	Nr5a2	nuclear receptor subfamily 5, group A, member 2 (Nr5a2), mRNA [Source:RefSeq mRNA;Acc:NM_021742]
NM_001037546	0.312342	1.24172	1.12415	2.17973	2.74872	0.0973323	0.999969	Fgd1	FYVE, RhoGEF and PH domain containing 1 (Fgd1), mRNA [Source:RefSeq mRNA;Acc:NM_001037546]
NM_181084	0.216418	1.16185	3.18946	9.1227	2.74833	0.0973562	0.999969	Tp53inp1	tumor protein p53 inducible nuclear protein 1 (Tp53inp1), mRNA [Source:RefSeq mRNA;Acc:NM_181084]
NM_017193	0.285688	1.21899	2.10279	4.2954	2.74735	0.0974157	0.999969	Aadat	aminoadipate aminotransferase (Aadat), mRNA [Source:RefSeq mRNA;Acc:NM_017193]
NM_001014790	0.137524	1.10002	5.3502	40.7915	2.74353	0.0976489	0.999969	Rarres1	retinoic acid receptor responder (tazarotene induced) 1 (Rarres1), mRNA [Source:RefSeq mRNA;Acc:NM_001014790]
NM_080399	0.361827	1.28505	0.194735	1.14451	2.73783	0.0979975	0.999969	Ddit4l2	DNA-damage-inducible transcript 4-like (Ddit4l), mRNA [Source:RefSeq mRNA;Acc:NM_080399]
NM_024356	-0.503217	0.705532	0.233611	1.17577	2.73759	0.0980128	0.999969	Gch1	GTP cyclohydrolase 1 (Gch1), mRNA [Source:RefSeq mRNA;Acc:NM_024356]
NM_053388	0.397875	1.31757	2.75255	6.73908	2.72887	0.098549	0.999969	Gjb6	gap junction protein, beta 6 (Gjb6), mRNA [Source:RefSeq mRNA;Acc:NM_053388]
NM_013217	0.122289	1.08846	6.14503	70.7682	2.72685	0.0986739	0.999969	Mllt4	NA
NM_145774	-0.313541	0.804664	1.83899	3.57759	2.72182	0.0989851	0.999969	Rab38	RAB38, member RAS oncogene family (Rab38), mRNA [Source:RefSeq mRNA;Acc:NM_145774]
NM_178105	-0.183343	0.88066	6.44917	87.3765	2.72134	0.0990146	0.999969	Gpm6a	glycoprotein m6a (Gpm6a), mRNA [Source:RefSeq mRNA;Acc:NM_178105]
NM_001107270	0.504202	1.41834	-1.01651	0.494311	2.72027	0.0990815	0.999969	Neil2	nei endonuclease VIII-like 2 (E. coli) (Neil2), mRNA [Source:RefSeq mRNA;Acc:NM_001107270]
NM_144561	0.466074	1.38135	-0.200162	0.870453	2.71987	0.0991063	0.999969	Fmo4	flavin containing monooxygenase 4 (Fmo4), transcript variant 2, mRNA [Source:RefSeq mRNA;Acc:NM_144561]
NM_133605	0.159294	1.11674	6.10011	68.5986	2.71804	0.0992198	0.999969	Camk2g	calcium/calmodulin-dependent protein kinase II gamma (Camk2g), mRNA [Source:RefSeq mRNA;Acc:NM_133605]
NM_001025001	0.527587	1.44152	-0.663727	0.631245	2.714	0.0994713	0.999969	LOC308990	expressed sequence AI467606 [Source:MGI Symbol;Acc:MGI:2141979]
NM_001126372	0.245326	1.18536	1.94519	3.85089	2.71101	0.0996577	0.999969	Agbl5	ATP/GTP binding protein-like 5 (Agbl5), mRNA [Source:RefSeq mRNA;Acc:NM_001126372]
NM_001002023	-0.143033	0.905613	4.80832	28.0188	2.71063	0.0996817	0.999969	Sgce	sarcoglycan, epsilon (Sgce), mRNA [Source:RefSeq mRNA;Acc:NM_001002023]
NM_022586	0.486154	1.40071	-0.575681	0.670969	2.70628	0.0999539	0.999969	Npff	neuropeptide FF-amide peptide precursor (Npff), mRNA [Source:RefSeq mRNA;Acc:NM_022586]
NM_053350	-0.183958	0.880285	5.26322	38.4051	2.70544	0.100007	0.999969	Agps	alkylglycerone phosphate synthase (Agps), mRNA [Source:RefSeq mRNA;Acc:NM_053350]
NM_001106944	-0.187081	0.878381	3.29694	9.8283	2.69598	0.100602	0.999969	Gdpd2	glycerophosphodiester phosphodiesterase domain containing 2 (Gdpd2), mRNA [Source:RefSeq mRNA;Acc:NM_001106944]
NM_001014064	0.308472	1.2384	1.20689	2.3084	2.69288	0.100797	0.999969	Pars2	prolyl-tRNA synthetase 2, mitochondrial (putative) (Pars2), mRNA [Source:RefSeq mRNA;Acc:NM_001014064]
NM_001047877	0.317762	1.2464	1.09732	2.13957	2.69125	0.1009	0.999969	Arsg	arylsulfatase G (Arsg), mRNA [Source:RefSeq mRNA;Acc:NM_001047877]
NM_001191734	-0.358346	0.780059	0.579449	1.49428	2.69088	0.100924	0.999969	Ptchd1	patched domain containing 1 (Ptchd1), mRNA [Source:RefSeq mRNA;Acc:NM_001191734]
NM_013152	-0.497483	0.708342	-0.917711	0.529348	2.68771	0.101125	0.999969	Slc18a1	solute carrier family 18 (vesicular monoamine transporter), member 1 (Slc18a1), mRNA [Source:RefSeq mRNA;Acc:NM_013152]
NM_001135835	-0.143456	0.905348	4.33412	20.1697	2.68638	0.101209	0.999969	Dpy19l3	dpy-19-like 3 (C. elegans) (Dpy19l3), mRNA [Source:RefSeq mRNA;Acc:NM_001135835]
NM_001108834	-0.811931	0.569619	1.96549	3.90544	2.68362	0.101385	0.999969	Stac2	SH3 and cysteine rich domain 2 (Stac2), mRNA [Source:RefSeq mRNA;Acc:NM_001108834]
NM_001107084	0.164876	1.12107	4.62276	24.6371	2.68153	0.101518	0.999969	Bcl6	B-cell CLL/lymphoma 6 (Bcl6), mRNA [Source:RefSeq mRNA;Acc:NM_001107084]
NM_001017479	-0.185615	0.879274	4.04967	16.5604	2.6811	0.101546	0.999969	Tmem100	transmembrane protein 100 (Tmem100), mRNA [Source:RefSeq mRNA;Acc:NM_001017479]
NM_001109440	-0.365244	0.776338	0.199207	1.14807	2.67955	0.101645	0.999969	Acot4	acyl-CoA thioesterase 4 (Acot4), mRNA [Source:RefSeq mRNA;Acc:NM_001109440]
NM_199374	-0.393317	0.761377	0.0860058	1.06143	2.6696	0.102282	0.999969	Spata18	spermatogenesis associated 18 (Spata18), mRNA [Source:RefSeq mRNA;Acc:NM_199374]
NM_001013901	0.345658	1.27073	2.61992	6.14716	2.66797	0.102387	0.999969	Pagr1	NA
NM_001106817	0.458258	1.37388	0.279777	1.21401	2.66791	0.10239	0.999969	Bcl9l	B-cell CLL/lymphoma 9-like (Bcl9l), mRNA [Source:RefSeq mRNA;Acc:NM_001106817]
NM_001134970	-0.136293	0.909854	5.58763	48.0887	2.65883	0.102976	0.999969	Sbf2	similar to SET binding factor 2 (RGD1559442), mRNA [Source:RefSeq mRNA;Acc:NM_001134970]
NM_053939	0.383385	1.3044	0.462935	1.37834	2.6572	0.103082	0.999969	Pcdha10	NA
NM_207603	-0.752289	0.593661	-0.166987	0.890701	2.65658	0.103122	0.999969	Fcgr3a	Fc fragment of IgG, low affinity IIIa, receptor (Fcgr3a), mRNA [Source:RefSeq mRNA;Acc:NM_207603]
NM_001277060	0.190091	1.14084	3.58972	12.0396	2.65377	0.103304	0.999969	Cep162	Centrosomal protein of 162 kDa [Source:UniProtKB/Swiss-Prot;Acc:Q4KLH6]
NM_001033066	-0.174983	0.885778	4.81944	28.2355	2.64721	0.103732	0.999969	Ddhd1	DDHD domain containing 1 (Ddhd1), mRNA [Source:RefSeq mRNA;Acc:NM_001033066]
NM_001191657	0.414524	1.33286	1.33041	2.51474	2.64639	0.103785	0.999969	Atp13a5	ATPase type 13A5 (Atp13a5), mRNA [Source:RefSeq mRNA;Acc:NM_001191657]
NM_134387	0.579458	1.49429	-0.0057408	0.996029	2.64514	0.103867	0.999969	Dcxr	dicarbonyl L-xylulose reductase (Dcxr), mRNA [Source:RefSeq mRNA;Acc:NM_134387]
NM_012912	-0.556151	0.680114	4.20627	18.4592	2.63637	0.104442	0.999969	Atf3	activating transcription factor 3 (Atf3), mRNA [Source:RefSeq mRNA;Acc:NM_012912]
NM_001107699	0.483776	1.3984	-0.277458	0.825043	2.63267	0.104686	0.999969	Itga10	integrin, alpha 10 (Itga10), mRNA [Source:RefSeq mRNA;Acc:NM_001107699]
NM_001106249	-0.326486	0.797477	0.976018	1.96703	2.63242	0.104702	0.999969	Siglec5	sialic acid binding Ig-like lectin 5 (Siglec5), mRNA [Source:RefSeq mRNA;Acc:NM_001106249]
NM_001004442	-0.1375	0.909093	6.07573	67.4492	2.62824	0.104978	0.999969	Pdia6	protein disulfide isomerase family A, member 6 (Pdia6), mRNA [Source:RefSeq mRNA;Acc:NM_001004442]
NM_001271191	-0.545977	0.684928	-0.909854	0.532239	2.6281	0.104987	0.999969	Sgol2	shugoshin-like 2 (S. pombe) (Sgol2), mRNA [Source:RefSeq mRNA;Acc:NM_001271191]
NM_001004415	0.377955	1.2995	1.24542	2.37088	2.62295	0.105328	0.999969	Tacc2	transforming, acidic coiled-coil containing protein 2 (Tacc2), transcript variant 1, mRNA [Source:RefSeq mRNA;Acc:NM_001004415]
NM_001191694	0.145403	1.10604	4.38004	20.8221	2.62089	0.105465	0.999969	Nebl	NA
NM_001025657	0.131565	1.09548	5.46682	44.2259	2.6133	0.105971	0.999969	Ssu72	SSU72 RNA polymerase II CTD phosphatase homolog (S. cerevisiae) (Ssu72), mRNA [Source:RefSeq mRNA;Acc:NM_001025657]
NM_001107777	-0.291719	0.816928	1.81609	3.52125	2.61276	0.106007	0.999969	Siglec1	sialic acid binding Ig-like lectin 1, sialoadhesin (Siglec1), mRNA [Source:RefSeq mRNA;Acc:NM_001107777]
NM_130746	0.20592	1.15342	4.89506	29.755	2.60703	0.106391	0.999969	Slc5a6	solute carrier family 5 (sodium/multivitamin and iodide cotransporter), member 6 (Slc5a6), mRNA [Source:RefSeq mRNA;Acc:NM_130746]
NM_021838	0.365827	1.28862	1.06005	2.085	2.6051	0.106521	0.999969	Nos3	nitric oxide synthase 3, endothelial cell (Nos3), mRNA [Source:RefSeq mRNA;Acc:NM_021838]
NM_017019	-0.706527	0.612794	-0.976996	0.508036	2.60205	0.106726	0.999969	Il1a	interleukin 1 alpha (Il1a), mRNA [Source:RefSeq mRNA;Acc:NM_017019]
NM_017233	-0.736713	0.600105	-0.525631	0.694655	2.59332	0.107315	0.999969	Hpd	4-hydroxyphenylpyruvate dioxygenase (Hpd), mRNA [Source:RefSeq mRNA;Acc:NM_017233]
NM_001106854	0.187815	1.13904	3.73389	13.305	2.59327	0.107319	0.999969	RGD1307461	uncharacterized protein LOC300990 [Source:RefSeq peptide;Acc:NP_001100324]
NM_012788	-0.161706	0.893967	4.99793	31.9541	2.59215	0.107395	0.999969	Dlg1	discs, large homolog 1 (Drosophila) (Dlg1), mRNA [Source:RefSeq mRNA;Acc:NM_012788]
NM_012924	-0.153386	0.899138	7.32241	160.054	2.58942	0.10758	0.999969	Cd44	Cd44 molecule (Cd44), mRNA [Source:RefSeq mRNA;Acc:NM_012924]
NM_021840	-0.225766	0.855141	3.23147	9.39225	2.58397	0.10795	0.999969	Hist3h2a	histone cluster 3, H2a (Hist3h2a), mRNA [Source:RefSeq mRNA;Acc:NM_021840]
NM_017351	-0.425642	0.744507	0.127212	1.09218	2.58383	0.10796	0.999969	Itih3	inter-alpha trypsin inhibitor, heavy chain 3 (Itih3), mRNA [Source:RefSeq mRNA;Acc:NM_017351]
NM_001107212	-0.232482	0.851169	2.18618	4.55099	2.58284	0.108027	0.999969	Adamts3	ADAM metallopeptidase with thrombospondin type 1, motif 3 (Adamts3), mRNA [Source:RefSeq mRNA;Acc:NM_001107212]
NM_033237	-0.623697	0.649006	2.65478	6.2975	2.5769	0.108434	0.999969	Gal	galanin/GMAP prepropeptide (Gal), mRNA [Source:RefSeq mRNA;Acc:NM_033237]
NM_032076	-0.278718	0.824323	1.1585	2.23225	2.57606	0.108491	0.999969	Ptger4	prostaglandin E receptor 4 (subtype EP4) (Ptger4), mRNA [Source:RefSeq mRNA;Acc:NM_032076]
NM_001135855	-0.205564	0.867199	5.00397	32.0881	2.57327	0.108683	0.999969	Scara5	scavenger receptor class A, member 5 (putative) (Scara5), mRNA [Source:RefSeq mRNA;Acc:NM_001135855]
NM_001107596	-0.133632	0.911534	5.47819	44.5758	2.57258	0.10873	0.999969	Tmem2	transmembrane protein 2 (Tmem2), mRNA [Source:RefSeq mRNA;Acc:NM_001107596]
NM_053681	-0.361417	0.7784	0.490077	1.40452	2.57129	0.108819	0.999969	S100a3	S100 calcium binding protein A3 (S100a3), mRNA [Source:RefSeq mRNA;Acc:NM_053681]
NM_053522	-0.189466	0.87693	7.71084	209.505	2.56733	0.109092	0.999969	Rhoq	ras homolog family member Q (Rhoq), mRNA [Source:RefSeq mRNA;Acc:NM_053522]
NM_001033691	-0.477393	0.718274	1.524	2.87586	2.56395	0.109325	0.999969	Irf7	interferon regulatory factor 7 (Irf7), mRNA [Source:RefSeq mRNA;Acc:NM_001033691]
NM_138517	-0.758245	0.591215	0.285511	1.21884	2.56195	0.109464	0.999969	Gzmb	granzyme B (granzyme 2, cytotoxic T-lymphocyte-associated serine esterase 1) (Gzmb), mRNA [Source:RefSeq mRNA;Acc:NM_138517]
NM_012977	-0.247476	0.842369	2.45317	5.47618	2.56106	0.109525	0.999969	Lgals9	lectin, galactoside-binding, soluble, 9 (Lgals9), mRNA [Source:RefSeq mRNA;Acc:NM_012977]
NM_001013192	-0.127675	0.915305	6.18552	72.7824	2.56088	0.109538	0.999969	Olfml1	olfactomedin-like 1 (Olfml1), mRNA [Source:RefSeq mRNA;Acc:NM_001013192]
NM_001107076	-0.303766	0.810135	1.65379	3.14658	2.55577	0.109892	0.999969	Rab40b	Rab40b, member RAS oncogene family (Rab40b), mRNA [Source:RefSeq mRNA;Acc:NM_001107076]
NM_001025755	0.210899	1.15741	5.41455	42.6522	2.55439	0.109988	0.999969	MGC116197	similar to RIKEN cDNA 1700001E04 (MGC116197), mRNA [Source:RefSeq mRNA;Acc:NM_001025755]
NM_019278	0.153205	1.11204	5.1165	34.6914	2.54921	0.110349	0.999969	Resp18	regulated endocrine-specific protein 18 (Resp18), mRNA [Source:RefSeq mRNA;Acc:NM_019278]
NM_001024285	-0.356733	0.780931	0.0765963	1.05453	2.54548	0.11061	0.999969	Ahrr	aryl-hydrocarbon receptor repressor (Ahrr), mRNA [Source:RefSeq mRNA;Acc:NM_001024285]
NM_001134595	0.447887	1.36404	-0.173969	0.886401	2.54408	0.110709	0.999969	Slc26a10	solute carrier family 26, member 10 (Slc26a10), mRNA [Source:RefSeq mRNA;Acc:NM_001134595]
NM_001128138	0.362712	1.28584	0.244149	1.18439	2.54374	0.110732	0.999969	Lcn12	NA
NM_001014227	-0.130419	0.913566	5.8879	59.2153	2.54052	0.110958	0.999969	Glod4	glyoxalase domain containing 4 (Glod4), mRNA [Source:RefSeq mRNA;Acc:NM_001014227]
NM_001107038	-0.248993	0.841483	1.79221	3.46346	2.53844	0.111105	0.999969	Stxbp4	syntaxin binding protein 4 (Stxbp4), mRNA [Source:RefSeq mRNA;Acc:NM_001107038]
NM_134374	0.340643	1.26632	0.783835	1.7217	2.53763	0.111162	0.999969	Rnf39	ring finger protein 39 (Rnf39), mRNA [Source:RefSeq mRNA;Acc:NM_134374]
NM_001143858	-0.134866	0.910754	5.38751	41.8603	2.53574	0.111295	0.999969	Dock1	dedicator of cyto-kinesis 1 (Dock1), mRNA [Source:RefSeq mRNA;Acc:NM_001143858]
NM_001106074	-0.450195	0.731944	0.454178	1.37	2.53508	0.111341	0.999969	Crlf1	cytokine receptor-like factor 1 (Crlf1), mRNA [Source:RefSeq mRNA;Acc:NM_001106074]
NM_001107451	0.292381	1.22466	2.19501	4.57892	2.53132	0.111607	0.999969	Slc2a12	solute carrier family 2 (facilitated glucose transporter), member 12 (Slc2a12), mRNA [Source:RefSeq mRNA;Acc:NM_001107451]
NM_153298	0.276845	1.21154	2.40503	5.29648	2.52969	0.111722	0.999969	Sfxn5	sideroflexin 5 (Sfxn5), mRNA [Source:RefSeq mRNA;Acc:NM_153298]
NM_001107626	-0.292397	0.816544	1.00739	2.01027	2.52306	0.112192	0.999969	Ado	2-aminoethanethiol (cysteamine) dioxygenase (Ado), mRNA [Source:RefSeq mRNA;Acc:NM_001107626]
NM_053493	-0.162285	0.893608	3.38538	10.4496	2.52281	0.112211	0.999969	Hacl1	2-hydroxyacyl-CoA lyase 1 (Hacl1), mRNA [Source:RefSeq mRNA;Acc:NM_053493]
NM_001135011	0.315714	1.24463	0.646822	1.56572	2.52031	0.112388	0.999969	Rftn1	raftlin lipid raft linker 1 (Rftn1), mRNA [Source:RefSeq mRNA;Acc:NM_001135011]
NM_145784	-0.194886	0.873642	4.15084	17.7635	2.51598	0.112697	0.999969	Gpr37l1	G protein-coupled receptor 37-like 1 (Gpr37l1), mRNA [Source:RefSeq mRNA;Acc:NM_145784]
NM_001106516	0.662954	1.58332	-0.701633	0.614876	2.51373	0.112859	0.999969	Ankef1	ankyrin repeat and EF-hand domain containing 1 (Ankef1), mRNA [Source:RefSeq mRNA;Acc:NM_001106516]
NM_053468	-0.598271	0.660545	-0.802221	0.573465	2.50712	0.113333	0.999969	Rag1	recombination activating gene 1 (Rag1), mRNA [Source:RefSeq mRNA;Acc:NM_053468]
NM_031984	-0.331824	0.794531	1.71317	3.27881	2.50594	0.113418	0.999969	Calb1	calbindin 1 (Calb1), mRNA [Source:RefSeq mRNA;Acc:NM_031984]
NM_001107235	-0.143056	0.905599	4.77606	27.3991	2.50541	0.113456	0.999969	Sf3a1	splicing factor 3a, subunit 1 (Sf3a1), mRNA [Source:RefSeq mRNA;Acc:NM_001107235]
NM_001271090	-0.23458	0.849932	6.40762	84.8957	2.50415	0.113547	0.999969	Marcks	myristoylated alanine rich protein kinase C substrate (Marcks), mRNA [Source:RefSeq mRNA;Acc:NM_001271090]
NM_001033703	-0.423538	0.745594	-0.511748	0.701372	2.50215	0.113691	0.999969	Apobec3b	apolipoprotein B mRNA editing enzyme, catalytic polypeptide-like 3B (Apobec3b), mRNA [Source:RefSeq mRNA;Acc:NM_001033703]
NM_001107052	0.382757	1.30383	0.660923	1.58109	2.49522	0.114192	0.999969	Arl4d	ADP-ribosylation factor-like 4D (Arl4d), mRNA [Source:RefSeq mRNA;Acc:NM_001107052]
NM_017196	-0.316163	0.803203	2.79968	6.96284	2.48991	0.114578	0.999969	Aif1	allograft inflammatory factor 1 (Aif1), mRNA [Source:RefSeq mRNA;Acc:NM_017196]
NM_001005899	-0.512046	0.701227	-1.01528	0.494733	2.48804	0.114715	0.999969	Clec4a	C-type lectin domain family 4, member A (Clec4a), mRNA [Source:RefSeq mRNA;Acc:NM_001005899]
NM_032060	-0.483526	0.715228	-0.857317	0.551978	2.48737	0.114764	0.999969	C3ar1	complement component 3a receptor 1 (C3ar1), mRNA [Source:RefSeq mRNA;Acc:NM_032060]
NM_001013231	-0.122633	0.91851	8.34843	325.932	2.48732	0.114767	0.999969	Pea15	phosphoprotein enriched in astrocytes 15 (Pea15), mRNA [Source:RefSeq mRNA;Acc:NM_001013231]
NM_001270947	-0.121605	0.919164	5.96064	62.2777	2.4854	0.114907	0.999969	Tp53inp2	tumor protein p53 inducible nuclear protein 2 (Tp53inp2), mRNA [Source:RefSeq mRNA;Acc:NM_001270947]
NM_032612	-0.210044	0.864511	5.18333	36.336	2.48531	0.114914	0.999969	Stat1	signal transducer and activator of transcription 1 (Stat1), transcript variant alpha, mRNA [Source:RefSeq mRNA;Acc:NM_032612]
NM_024375	0.372839	1.2949	0.934486	1.91121	2.48323	0.115066	0.999969	Gdf10	NA
NM_001025627	-0.298212	0.813259	2.24779	4.74955	2.47943	0.115344	0.999969	P3h2	leprecan-like 1 (Leprel1), mRNA [Source:RefSeq mRNA;Acc:NM_001025627]
NM_031548	0.399805	1.31933	-0.169585	0.889098	2.47842	0.115418	0.999969	Scnn1a	sodium channel, nonvoltage-gated 1 alpha (Scnn1a), mRNA [Source:RefSeq mRNA;Acc:NM_031548]
NM_133296	0.294087	1.22611	3.19095	9.13211	2.47798	0.115451	0.999969	Slc6a20	solute carrier family 6 (proline IMINO transporter), member 20 (Slc6a20), mRNA [Source:RefSeq mRNA;Acc:NM_133296]
NM_001191861	-0.26248	0.833654	1.30098	2.46396	2.47525	0.115651	0.999969	Cdk6	cyclin-dependent kinase 6 (Cdk6), mRNA [Source:RefSeq mRNA;Acc:NM_001191861]
NM_138502	-0.159039	0.895621	4.69607	25.9213	2.47132	0.11594	0.999969	Mgll	monoglyceride lipase (Mgll), mRNA [Source:RefSeq mRNA;Acc:NM_138502]
NM_145094	-0.121842	0.919013	5.56776	47.4309	2.46818	0.116172	0.999969	Rab31	RAB31, member RAS oncogene family (Rab31), mRNA [Source:RefSeq mRNA;Acc:NM_145094]
NM_145681	-0.373109	0.772117	0.829202	1.7767	2.46575	0.116352	0.999969	Tnfsf10	tumor necrosis factor (ligand) superfamily, member 10 (Tnfsf10), mRNA [Source:RefSeq mRNA;Acc:NM_145681]
NM_012777	-0.233478	0.850582	7.35307	163.491	2.46161	0.116659	0.999969	Apod	apolipoprotein D (Apod), mRNA [Source:RefSeq mRNA;Acc:NM_012777]
NM_001130565	0.344957	1.27011	1.05413	2.07646	2.46144	0.116672	0.999969	Fam83h	family with sequence similarity 83, member H (Fam83h), mRNA [Source:RefSeq mRNA;Acc:NM_001130565]
NM_013083	-0.214126	0.862068	8.20692	295.48	2.45534	0.117126	0.999969	Hspa5	heat shock protein 5 (Hspa5), mRNA [Source:RefSeq mRNA;Acc:NM_013083]
NM_001024784	0.133524	1.09697	4.9321	30.5288	2.45122	0.117433	0.999969	Nfx1	nuclear transcription factor, X-box binding 1 (Nfx1), mRNA [Source:RefSeq mRNA;Acc:NM_001024784]
NM_001107573	0.471358	1.38641	-0.793471	0.576954	2.45095	0.117454	0.999969	Tigd3	tigger transposable element derived 3 (Tigd3), mRNA [Source:RefSeq mRNA;Acc:NM_001107573]
NM_001044279	-0.364435	0.776773	-0.108128	0.927791	2.45033	0.1175	0.999969	Liph	lipase, member H (Liph), mRNA [Source:RefSeq mRNA;Acc:NM_001044279]
NM_130821	-0.540426	0.687568	-0.658354	0.633601	2.44797	0.117677	0.999969	Samsn1	SAM domain, SH3 domain and nuclear localization signals, 1 (Samsn1), mRNA [Source:RefSeq mRNA;Acc:NM_130821]
NM_019194	0.216441	1.16186	5.66924	50.8874	2.44689	0.117758	0.999969	Tef	thyrotrophic embryonic factor (Tef), mRNA [Source:RefSeq mRNA;Acc:NM_019194]
NM_012650	-0.356072	0.781289	0.554529	1.46869	2.44621	0.117809	0.999969	Shbg	sex hormone binding globulin (Shbg), mRNA [Source:RefSeq mRNA;Acc:NM_012650]
NM_021835	-0.187524	0.878111	5.2177	37.212	2.44533	0.117875	0.999969	Jun	jun proto-oncogene (Jun), mRNA [Source:RefSeq mRNA;Acc:NM_021835]
NM_001191692	-0.144412	0.904748	4.971	31.3631	2.43839	0.118398	0.999969	Lrrc16a	leucine rich repeat containing 16A (Lrrc16a), mRNA [Source:RefSeq mRNA;Acc:NM_001191692]
NM_031557	0.487906	1.40241	0.269325	1.20524	2.43834	0.118401	0.999969	Ptgis	prostaglandin I2 (prostacyclin) synthase (Ptgis), mRNA [Source:RefSeq mRNA;Acc:NM_031557]
NM_031621	0.251658	1.19057	3.13429	8.7804	2.43484	0.118666	0.999969	Sh2b3	SH2B adaptor protein 3 (Sh2b3), mRNA [Source:RefSeq mRNA;Acc:NM_031621]
NM_013081	-0.131389	0.912952	5.28617	39.0209	2.43292	0.118812	0.999969	Ptk2	protein tyrosine kinase 2 (Ptk2), mRNA [Source:RefSeq mRNA;Acc:NM_013081]
NM_001107877	0.237699	1.17911	3.65664	12.6112	2.43009	0.119026	0.999969	Adamts9	ADAM metallopeptidase with thrombospondin type 1 motif, 9 (Adamts9), mRNA [Source:RefSeq mRNA;Acc:NM_001107877]
NM_001169139	-0.436168	0.739095	0.361588	1.28484	2.43004	0.11903	0.999969	Ckap2	cytoskeleton associated protein 2 (Ckap2), mRNA [Source:RefSeq mRNA;Acc:NM_001169139]
NM_017166	-0.124194	0.917517	7.18142	145.152	2.42989	0.119041	0.999969	Stmn1	stathmin 1 (Stmn1), mRNA [Source:RefSeq mRNA;Acc:NM_017166]
NM_031717	-0.161769	0.893928	4.07084	16.8053	2.42959	0.119064	0.999969	Amotl2	angiomotin like 2 (Amotl2), mRNA [Source:RefSeq mRNA;Acc:NM_031717]
NM_031644	-0.475105	0.719414	-0.746446	0.59607	2.42377	0.119507	0.999969	Hpgds	hematopoietic prostaglandin D synthase (Hpgds), mRNA [Source:RefSeq mRNA;Acc:NM_031644]
NM_019386	-0.263311	0.833174	3.05986	8.33894	2.42236	0.119615	0.999969	Tgm2	transglutaminase 2, C polypeptide (Tgm2), mRNA [Source:RefSeq mRNA;Acc:NM_019386]
NM_001108015	-0.159435	0.895376	6.22895	75.0066	2.41557	0.120134	0.999969	Trib2	tribbles homolog 2 (Drosophila) (Trib2), mRNA [Source:RefSeq mRNA;Acc:NM_001108015]
NM_001004209	-0.125988	0.916376	5.71785	52.6312	2.41546	0.120143	0.999969	Hsd17b11	hydroxysteroid (17-beta) dehydrogenase 11 (Hsd17b11), mRNA [Source:RefSeq mRNA;Acc:NM_001004209]
NM_173839	-0.233809	0.850387	3.75056	13.4596	2.41462	0.120207	0.999969	Tph2	tryptophan hydroxylase 2 (Tph2), mRNA [Source:RefSeq mRNA;Acc:NM_173839]
NM_001191680	0.561686	1.47599	-0.763481	0.589073	2.41315	0.12032	0.999969	Mfsd10	major facilitator superfamily domain containing 10 (Mfsd10), mRNA [Source:RefSeq mRNA;Acc:NM_001191680]
NM_203337	-0.175754	0.885305	4.37695	20.7775	2.41181	0.120423	0.999969	St3gal4	ST3 beta-galactoside alpha-2,3-sialyltransferase 4 (St3gal4), mRNA [Source:RefSeq mRNA;Acc:NM_203337]
NM_001109540	-0.359543	0.779412	0.556544	1.47074	2.40784	0.120729	0.999969	Nkain3	Na+/K+ transporting ATPase interacting 3 (Nkain3), mRNA [Source:RefSeq mRNA;Acc:NM_001109540]
NM_021776	-0.595466	0.661831	1.09237	2.13225	2.39908	0.121407	0.999969	Ecel1	endothelin converting enzyme-like 1 (Ecel1), mRNA [Source:RefSeq mRNA;Acc:NM_021776]
NM_022005	-0.186675	0.878628	5.42885	43.0772	2.39376	0.121821	0.999969	Fxyd6	FXYD domain-containing ion transport regulator 6 (Fxyd6), mRNA [Source:RefSeq mRNA;Acc:NM_022005]
NM_001109163	-0.65256	0.63615	4.02736	16.3063	2.38874	0.122212	0.999969	Fam111a	family with sequence similarity 111, member A (Fam111a), mRNA [Source:RefSeq mRNA;Acc:NM_001109163]
NM_017159	-0.532254	0.691473	-1.13581	0.455079	2.38852	0.12223	0.999969	Hal	histidine ammonia lyase (Hal), mRNA [Source:RefSeq mRNA;Acc:NM_017159]
NM_001245978	0.415465	1.33373	0.193619	1.14363	2.38738	0.122319	0.999969	Frem2	Fras1 related extracellular matrix protein 2 (Frem2), mRNA [Source:RefSeq mRNA;Acc:NM_001245978]
NM_012721	0.205173	1.15282	3.42074	10.7089	2.38519	0.12249	0.999969	P2rx6	purinergic receptor P2X, ligand-gated ion channel, 6 (P2rx6), mRNA [Source:RefSeq mRNA;Acc:NM_012721]
NM_198767	0.185362	1.1371	2.85747	7.24741	2.38476	0.122524	0.999969	Pde8a	phosphodiesterase 8A (Pde8a), mRNA [Source:RefSeq mRNA;Acc:NM_198767]
NM_001108479	0.283168	1.21686	1.8848	3.69301	2.38343	0.122628	0.999969	Vstm2b	V-set and transmembrane domain containing 2B (Vstm2b), mRNA [Source:RefSeq mRNA;Acc:NM_001108479]
NM_080907	-0.139267	0.90798	4.52703	23.0553	2.38066	0.122846	0.999969	Ppp4r1	protein phosphatase 4, regulatory subunit 1 (Ppp4r1), mRNA [Source:RefSeq mRNA;Acc:NM_080907]
NM_053658	0.160694	1.11782	6.59134	96.4254	2.37536	0.123263	0.999969	Gng3	guanine nucleotide binding protein (G protein), gamma 3 (Gng3), mRNA [Source:RefSeq mRNA;Acc:NM_053658]
NM_019318	-0.164529	0.89222	4.1063	17.2234	2.37096	0.123611	0.999969	Maf	v-maf avian musculoaponeurotic fibrosarcoma oncogene homolog (Maf), mRNA [Source:RefSeq mRNA;Acc:NM_019318]
NM_152790	-0.133036	0.91191	5.18559	36.3931	2.37065	0.123636	0.999969	Carhsp1	calcium regulated heat stable protein 1 (Carhsp1), mRNA [Source:RefSeq mRNA;Acc:NM_152790]
NM_022931	0.267984	1.20412	2.9168	7.55167	2.36722	0.123908	0.999969	Rims3	regulating synaptic membrane exocytosis 3 (Rims3), mRNA [Source:RefSeq mRNA;Acc:NM_022931]
NM_001109501	-0.146961	0.903151	3.9655	15.622	2.3666	0.123957	0.999969	Arhgap10	Rho GTPase activating protein 10 (Arhgap10), mRNA [Source:RefSeq mRNA;Acc:NM_001109501]
NM_001191831	0.259797	1.19731	1.45911	2.74938	2.36595	0.124008	0.999969	Dcp1a	DCP1 decapping enzyme homolog A (S. cerevisiae) (Dcp1a), mRNA [Source:RefSeq mRNA;Acc:NM_001191831]
NM_001108149	0.132239	1.09599	5.45128	43.7521	2.36253	0.12428	0.999969	Peak1	similar to RIKEN cDNA C230081A13 (RGD1312026), mRNA [Source:RefSeq mRNA;Acc:NM_001108149]
NM_053539	-0.194545	0.873848	6.69572	103.66	2.36244	0.124288	0.999969	Idi1	isopentenyl-diphosphate delta isomerase 1 (Idi1), mRNA [Source:RefSeq mRNA;Acc:NM_053539]
NM_001109305	0.475039	1.38996	-0.93757	0.522112	2.35977	0.1245	0.999969	Tmem182	transmembrane protein 182 (Tmem182), mRNA [Source:RefSeq mRNA;Acc:NM_001109305]
NM_001004206	-0.127191	0.915612	4.58664	24.0279	2.35792	0.124648	0.999969	Pa2g4	proliferation-associated 2G4 (Pa2g4), mRNA [Source:RefSeq mRNA;Acc:NM_001004206]
NM_053504	-0.386009	0.765244	5.18379	36.3477	2.357	0.124722	0.999969	Prss12	protease, serine, 12 neurotrypsin (motopsin) (Prss12), mRNA [Source:RefSeq mRNA;Acc:NM_053504]
NM_012592	0.162972	1.11959	4.08944	17.0234	2.35612	0.124792	0.999969	Ivd	isovaleryl-CoA dehydrogenase (Ivd), mRNA [Source:RefSeq mRNA;Acc:NM_012592]
NM_001130502	-0.231244	0.8519	2.15126	4.44215	2.35137	0.125173	0.999969	Fam83f	family with sequence similarity 83, member F (Fam83f), mRNA [Source:RefSeq mRNA;Acc:NM_001130502]
NM_001105797	0.465273	1.38058	1.41549	2.66751	2.34781	0.12546	0.999969	Slc16a11	NA
NM_134365	0.67905	1.60109	-1.26015	0.4175	2.34763	0.125473	0.999969	Atp5f1	ATP synthase, H+ transporting, mitochondrial Fo complex, subunit B1 (Atp5f1), mRNA [Source:RefSeq mRNA;Acc:NM_134365]
NM_024157	-0.15962	0.895261	3.67661	12.787	2.34324	0.125828	0.999969	Cfi	complement factor I (Cfi), mRNA [Source:RefSeq mRNA;Acc:NM_024157]
NM_001106471	-0.121304	0.919356	5.60555	48.6899	2.33876	0.12619	0.999969	Papss1	NA
NM_001170398	0.129421	1.09385	6.72954	106.119	2.33194	0.126744	0.999969	Fry	NA
NM_001011908	-0.529458	0.692815	1.41543	2.66739	2.32915	0.126971	0.999969	Spta1	spectrin, alpha, erythrocytic 1 (elliptocytosis 2) (Spta1), mRNA [Source:RefSeq mRNA;Acc:NM_001011908]
NM_001008324	0.103657	1.07449	7.17322	144.329	2.32909	0.126976	0.999969	Eif4b	eukaryotic translation initiation factor 4B (Eif4b), mRNA [Source:RefSeq mRNA;Acc:NM_001008324]
NM_001170455	0.122079	1.0883	5.07287	33.6579	2.32744	0.127111	0.999969	Tada2b	transcriptional adaptor 2B (Tada2b), mRNA [Source:RefSeq mRNA;Acc:NM_001170455]
NM_001191991	-0.173678	0.88658	3.20918	9.24823	2.3252	0.127294	0.999969	Fam19a5	family with sequence similarity 19 (chemokine (C-C motif)-like), member A5 (Fam19a5), mRNA [Source:RefSeq mRNA;Acc:NM_001191991]
NM_001109382	0.483244	1.39788	0.318753	1.24725	2.32149	0.127598	0.999969	Vasn	vasorin (Vasn), mRNA [Source:RefSeq mRNA;Acc:NM_001109382]
NM_080886	-0.14468	0.90458	7.19731	146.759	2.32108	0.127632	0.999969	Msmo1	methylsterol monooxygenase 1 (Msmo1), mRNA [Source:RefSeq mRNA;Acc:NM_080886]
NM_145776	0.427176	1.3446	0.807536	1.75022	2.32022	0.127702	0.999969	Slc38a3	solute carrier family 38, member 3 (Slc38a3), mRNA [Source:RefSeq mRNA;Acc:NM_145776]
NM_053923	-0.252759	0.83929	1.74047	3.34144	2.31592	0.128055	0.999969	Pik3c2g	phosphatidylinositol-4-phosphate 3-kinase, catalytic subunit type 2 gamma (Pik3c2g), mRNA [Source:RefSeq mRNA;Acc:NM_053923]
NM_001137647	0.180013	1.13289	3.52813	11.5364	2.30583	0.12889	0.999969	Sh3bgrl2	SH3 domain binding glutamic acid-rich protein like 2 (Sh3bgrl2), mRNA [Source:RefSeq mRNA;Acc:NM_001137647]
NM_019226	0.156088	1.11426	8.89657	476.578	2.30248	0.129168	0.999969	Dync1h1	dynein cytoplasmic 1 heavy chain 1 (Dync1h1), mRNA [Source:RefSeq mRNA;Acc:NM_019226]
NM_001134604	0.305185	1.23558	1.69038	3.22741	2.30221	0.12919	0.999969	Cytl1	cytokine like 1 (Cytl1), mRNA [Source:RefSeq mRNA;Acc:NM_001134604]
NM_133575	-0.385445	0.765543	-0.034738	0.976209	2.29715	0.129611	0.999969	Il1rl2	interleukin 1 receptor-like 2 (Il1rl2), mRNA [Source:RefSeq mRNA;Acc:NM_133575]
NM_017294	0.249214	1.18856	3.38188	10.4243	2.29285	0.129971	0.999969	Pacsin1	NA
NM_001108053	-0.236534	0.848782	1.82234	3.53653	2.29104	0.130123	0.999969	Otub2	OTU domain, ubiquitin aldehyde binding 2 (Otub2), mRNA [Source:RefSeq mRNA;Acc:NM_001108053]
NM_001013142	-0.442898	0.735655	-0.11998	0.9202	2.29033	0.130182	0.999969	Cmtm2a	CKLF-like MARVEL transmembrane domain containing 2A (Cmtm2a), mRNA [Source:RefSeq mRNA;Acc:NM_001013142]
NM_148890	0.398967	1.31856	-0.0861372	0.942042	2.28743	0.130426	0.999969	Msi1	musashi RNA-binding protein 1 (Msi1), mRNA [Source:RefSeq mRNA;Acc:NM_148890]
NM_053336	0.540779	1.45476	-0.948249	0.518261	2.28057	0.131004	0.999969	Ager	advanced glycosylation end product-specific receptor (Ager), mRNA [Source:RefSeq mRNA;Acc:NM_053336]
NM_001007797	-0.192102	0.875329	4.19077	18.262	2.27959	0.131086	0.999969	Arrdc3	arrestin domain containing 3 (Arrdc3), mRNA [Source:RefSeq mRNA;Acc:NM_001007797]
NM_001014057	-0.208028	0.86572	2.15648	4.45827	2.27507	0.13147	0.999969	Tsen2	tRNA splicing endonuclease 2 homolog (S. cerevisiae) (Tsen2), mRNA [Source:RefSeq mRNA;Acc:NM_001014057]
NM_001105908	0.138074	1.10044	4.12175	17.4088	2.27437	0.131529	0.999969	Pms2	postmeiotic segregation increased 2 (S. cerevisiae) (Pms2), mRNA [Source:RefSeq mRNA;Acc:NM_001105908]
NM_001013894	0.467068	1.3823	1.64145	3.11978	2.27253	0.131685	0.999969	Lilrb4	leukocyte immunoglobulin-like receptor, subfamily B, member 4 (Lilrb4), mRNA [Source:RefSeq mRNA;Acc:NM_001013894]
NM_001108267	-0.33331	0.793713	0.665211	1.5858	2.27158	0.131765	0.999969	Tfap4	transcription factor AP-4 (Tfap4), mRNA [Source:RefSeq mRNA;Acc:NM_001108267]
NM_057125	0.480159	1.3949	0.665914	1.58657	2.27117	0.1318	0.999969	Pex6	peroxisomal biogenesis factor 6 (Pex6), mRNA [Source:RefSeq mRNA;Acc:NM_057125]
NM_031563	-0.120728	0.919723	4.81031	28.0575	2.27025	0.131879	0.999969	Ybx1	Y box binding protein 1 (Ybx1), mRNA [Source:RefSeq mRNA;Acc:NM_031563]
NM_138885	0.116963	1.08445	6.47574	89.0007	2.2701	0.131892	0.999969	Golgb1	golgin B1 (Golgb1), mRNA [Source:RefSeq mRNA;Acc:NM_138885]
NM_001191945	-0.620261	0.650553	1.51096	2.85	2.26757	0.132107	0.999969	Ptprh	protein tyrosine phosphatase, receptor type, H (Ptprh), mRNA [Source:RefSeq mRNA;Acc:NM_001191945]
NM_022245	-0.12057	0.919824	5.38773	41.8666	2.26532	0.132299	0.999969	Cyb5a	cytochrome b5 type A (microsomal) (Cyb5a), mRNA [Source:RefSeq mRNA;Acc:NM_022245]
NM_052799	-0.480841	0.71656	0.314895	1.24392	2.26168	0.13261	0.999969	Nos1	nitric oxide synthase 1, neuronal (Nos1), mRNA [Source:RefSeq mRNA;Acc:NM_052799]
NM_001270981	0.206687	1.15404	3.41889	10.6952	2.26097	0.132671	0.999969	Fndc5	fibronectin type III domain containing 5 [Source:MGI Symbol;Acc:MGI:1917614]
NM_053401	0.118268	1.08543	5.10097	34.3199	2.25482	0.133199	0.999969	Ngfrap1	nerve growth factor receptor (TNFRSF16) associated protein 1 (Ngfrap1), mRNA [Source:RefSeq mRNA;Acc:NM_053401]
NM_001106675	0.349519	1.27414	0.392965	1.31309	2.25223	0.133422	0.999969	Echdc2	enoyl CoA hydratase domain containing 2 (Echdc2), mRNA [Source:RefSeq mRNA;Acc:NM_001106675]
NM_001037218	-0.400886	0.757393	-0.228431	0.853563	2.25173	0.133465	0.999969	Radil	Ras association and DIL domains (Radil), mRNA [Source:RefSeq mRNA;Acc:NM_001037218]
NM_019274	0.273101	1.2084	1.2423	2.36576	2.25135	0.133498	0.999969	Colq	NA
NM_001100888	0.435651	1.35252	-0.942229	0.520428	2.25097	0.13353	0.999969	St6gal2	ST6 beta-galactosamide alpha-2,6-sialyltranferase 2 (St6gal2), mRNA [Source:RefSeq mRNA;Acc:NM_001100888]
NM_145098	-0.12691	0.915791	4.8825	29.497	2.2481	0.133779	0.999969	Nrp1	neuropilin 1 (Nrp1), mRNA [Source:RefSeq mRNA;Acc:NM_145098]
NM_001101007	-0.577466	0.67014	-1.05712	0.48059	2.24479	0.134065	0.999969	LOC683313	NA
NM_023978	0.338929	1.26482	3.27084	9.65207	2.24077	0.134414	0.999969	Per3	period circadian clock 3 (Per3), mRNA [Source:RefSeq mRNA;Acc:NM_023978]
NM_080693	0.326973	1.25438	1.33925	2.53021	2.24061	0.134428	0.999969	Cacng5	calcium channel, voltage-dependent, gamma subunit 5 (Cacng5), mRNA [Source:RefSeq mRNA;Acc:NM_080693]
NM_031360	0.388837	1.30934	-0.18562	0.879271	2.23931	0.134541	0.999969	Smpd2	sphingomyelin phosphodiesterase 2, neutral membrane (Smpd2), mRNA [Source:RefSeq mRNA;Acc:NM_031360]
NM_031315	-0.323565	0.799093	2.08216	4.23442	2.23898	0.134569	0.999969	Acot1	acyl-CoA thioesterase 1 (Acot1), mRNA [Source:RefSeq mRNA;Acc:NM_031315]
NM_031971	-0.195325	0.873376	2.83182	7.11973	2.23891	0.134576	0.999969	Hspa1a	heat shock 70kD protein 1A (Hspa1a), mRNA [Source:RefSeq mRNA;Acc:NM_031971]
NM_017097	-0.160846	0.8945	4.29646	19.6501	2.23862	0.134601	0.999969	Ctsc	cathepsin C (Ctsc), mRNA [Source:RefSeq mRNA;Acc:NM_017097]
NM_001170577	-0.201555	0.869613	2.91722	7.55387	2.23718	0.134726	0.999969	Zfp167	zinc finger protein 167 (Zfp167), mRNA [Source:RefSeq mRNA;Acc:NM_001170577]
NM_001107772	0.196217	1.14569	3.42723	10.7572	2.23703	0.13474	0.999969	Zc3h6	zinc finger CCCH type containing 6 (Zc3h6), mRNA [Source:RefSeq mRNA;Acc:NM_001107772]
NM_001134627	-0.365674	0.776106	-0.0292503	0.979929	2.23536	0.134885	0.999969	RGD1563015	NA
NM_001105735	-0.156683	0.897085	4.54734	23.3822	2.23473	0.13494	0.999969	Litaf	lipopolysaccharide-induced TNF factor (Litaf), mRNA [Source:RefSeq mRNA;Acc:NM_001105735]
NM_181090	0.114304	1.08245	8.7329	425.465	2.2321	0.13517	0.999969	Slc38a2	solute carrier family 38, member 2 (Slc38a2), mRNA [Source:RefSeq mRNA;Acc:NM_181090]
NM_001024899	-0.363278	0.777396	0.294703	1.22663	2.22997	0.135356	0.999969	Sufu	suppressor of fused homolog (Drosophila) (Sufu), mRNA [Source:RefSeq mRNA;Acc:NM_001024899]
NM_023976	-0.301215	0.811569	6.16715	71.8615	2.22896	0.135445	0.999969	Prx	periaxin (Prx), mRNA [Source:RefSeq mRNA;Acc:NM_023976]
NM_053734	0.20807	1.15514	3.14389	8.83904	2.22652	0.135659	0.999969	Ncf1	neutrophil cytosolic factor 1 (Ncf1), mRNA [Source:RefSeq mRNA;Acc:NM_053734]
NM_013149	-0.176956	0.884567	3.50087	11.3205	2.22648	0.135662	0.999969	Ahr	aryl hydrocarbon receptor (Ahr), mRNA [Source:RefSeq mRNA;Acc:NM_013149]
NM_021587	-0.230625	0.852266	3.44736	10.9083	2.2167	0.136524	0.999969	Ltbp1	latent transforming growth factor beta binding protein 1 (Ltbp1), mRNA [Source:RefSeq mRNA;Acc:NM_021587]
NM_001109127	0.455515	1.37127	-0.591847	0.663493	2.21608	0.136579	0.999969	Cbln1	cerebellin 1 precursor (Cbln1), mRNA [Source:RefSeq mRNA;Acc:NM_001109127]
NM_001039611	-0.199619	0.870781	2.60908	6.10114	2.20971	0.137144	0.999969	Nsmce1	non-SMC element 1 homolog (S. cerevisiae) (Nsmce1), mRNA [Source:RefSeq mRNA;Acc:NM_001039611]
NM_001108750	-0.144995	0.904383	5.84153	57.3425	2.20778	0.137316	0.999969	Cpne8	copine VIII (Cpne8), mRNA [Source:RefSeq mRNA;Acc:NM_001108750]
NM_001271251	-0.182212	0.881351	3.84831	14.4031	2.206	0.137475	0.999969	Pdzrn3	PDZ domain containing RING finger 3 (Pdzrn3), mRNA [Source:RefSeq mRNA;Acc:NM_001271251]
NM_134350	-0.274388	0.826801	5.55401	46.981	2.2023	0.137805	0.999969	Mx2	myxovirus (influenza virus) resistance 2 (Mx2), mRNA [Source:RefSeq mRNA;Acc:NM_134350]
NM_001013182	-0.161292	0.894224	3.92338	15.1724	2.20229	0.137805	0.999969	Hn1l	hematological and neurological expressed 1-like (Hn1l), mRNA [Source:RefSeq mRNA;Acc:NM_001013182]
NM_033653	-0.144014	0.904998	6.37789	83.1643	2.1989	0.13811	0.999969	Maoa	monoamine oxidase A (Maoa), mRNA [Source:RefSeq mRNA;Acc:NM_033653]
NM_019292	-1.07704	0.474002	0.978415	1.9703	2.19873	0.138124	0.999969	Car3	carbonic anhydrase 3 (Car3), mRNA [Source:RefSeq mRNA;Acc:NM_019292]
NM_139043	0.170035	1.12509	3.30901	9.91086	2.1964	0.138334	0.999969	Exoc8	exocyst complex component 8 (Exoc8), mRNA [Source:RefSeq mRNA;Acc:NM_139043]
NM_022177	-0.21478	0.861678	3.08204	8.46809	2.19382	0.138565	0.999969	Cxcl12	chemokine (C-X-C motif) ligand 12 (Cxcl12), transcript variant 1, mRNA [Source:RefSeq mRNA;Acc:NM_022177]
NM_001170600	-0.2946	0.815298	3.85957	14.516	2.1914	0.138783	0.999969	Myh11	myosin, heavy chain 11, smooth muscle (Myh11), mRNA [Source:RefSeq mRNA;Acc:NM_001170600]
NM_001109068	0.240233	1.18118	1.53014	2.88813	2.18946	0.138958	0.999969	Pm20d1	peptidase M20 domain containing 1 (Pm20d1), mRNA [Source:RefSeq mRNA;Acc:NM_001109068]
NM_001107100	-0.320275	0.800917	1.68697	3.2198	2.18834	0.139059	0.999969	Col8a1	collagen, type VIII, alpha 1 (Col8a1), mRNA [Source:RefSeq mRNA;Acc:NM_001107100]
NM_053608	0.296975	1.22857	2.25577	4.7759	2.18721	0.139161	0.999969	Kcnj13	potassium inwardly-rectifying channel, subfamily J, member 13 (Kcnj13), mRNA [Source:RefSeq mRNA;Acc:NM_053608]
NM_001107221	0.395089	1.31502	0.653926	1.57344	2.17718	0.140071	0.999969	C1qtnf7	C1q and tumor necrosis factor related protein 7 (C1qtnf7), mRNA [Source:RefSeq mRNA;Acc:NM_001107221]
NM_133405	0.137195	1.09976	5.52965	46.1946	2.17656	0.140127	0.999969	Cry2	cryptochrome 2 (photolyase-like) (Cry2), mRNA [Source:RefSeq mRNA;Acc:NM_133405]
NM_024399	-0.195152	0.873481	5.2369	37.7105	2.17511	0.140259	0.999969	Aspa	aspartoacylase (Aspa), mRNA [Source:RefSeq mRNA;Acc:NM_024399]
NM_001107587	-0.177546	0.884206	3.94518	15.4035	2.1743	0.140333	0.999969	Slitrk2	SLIT and NTRK-like family, member 2 (Slitrk2), mRNA [Source:RefSeq mRNA;Acc:NM_001107587]
NM_145095	-0.185413	0.879397	2.46009	5.50249	2.17367	0.14039	0.999969	Kcnh8	potassium voltage-gated channel, subfamily H (eag-related), member 8 (Kcnh8), mRNA [Source:RefSeq mRNA;Acc:NM_145095]
NM_031022	-0.345806	0.786868	2.25821	4.78396	2.16917	0.140803	0.999969	Cspg4	chondroitin sulfate proteoglycan 4 (Cspg4), mRNA [Source:RefSeq mRNA;Acc:NM_031022]
NM_001009486	-0.388574	0.763884	1.20739	2.30919	2.16703	0.140998	0.999969	Klra1	killer cell lectin-like receptor, subfamily A, member 1 (Klra1), mRNA [Source:RefSeq mRNA;Acc:NM_001009486]
NM_001079886	-0.342092	0.788896	1.40319	2.64486	2.1657	0.141121	0.999969	Cuedc2	CUE domain containing 2 (Cuedc2), mRNA [Source:RefSeq mRNA;Acc:NM_001079886]
NM_001134863	-0.151591	0.900257	4.02679	16.2999	2.16132	0.141523	0.999969	Stox2	storkhead box 2 (Stox2), transcript variant 1, mRNA [Source:RefSeq mRNA;Acc:NM_001134863]
NM_001105994	-0.292023	0.816756	1.37026	2.58518	2.15789	0.141839	0.999969	Ephx4	epoxide hydrolase 4 (Ephx4), mRNA [Source:RefSeq mRNA;Acc:NM_001105994]
NM_013122	0.349853	1.27443	2.64521	6.25587	2.15771	0.141856	0.999969	Igfbp2	insulin-like growth factor binding protein 2 (Igfbp2), mRNA [Source:RefSeq mRNA;Acc:NM_013122]
NM_001107319	0.386815	1.3075	-0.526438	0.694267	2.15764	0.141862	0.999969	Unc5d	unc-5 homolog D (C. elegans) (Unc5d), mRNA [Source:RefSeq mRNA;Acc:NM_001107319]
NM_001106128	-0.365877	0.775997	0.323882	1.25169	2.1572	0.141903	0.999969	Ly86	lymphocyte antigen 86 (Ly86), mRNA [Source:RefSeq mRNA;Acc:NM_001106128]
NM_001128195	-0.193268	0.874622	2.53404	5.7919	2.15503	0.142104	0.999969	Bag2	Bcl2-associated athanogene 2 (Bag2), mRNA [Source:RefSeq mRNA;Acc:NM_001128195]
NM_052800	-0.407206	0.754082	0.01922	1.01341	2.14411	0.143118	0.999969	Tk1	thymidine kinase 1, soluble (Tk1), mRNA [Source:RefSeq mRNA;Acc:NM_052800]
NM_012874	-0.42854	0.743013	-0.662509	0.631779	2.14354	0.143172	0.999969	Ros1	c-ros oncogene 1 , receptor tyrosine kinase (Ros1), mRNA [Source:RefSeq mRNA;Acc:NM_012874]
NM_012789	0.237206	1.17871	4.35779	20.5034	2.14341	0.143183	0.999969	Dpp4	dipeptidylpeptidase 4 (Dpp4), mRNA [Source:RefSeq mRNA;Acc:NM_012789]
NM_017197	-0.352106	0.783439	0.330729	1.25765	2.14297	0.143225	0.999969	Celf2	CUGBP, Elav-like family member 2 (Celf2), transcript variant 1, mRNA [Source:RefSeq mRNA;Acc:NM_017197]
NM_012931	0.36673	1.28943	2.36502	5.1516	2.14025	0.143479	0.999969	Bcar1	breast cancer anti-estrogen resistance 1 (Bcar1), mRNA [Source:RefSeq mRNA;Acc:NM_012931]
NM_001109239	0.16204	1.11887	4.21178	18.5298	2.13893	0.143602	0.999969	RGD1560028	uncharacterized protein LOC500157 [Source:RefSeq peptide;Acc:NP_001102709]
NM_138530	0.463405	1.37879	0.956056	1.94	2.13668	0.143813	0.999969	Pbld1	phenazine biosynthesis-like protein domain containing 1 (Pbld1), mRNA [Source:RefSeq mRNA;Acc:NM_138530]
NM_001115039	0.119133	1.08608	4.83161	28.4747	2.12814	0.144616	0.999969	Ap3s2	adaptor-related protein complex 3, sigma 2 subunit (Ap3s2), mRNA [Source:RefSeq mRNA;Acc:NM_001115039]
NM_001106104	-0.154528	0.898426	4.82499	28.3444	2.1281	0.14462	0.999969	Ptpdc1	protein tyrosine phosphatase domain containing 1 (Ptpdc1), mRNA [Source:RefSeq mRNA;Acc:NM_001106104]
NM_001033997	0.16222	1.11901	3.59961	12.1224	2.1246	0.144951	0.999969	Ubox5	U-box domain containing 5 (Ubox5), mRNA [Source:RefSeq mRNA;Acc:NM_001033997]
NM_001008863	-0.159929	0.895069	4.79214	27.7063	2.12403	0.145004	0.999969	Usp54	ubiquitin specific peptidase 54 (Usp54), mRNA [Source:RefSeq mRNA;Acc:NM_001008863]
NM_021684	0.356131	1.27999	0.595355	1.51084	2.12094	0.145297	0.999969	Adcy10	adenylate cyclase 10 (soluble) (Adcy10), mRNA [Source:RefSeq mRNA;Acc:NM_021684]
NM_053445	-0.105457	0.92951	6.8536	115.649	2.11726	0.145647	0.999969	Fads1	fatty acid desaturase 1 (Fads1), mRNA [Source:RefSeq mRNA;Acc:NM_053445]
NM_001109447	-0.383804	0.766414	-0.174123	0.886306	2.11675	0.145696	0.999969	Gal3st1	galactose-3-O-sulfotransferase 1 (Gal3st1), mRNA [Source:RefSeq mRNA;Acc:NM_001109447]
NM_001106881	0.387481	1.30811	0.241952	1.18259	2.11525	0.145838	0.999969	Mocs1	molybdenum cofactor synthesis 1 (Mocs1), mRNA [Source:RefSeq mRNA;Acc:NM_001106881]
NM_001106296	0.269439	1.20534	4.8446	28.7323	2.11481	0.145881	0.999969	Fam57b	family with sequence similarity 57, member B (Fam57b), mRNA [Source:RefSeq mRNA;Acc:NM_001106296]
NM_001009645	-0.299342	0.812623	1.50977	2.84765	2.11121	0.146223	0.999969	Kif22	kinesin family member 22 (Kif22), mRNA [Source:RefSeq mRNA;Acc:NM_001009645]
NM_001105860	-0.206246	0.86679	2.75859	6.76733	2.11058	0.146284	0.999969	Mzt2b	mitotic spindle organizing protein 2B (Mzt2b), mRNA [Source:RefSeq mRNA;Acc:NM_001105860]
NM_019217	0.126376	1.09155	12.4771	5701.54	2.10999	0.14634	0.999969	Map1b	microtubule-associated protein 1B (Map1b), mRNA [Source:RefSeq mRNA;Acc:NM_019217]
NM_019266	0.112366	1.081	6.86912	116.899	2.10946	0.146391	0.999969	Scn8a	NA
NM_012970	0.128442	1.09311	6.59771	96.8519	2.10853	0.14648	0.999969	Kcna2	potassium voltage-gated channel, shaker-related subfamily, member 2 (Kcna2), mRNA [Source:RefSeq mRNA;Acc:NM_012970]
NM_001098788	-0.552445	0.681864	0.481035	1.39574	2.10686	0.14664	0.999969	Dhx58	DEXH (Asp-Glu-X-His) box polypeptide 58 (Dhx58), mRNA [Source:RefSeq mRNA;Acc:NM_001098788]
NM_032616	0.30617	1.23642	1.39384	2.62777	2.10616	0.146707	0.999969	Lsr	lipolysis stimulated lipoprotein receptor (Lsr), mRNA [Source:RefSeq mRNA;Acc:NM_032616]
NM_001127551	0.302049	1.23289	2.74107	6.68566	2.09912	0.147384	0.999969	Lrch4	leucine-rich repeats and calponin homology (CH) domain containing 4 (Lrch4), mRNA [Source:RefSeq mRNA;Acc:NM_001127551]
NM_001108951	0.111362	1.08025	5.96693	62.5498	2.09568	0.147716	0.999969	LOC365985	similar to adenylate kinase 5 isoform 1 (LOC365985), mRNA [Source:RefSeq mRNA;Acc:NM_001108951]
NM_001024888	0.171158	1.12596	2.98517	7.91821	2.09231	0.148042	0.999969	Gatad2b	GATA zinc finger domain containing 2B (Gatad2b), mRNA [Source:RefSeq mRNA;Acc:NM_001024888]
NM_213628	-0.348122	0.785606	0.247454	1.18711	2.08926	0.148338	0.999969	St8sia5	ST8 alpha-N-acetyl-neuraminide alpha-2,8-sialyltransferase 5 (St8sia5), mRNA [Source:RefSeq mRNA;Acc:NM_213628]
NM_001191611	-0.880248	0.543274	-0.514111	0.700224	2.08807	0.148453	0.999969	Kel	Kell blood group, metallo-endopeptidase (Kel), mRNA [Source:RefSeq mRNA;Acc:NM_001191611]
NM_001106159	-0.130073	0.913785	4.58492	23.9994	2.08749	0.14851	0.999969	Stard4	StAR-related lipid transfer (START) domain containing 4 (Stard4), mRNA [Source:RefSeq mRNA;Acc:NM_001106159]
NM_001109460	-0.340683	0.789667	0.2463	1.18616	2.08273	0.148973	0.999969	Stx19	NA
NM_001012013	0.370178	1.29251	1.55926	2.94702	2.08141	0.149102	0.999969	Acbd4	acyl-CoA binding domain containing 4 (Acbd4), mRNA [Source:RefSeq mRNA;Acc:NM_001012013]
NM_001106261	0.385755	1.30654	0.785538	1.72373	2.08007	0.149233	0.999969	Rasip1	Ras interacting protein 1 (Rasip1), mRNA [Source:RefSeq mRNA;Acc:NM_001106261]
NM_001100685	0.195386	1.14503	3.22842	9.37243	2.07866	0.149371	0.999969	Clybl	citrate lyase beta like (Clybl), mRNA [Source:RefSeq mRNA;Acc:NM_001100685]
NM_001011991	-0.118354	0.921238	8.3671	330.177	2.07802	0.149434	0.999969	Ndrg1	N-myc downstream regulated 1 (Ndrg1), mRNA [Source:RefSeq mRNA;Acc:NM_001011991]
NM_133413	0.195787	1.14535	3.59499	12.0837	2.07552	0.149679	0.999969	Cysltr2	cysteinyl leukotriene receptor 2 (Cysltr2), mRNA [Source:RefSeq mRNA;Acc:NM_133413]
NM_001173438	0.473609	1.38858	-0.788352	0.579005	2.07551	0.149679	0.999969	Il20rb	interleukin 20 receptor beta (Il20rb), mRNA [Source:RefSeq mRNA;Acc:NM_001173438]
NM_017133	-0.260078	0.835043	3.98938	15.8827	2.07506	0.149724	0.999969	Thbs4	thrombospondin 4 (Thbs4), mRNA [Source:RefSeq mRNA;Acc:NM_017133]
NM_001191730	0.259501	1.19706	1.61304	3.05895	2.07382	0.149846	0.999969	Shroom4	shroom family member 4 (Shroom4), mRNA [Source:RefSeq mRNA;Acc:NM_001191730]
NM_001034932	-0.304933	0.80948	0.53214	1.44607	2.07274	0.149952	0.999969	C1qtnf6	C1q and tumor necrosis factor related protein 6 (C1qtnf6), mRNA [Source:RefSeq mRNA;Acc:NM_001034932]
NM_012935	-0.242078	0.845526	4.91716	30.2143	2.07247	0.149978	0.999969	Cryab	crystallin, alpha B (Cryab), mRNA [Source:RefSeq mRNA;Acc:NM_012935]
NM_013045	0.185977	1.13759	3.23193	9.39526	2.07217	0.150008	0.999969	Tnr	NA
NM_001009705	0.139365	1.10142	3.98397	15.8232	2.06921	0.1503	0.999969	Atp5sl	ATP5S-like (Atp5sl), mRNA [Source:RefSeq mRNA;Acc:NM_001009705]
NM_001106840	-0.132588	0.912193	4.20967	18.5028	2.06739	0.150478	0.999969	Gsta4	glutathione S-transferase alpha 4 (Gsta4), mRNA [Source:RefSeq mRNA;Acc:NM_001106840]
NM_017189	0.323106	1.25102	1.76978	3.41002	2.06161	0.15105	0.999969	Asgr2	asialoglycoprotein receptor 2 (Asgr2), mRNA [Source:RefSeq mRNA;Acc:NM_017189]
NM_053551	0.292598	1.22484	3.47265	11.1012	2.05379	0.151828	0.999969	Pdk4	pyruvate dehydrogenase kinase, isozyme 4 (Pdk4), mRNA [Source:RefSeq mRNA;Acc:NM_053551]
NM_001037197	-0.134095	0.911241	4.93916	30.6785	2.052	0.152007	0.999969	Kank1	KN motif and ankyrin repeat domains 1 (Kank1), mRNA [Source:RefSeq mRNA;Acc:NM_001037197]
NM_001134454	-0.361817	0.778184	-0.372144	0.772633	2.0511	0.152096	0.999969	Csad	NA
NM_001107105	-0.180841	0.882189	2.57497	5.9586	2.05003	0.152203	0.999969	Zfp295	zinc finger protein 295 (Zfp295), mRNA [Source:RefSeq mRNA;Acc:NM_001107105]
NM_001169112	-0.244804	0.84393	2.39956	5.27642	2.04394	0.152813	0.999969	Kif11	kinesin family member 11 (Kif11), mRNA [Source:RefSeq mRNA;Acc:NM_001169112]
NM_001013970	-0.230015	0.852626	3.62028	12.2974	2.04314	0.152893	0.999969	Slfn13	schlafen family member 13 (Slfn13), mRNA [Source:RefSeq mRNA;Acc:NM_001013970]
NM_001103351	-0.236518	0.848791	4.27619	19.3759	2.0424	0.152968	0.999969	Parp9	poly (ADP-ribose) polymerase family, member 9 (Parp9), mRNA [Source:RefSeq mRNA;Acc:NM_001103351]
NM_001109032	0.229144	1.17214	4.61496	24.5043	2.04221	0.152987	0.999969	Pirt	phosphoinositide-interacting regulator of transient receptor potential channels (Pirt), mRNA [Source:RefSeq mRNA;Acc:NM_001109032]
NM_001170467	0.433007	1.35004	0.71504	1.64153	2.04192	0.153017	0.999969	Cidea	cell death-inducing DFFA-like effector a (Cidea), mRNA [Source:RefSeq mRNA;Acc:NM_001170467]
NM_053560	-0.279895	0.823651	1.32855	2.51151	2.04097	0.153111	0.999969	Chi3l1	chitinase 3-like 1 (cartilage glycoprotein-39) (Chi3l1), mRNA [Source:RefSeq mRNA;Acc:NM_053560]
NM_001008369	0.263119	1.20007	2.63686	6.21975	2.03848	0.153363	0.999969	Pitpnm1	phosphatidylinositol transfer protein, membrane-associated 1 (Pitpnm1), mRNA [Source:RefSeq mRNA;Acc:NM_001008369]
NM_031569	0.108961	1.07845	5.47106	44.3562	2.03738	0.153474	0.999969	Oprl1	opiate receptor-like 1 (Oprl1), mRNA [Source:RefSeq mRNA;Acc:NM_031569]
NM_022219	-0.238752	0.847478	1.98399	3.95586	2.02959	0.154262	0.999969	Fut4	fucosyltransferase 4 (alpha (1,3) fucosyltransferase, myeloid-specific) (Fut4), mRNA [Source:RefSeq mRNA;Acc:NM_022219]
NM_017318	0.155834	1.11407	4.47095	22.1763	2.02766	0.154458	0.999969	Ptk2b	protein tyrosine kinase 2 beta (Ptk2b), mRNA [Source:RefSeq mRNA;Acc:NM_017318]
NM_012719	-0.328723	0.796241	0.261777	1.19895	2.02566	0.154662	0.999969	Sstr1	somatostatin receptor 1 (Sstr1), mRNA [Source:RefSeq mRNA;Acc:NM_012719]
NM_001271317	-0.30194	0.811161	0.782558	1.72018	2.02372	0.154859	0.999969	Eya4	NA
NM_001191806	0.304162	1.2347	0.458355	1.37397	2.02096	0.155141	0.999969	Ccdc150	coiled-coil domain containing 150 (Ccdc150), mRNA [Source:RefSeq mRNA;Acc:NM_001191806]
NM_001127524	0.118302	1.08546	5.52132	45.9285	2.01711	0.155535	0.999969	Nceh1	neutral cholesterol ester hydrolase 1 (Nceh1), mRNA [Source:RefSeq mRNA;Acc:NM_001127524]
NM_194354	-0.163725	0.892717	3.14202	8.82757	2.01081	0.156182	0.999969	Tmem159	transmembrane protein 159 (Tmem159), mRNA [Source:RefSeq mRNA;Acc:NM_194354]
NM_001108751	0.308881	1.23875	0.167112	1.12281	2.00764	0.156509	0.999969	Bcdin3d	BCDIN3 domain containing (Bcdin3d), mRNA [Source:RefSeq mRNA;Acc:NM_001108751]
NM_030856	-0.166968	0.890712	6.72468	105.762	2.0054	0.15674	0.999969	Lrrn3	leucine rich repeat neuronal 3 (Lrrn3), mRNA [Source:RefSeq mRNA;Acc:NM_030856]
NM_030832	-0.368403	0.77464	4.87956	29.4371	2.00283	0.157006	0.999969	Fabp7	fatty acid binding protein 7, brain (Fabp7), mRNA [Source:RefSeq mRNA;Acc:NM_030832]
NM_138844	0.430357	1.34757	-0.79922	0.57466	1.99693	0.157618	0.999969	Unc13d	unc-13 homolog D (C. elegans) (Unc13d), mRNA [Source:RefSeq mRNA;Acc:NM_138844]
NM_001135899	-0.171385	0.887989	4.02796	16.3131	1.99669	0.157644	0.999969	Agmo	alkylglycerol monooxygenase (Agmo), mRNA [Source:RefSeq mRNA;Acc:NM_001135899]
NM_182955	-0.14417	0.9049	4.36249	20.5702	1.99593	0.157722	0.999969	Zfp191	zinc finger protein 191 (Zfp191), mRNA [Source:RefSeq mRNA;Acc:NM_182955]
NM_001108488	0.463548	1.37893	-0.749487	0.594815	1.99204	0.158128	0.999969	Fes	feline sarcoma oncogene (Fes), mRNA [Source:RefSeq mRNA;Acc:NM_001108488]
NM_173329	-0.810394	0.570226	-0.182343	0.88127	1.99026	0.158314	0.999969	Defa5	defensin, alpha 5, Paneth cell-specific (Defa5), mRNA [Source:RefSeq mRNA;Acc:NM_173329]
NM_001004099	0.229446	1.17238	3.13437	8.78092	1.98772	0.158579	0.999969	Gjb2	gap junction protein, beta 2 (Gjb2), mRNA [Source:RefSeq mRNA;Acc:NM_001004099]
NM_001143803	-0.212708	0.862916	2.74314	6.69526	1.9874	0.158613	0.999969	Fam196a	protein FAM196A [Source:RefSeq peptide;Acc:NP_001137275]
NM_001100836	-0.379951	0.768464	1.22863	2.34344	1.98735	0.158618	0.999969	Fcgr1a	Fc fragment of IgG, high affinity Ia, receptor (CD64) (Fcgr1a), mRNA [Source:RefSeq mRNA;Acc:NM_001100836]
NM_031531	-0.686773	0.621242	1.50055	2.82951	1.98679	0.158676	0.999969	Serpina3n	serine (or cysteine) peptidase inhibitor, clade A, member 3N (Serpina3n), mRNA [Source:RefSeq mRNA;Acc:NM_031531]
NM_001044696	0.592946	1.50832	-0.807612	0.571327	1.9857	0.158791	0.999969	Lrrc34	leucine rich repeat containing 34 (Lrrc34), mRNA [Source:RefSeq mRNA;Acc:NM_001044696]
NM_017295	-0.269683	0.829502	3.91203	15.0536	1.98564	0.158798	0.999969	Gabra5	gamma-aminobutyric acid (GABA) A receptor, alpha 5 (Gabra5), mRNA [Source:RefSeq mRNA;Acc:NM_017295]
NM_001015021	-0.121635	0.919146	4.87791	29.4033	1.98498	0.158866	0.999969	Dnajb11	DnaJ (Hsp40) homolog, subfamily B, member 11 (Dnajb11), mRNA [Source:RefSeq mRNA;Acc:NM_001015021]
NM_001106955	0.360926	1.28425	1.60022	3.03189	1.98475	0.158891	0.999969	Tbc1d25	TBC1 domain family, member 25 (Tbc1d25), mRNA [Source:RefSeq mRNA;Acc:NM_001106955]
NM_181386	-0.13194	0.912604	4.12971	17.5052	1.98399	0.158971	0.999969	Sgms1	sphingomyelin synthase 1 (Sgms1), mRNA [Source:RefSeq mRNA;Acc:NM_181386]
NM_012553	0.445378	1.36167	-0.957209	0.515052	1.98342	0.159031	0.999969	Cela2a	chymotrypsin-like elastase family, member 2A (Cela2a), mRNA [Source:RefSeq mRNA;Acc:NM_012553]
NM_001109082	0.298429	1.2298	1.33062	2.5151	1.98107	0.159278	0.999969	Vash2	vasohibin 2 (Vash2), mRNA [Source:RefSeq mRNA;Acc:NM_001109082]
NM_080884	0.498427	1.41267	-0.767235	0.587542	1.97978	0.159414	0.999969	Cml5	camello-like 5 (Cml5), mRNA [Source:RefSeq mRNA;Acc:NM_080884]
NM_134459	-0.42292	0.745913	-0.705445	0.613253	1.97919	0.159476	0.999969	Cd99l2	CD99 molecule-like 2 (Cd99l2), mRNA [Source:RefSeq mRNA;Acc:NM_134459]
NM_031672	-0.15452	0.898431	4.07104	16.8076	1.97749	0.159655	0.999969	Slc15a2	solute carrier family 15 (oligopeptide transporter), member 2 (Slc15a2), mRNA [Source:RefSeq mRNA;Acc:NM_031672]
NM_053767	-0.142453	0.905978	4.12236	17.4162	1.96903	0.16055	0.999969	Ptpre	protein tyrosine phosphatase, receptor type, E (Ptpre), mRNA [Source:RefSeq mRNA;Acc:NM_053767]
NM_001079898	-0.767708	0.58735	0.2949	1.2268	1.96525	0.160953	0.999969	RatNP-3b	defensin RatNP-3 precursor (RatNP-3b), mRNA [Source:RefSeq mRNA;Acc:NM_001079898]
NM_053021	0.142141	1.10354	7.88603	236.555	1.96288	0.161206	0.999969	Clu	clusterin (Clu), mRNA [Source:RefSeq mRNA;Acc:NM_053021]
NM_001191659	-0.200717	0.870118	4.69803	25.9566	1.96231	0.161267	0.999969	Parp14	poly (ADP-ribose) polymerase family, member 14 (Parp14), mRNA [Source:RefSeq mRNA;Acc:NM_001191659]
NM_001106645	-0.271854	0.828254	3.52766	11.5327	1.96118	0.161387	0.999969	Ddx58	DEAD (Asp-Glu-Ala-Asp) box polypeptide 58 (Ddx58), mRNA [Source:RefSeq mRNA;Acc:NM_001106645]
NM_001134979	-0.192783	0.874916	3.72332	13.2078	1.95808	0.161719	0.999969	Ezh2	enhancer of zeste homolog 2 (Drosophila) (Ezh2), mRNA [Source:RefSeq mRNA;Acc:NM_001134979]
NM_019138	-0.243724	0.844562	1.84354	3.5889	1.95783	0.161745	0.999969	Cyp7b1	cytochrome P450, family 7, subfamily b, polypeptide 1 (Cyp7b1), mRNA [Source:RefSeq mRNA;Acc:NM_019138]
NM_001115031	0.333265	1.25986	-0.17151	0.887913	1.95583	0.16196	0.999969	Cer1	cerberus 1, DAN family BMP antagonist (Cer1), mRNA [Source:RefSeq mRNA;Acc:NM_001115031]
NM_001107734	0.308849	1.23872	0.669293	1.59029	1.95499	0.16205	0.999969	Tlk1	tousled-like kinase 1 (Tlk1), mRNA [Source:RefSeq mRNA;Acc:NM_001107734]
NM_001108740	-0.124553	0.917288	4.56635	23.6923	1.95474	0.162077	0.999969	Ckap4	cytoskeleton-associated protein 4 (Ckap4), mRNA [Source:RefSeq mRNA;Acc:NM_001108740]
NM_001106943	-0.152483	0.899701	3.48245	11.1769	1.95299	0.162265	0.999969	Foxo4	forkhead box O4 (Foxo4), mRNA [Source:RefSeq mRNA;Acc:NM_001106943]
NM_001170336	0.472612	1.38762	1.4476	2.72754	1.95094	0.162486	0.999969	Ltbp4	latent transforming growth factor beta binding protein 4 (Ltbp4), mRNA [Source:RefSeq mRNA;Acc:NM_001170336]
NM_001108030	-0.127357	0.915507	6.15508	71.263	1.94471	0.163158	0.999969	Daam1	dishevelled associated activator of morphogenesis 1 (Daam1), mRNA [Source:RefSeq mRNA;Acc:NM_001108030]
NM_001108216	-0.200833	0.870048	2.65698	6.30712	1.94448	0.163183	0.999969	Nck2	NCK adaptor protein 2 (Nck2), mRNA [Source:RefSeq mRNA;Acc:NM_001108216]
NM_139324	-0.111207	0.925813	5.18627	36.4102	1.94327	0.163314	0.999969	Ehd4	EH-domain containing 4 (Ehd4), mRNA [Source:RefSeq mRNA;Acc:NM_139324]
NM_001105668	-0.211628	0.863562	4.85862	29.0128	1.94179	0.163474	0.999969	Mdfic	MyoD family inhibitor domain containing (Mdfic), mRNA [Source:RefSeq mRNA;Acc:NM_001105668]
NM_001107821	0.393944	1.31398	-0.137034	0.909387	1.93957	0.163715	0.999969	Agpat2	1-acylglycerol-3-phosphate O-acyltransferase 2 (Agpat2), mRNA [Source:RefSeq mRNA;Acc:NM_001107821]
NM_001014033	-0.179222	0.883179	5.20666	36.9285	1.93822	0.163862	0.999969	2010-09-01	septin 10 (Sept10), mRNA [Source:RefSeq mRNA;Acc:NM_001014033]
NM_001107740	-0.101596	0.932001	6.98688	126.841	1.93715	0.163978	0.999969	Ctnnd1	catenin (cadherin associated protein), delta 1 (Ctnnd1), mRNA [Source:RefSeq mRNA;Acc:NM_001107740]
NM_019296	-0.39118	0.762506	-0.0577196	0.960782	1.9367	0.164027	0.999969	Cdk1	cyclin-dependent kinase 1 (Cdk1), mRNA [Source:RefSeq mRNA;Acc:NM_019296]
NM_031340	-0.278561	0.824413	0.507165	1.42125	1.93468	0.164247	0.999969	Timeless	timeless circadian clock (Timeless), mRNA [Source:RefSeq mRNA;Acc:NM_031340]
NM_001135015	-0.251498	0.840024	0.980222	1.97277	1.93241	0.164495	0.999969	Gabpb1l	GA binding protein transcription factor, beta subunit 1-like (Gabpb1l), mRNA [Source:RefSeq mRNA;Acc:NM_001135015]
NM_001105725	-0.154476	0.898459	4.94672	30.8398	1.93222	0.164516	0.999969	Ccng2	cyclin G2 (Ccng2), mRNA [Source:RefSeq mRNA;Acc:NM_001105725]
NM_001007744	0.298427	1.2298	1.13611	2.19788	1.93176	0.164567	0.999969	Tor2a	torsin family 2, member A (Tor2a), mRNA [Source:RefSeq mRNA;Acc:NM_001007744]
NM_022232	-0.160353	0.894806	4.29355	19.6104	1.93169	0.164574	0.999969	Dnajc3	DnaJ (Hsp40) homolog, subfamily C, member 3 (Dnajc3), mRNA [Source:RefSeq mRNA;Acc:NM_022232]
NM_053507	0.286552	1.21972	0.864148	1.82026	1.93032	0.164724	0.999969	Nme3	NME/NM23 nucleoside diphosphate kinase 3 (Nme3), mRNA [Source:RefSeq mRNA;Acc:NM_053507]
NM_022224	-0.194478	0.873889	3.36417	10.2972	1.93005	0.164753	0.999969	Pter	phosphotriesterase related (Pter), mRNA [Source:RefSeq mRNA;Acc:NM_022224]
NM_021682	-0.175521	0.885448	3.10074	8.57859	1.92752	0.16503	0.999969	Negr1	neuronal growth regulator 1 (Negr1), mRNA [Source:RefSeq mRNA;Acc:NM_021682]
NM_001108855	0.17728	1.13075	4.38254	20.8581	1.92495	0.165312	0.999969	Slc41a1	solute carrier family 41 (magnesium transporter), member 1 (Slc41a1), mRNA [Source:RefSeq mRNA;Acc:NM_001108855]
NM_001108590	-0.403942	0.75579	0.148651	1.10853	1.92071	0.165779	0.999969	Epb42	erythrocyte membrane protein band 4.2 (Epb42), mRNA [Source:RefSeq mRNA;Acc:NM_001108590]
NM_053642	-0.119122	0.920748	6.66166	101.241	1.91543	0.166361	0.999969	Sc5d	sterol-C5-desaturase (Sc5d), mRNA [Source:RefSeq mRNA;Acc:NM_053642]
NM_001100657	-0.141715	0.906441	4.14622	17.7066	1.91531	0.166374	0.999969	Megf10	multiple EGF-like domains 10 (Megf10), mRNA [Source:RefSeq mRNA;Acc:NM_001100657]
NM_012505	0.158405	1.11605	7.88398	236.219	1.9141	0.166508	0.999969	Atp1a2	ATPase, Na+/K+ transporting, alpha 2 polypeptide (Atp1a2), mRNA [Source:RefSeq mRNA;Acc:NM_012505]
NM_001113754	0.393978	1.31401	-0.145132	0.904297	1.9137	0.166553	0.999969	Grhpr	glyoxylate reductase/hydroxypyruvate reductase (Grhpr), mRNA [Source:RefSeq mRNA;Acc:NM_001113754]
NM_053332	0.207762	1.1549	2.37804	5.19829	1.90481	0.167541	0.999969	Cubn	cubilin (intrinsic factor-cobalamin receptor) (Cubn), mRNA [Source:RefSeq mRNA;Acc:NM_053332]
NM_001013983	-0.108582	0.927499	5.12422	34.8773	1.9019	0.167866	0.999969	Mlec	malectin (Mlec), mRNA [Source:RefSeq mRNA;Acc:NM_001013983]
NM_013080	-0.163655	0.89276	5.64318	49.9766	1.90173	0.167885	0.999969	Ptprz1	protein tyrosine phosphatase, receptor-type, Z polypeptide 1 (Ptprz1), transcript variant 1, mRNA [Source:RefSeq mRNA;Acc:NM_013080]
NM_001107762	-0.347121	0.786151	0.696841	1.62095	1.89943	0.168143	0.999969	Nusap1	nucleolar and spindle associated protein 1 (Nusap1), mRNA [Source:RefSeq mRNA;Acc:NM_001107762]
NM_001130575	0.16016	1.11741	3.58334	11.9866	1.89894	0.168197	0.999969	Rspo2	R-spondin 2 (Rspo2), mRNA [Source:RefSeq mRNA;Acc:NM_001130575]
NM_001007009	0.258448	1.19619	1.0877	2.12535	1.89775	0.168331	0.999969	Drc1	dynein regulatory complex subunit 1 homolog (Chlamydomonas) (Drc1), mRNA [Source:RefSeq mRNA;Acc:NM_001007009]
NM_017268	-0.12521	0.91687	9.119	556.023	1.89713	0.1684	0.999969	Hmgcs1	3-hydroxy-3-methylglutaryl-CoA synthase 1 (soluble) (Hmgcs1), mRNA [Source:RefSeq mRNA;Acc:NM_017268]
NM_001012212	-0.222443	0.857113	1.89031	3.70716	1.8944	0.168707	0.999969	Calr3	calreticulin 3 (Calr3), mRNA [Source:RefSeq mRNA;Acc:NM_001012212]
NM_017167	0.288145	1.22107	0.987164	1.98229	1.89347	0.168811	0.999969	Oprk1	opioid receptor, kappa 1 (Oprk1), mRNA [Source:RefSeq mRNA;Acc:NM_017167]
NM_001134615	0.202311	1.15054	3.92251	15.1633	1.89258	0.168911	0.999969	Slc7a14	solute carrier family 7, member 14 (Slc7a14), mRNA [Source:RefSeq mRNA;Acc:NM_001134615]
NM_001166403	-0.44394	0.735124	1.03862	2.05427	1.89033	0.169164	0.999969	RT1-T24-3	RT1 class I, locus T24, gene 3 (RT1-T24-3), mRNA [Source:RefSeq mRNA;Acc:NM_001166403]
NM_198780	1.01087	2.01513	0.299274	1.23053	1.88853	0.169368	0.999969	Pck1	phosphoenolpyruvate carboxykinase 1 (soluble) (Pck1), mRNA [Source:RefSeq mRNA;Acc:NM_198780]
NM_021687	-0.31084	0.806172	0.0693086	1.04921	1.88795	0.169433	0.999969	Erbb4	v-erb-b2 avian erythroblastic leukemia viral oncogene 4 (Erbb4), mRNA [Source:RefSeq mRNA;Acc:NM_021687]
NM_019306	0.156378	1.11449	3.93843	15.3316	1.88665	0.169581	0.999969	Flt1	FMS-related tyrosine kinase 1 (Flt1), mRNA [Source:RefSeq mRNA;Acc:NM_019306]
NM_001107407	0.219969	1.16471	3.6925	12.9287	1.88656	0.16959	0.999969	Cdh5	cadherin 5 (Cdh5), mRNA [Source:RefSeq mRNA;Acc:NM_001107407]
NM_001106913	0.175379	1.12926	6.04366	65.9663	1.88422	0.169856	0.999969	Clk1	CDC-like kinase 1 (Clk1), mRNA [Source:RefSeq mRNA;Acc:NM_001106913]
NM_001107352	-0.148248	0.902346	5.59245	48.2497	1.88307	0.169986	0.999969	Hist1h2bh	histone cluster 1, H2bh (Hist1h2bh), mRNA [Source:RefSeq mRNA;Acc:NM_001107352]
NM_138886	-0.129806	0.913954	3.93099	15.2527	1.87938	0.170405	0.999969	Ick	intestinal cell kinase (Ick), mRNA [Source:RefSeq mRNA;Acc:NM_138886]
NM_134337	0.303694	1.2343	1.54485	2.91773	1.87834	0.170523	0.999969	Foxd1	forkhead box D1 (Foxd1), mRNA [Source:RefSeq mRNA;Acc:NM_134337]
NM_173136	0.477125	1.39197	-0.318462	0.801925	1.87812	0.170548	0.999969	Akr1b8	aldo-keto reductase family 1, member B8 (Akr1b8), mRNA [Source:RefSeq mRNA;Acc:NM_173136]
NM_017274	-0.145332	0.904171	5.09081	34.0791	1.8772	0.170653	0.999969	Gpam	glycerol-3-phosphate acyltransferase, mitochondrial (Gpam), mRNA [Source:RefSeq mRNA;Acc:NM_017274]
NM_053519	0.123982	1.08974	7.47654	178.099	1.87439	0.170973	0.999969	Sorl1	sortilin-related receptor, LDLR class A repeats-containing (Sorl1), mRNA [Source:RefSeq mRNA;Acc:NM_053519]
NM_001012353	-0.402407	0.756595	2.38722	5.23149	1.8739	0.171029	0.999969	MGC108823	similar to interferon-inducible GTPase (MGC108823), mRNA [Source:RefSeq mRNA;Acc:NM_001012353]
NM_001012037	0.140124	1.102	3.93635	15.3095	1.87188	0.17126	0.999969	Lias	lipoic acid synthetase (Lias), mRNA [Source:RefSeq mRNA;Acc:NM_001012037]
NM_001013050	0.46716	1.38239	-0.0656133	0.955539	1.8699	0.171487	0.999969	Pold2	polymerase (DNA directed), delta 2, accessory subunit (Pold2), mRNA [Source:RefSeq mRNA;Acc:NM_001013050]
NM_001106117	0.105894	1.07616	6.20178	73.6075	1.86842	0.171656	0.999969	Hecw1	HECT, C2 and WW domain containing E3 ubiquitin protein ligase 1 (Hecw1), mRNA [Source:RefSeq mRNA;Acc:NM_001106117]
NM_173337	-0.236801	0.848625	1.57947	2.98859	1.86714	0.171803	0.999969	Camk2n1	calcium/calmodulin-dependent protein kinase II inhibitor 1 (Camk2n1), mRNA [Source:RefSeq mRNA;Acc:NM_173337]
NM_030997	-0.30059	0.81192	2.55773	5.8878	1.8643	0.172129	0.999969	Vgf	VGF nerve growth factor inducible (Vgf), mRNA [Source:RefSeq mRNA;Acc:NM_030997]
NM_001008298	-0.103936	0.930491	5.56825	47.4471	1.86242	0.172345	0.999969	Stard3nl	STARD3 N-terminal like (Stard3nl), mRNA [Source:RefSeq mRNA;Acc:NM_001008298]
NM_024155	-0.113154	0.924565	6.50112	90.5801	1.86171	0.172428	0.999969	Anxa4	annexin A4 (Anxa4), mRNA [Source:RefSeq mRNA;Acc:NM_024155]
NM_001025035	-0.150798	0.900752	3.32084	9.99243	1.86012	0.172611	0.999969	Thnsl1	threonine synthase-like 1 (S. cerevisiae) (Thnsl1), mRNA [Source:RefSeq mRNA;Acc:NM_001025035]
NM_017075	0.118401	1.08553	4.92287	30.3342	1.85436	0.173277	0.999969	Acat1	acetyl-CoA acetyltransferase 1 (Acat1), mRNA [Source:RefSeq mRNA;Acc:NM_017075]
NM_001108511	0.411163	1.32976	1.59539	3.02176	1.85433	0.17328	0.999969	Tnfrsf26	tumor necrosis factor receptor superfamily, member 26 (Tnfrsf26), mRNA [Source:RefSeq mRNA;Acc:NM_001108511]
NM_001106275	0.139602	1.1016	6.35884	82.0732	1.85411	0.173306	0.999969	Abhd2	abhydrolase domain containing 2 (Abhd2), mRNA [Source:RefSeq mRNA;Acc:NM_001106275]
NM_001107849	-0.17516	0.885669	3.09711	8.55703	1.8541	0.173308	0.999969	Stard8	StAR-related lipid transfer (START) domain containing 8 (Stard8), mRNA [Source:RefSeq mRNA;Acc:NM_001107849]
NM_182673	-0.128086	0.915045	3.98945	15.8834	1.85409	0.173309	0.999969	Rnasel	ribonuclease L (2',5'-oligoisoadenylate synthetase-dependent) (Rnasel), mRNA [Source:RefSeq mRNA;Acc:NM_182673]
NM_199401	-0.126203	0.91624	4.47115	22.1794	1.85353	0.173373	0.999969	Cyp20a1	cytochrome P450, family 20, subfamily a, polypeptide 1 (Cyp20a1), mRNA [Source:RefSeq mRNA;Acc:NM_199401]
NM_012869	0.251033	1.19006	2.25256	4.76527	1.85241	0.173503	0.999969	Npy5r	neuropeptide Y receptor Y5 (Npy5r), mRNA [Source:RefSeq mRNA;Acc:NM_012869]
NM_001109435	0.104362	1.07502	5.82054	56.5141	1.85076	0.173695	0.999969	Nxpe3	neurexophilin and PC-esterase domain family, member 3 (Nxpe3), mRNA [Source:RefSeq mRNA;Acc:NM_001109435]
NM_022225	-0.231239	0.851903	2.08391	4.23954	1.84813	0.174001	0.999969	Htr1b	5-hydroxytryptamine (serotonin) receptor 1B, G protein-coupled (Htr1b), mRNA [Source:RefSeq mRNA;Acc:NM_022225]
NM_001100502	0.116301	1.08395	5.84963	57.6654	1.84659	0.17418	0.999969	Gbe1	NA
NM_001170342	-0.322285	0.799802	0.741803	1.67226	1.84234	0.174677	0.999969	Akr1c12	aldo-keto reductase family 1, member C12 (Akr1c12), mRNA [Source:RefSeq mRNA;Acc:NM_001170342]
NM_032462	0.158336	1.116	4.47923	22.304	1.84198	0.174719	0.999969	Kcnip3	Kv channel interacting protein 3, calsenilin (Kcnip3), mRNA [Source:RefSeq mRNA;Acc:NM_032462]
NM_012765	-0.209909	0.864592	2.20127	4.59883	1.84143	0.174783	0.999969	Htr2c	5-hydroxytryptamine (serotonin) receptor 2C (Htr2c), mRNA [Source:RefSeq mRNA;Acc:NM_012765]
NM_001105981	-0.143056	0.905599	4.80246	27.9051	1.84122	0.174808	0.999969	Cnih4	cornichon homolog 4 (Drosophila) (Cnih4), mRNA [Source:RefSeq mRNA;Acc:NM_001105981]
NM_053942	0.385064	1.30592	-0.565303	0.675814	1.84006	0.174943	0.999969	Pcdha8	protocadherin alpha 8 (Pcdha8), mRNA [Source:RefSeq mRNA;Acc:NM_053942]
NM_023982	0.150869	1.11024	5.36348	41.1687	1.83999	0.174952	0.999969	Arhgef11	Rho guanine nucleotide exchange factor (GEF) 11 (Arhgef11), mRNA [Source:RefSeq mRNA;Acc:NM_023982]
NM_001012007	-0.293554	0.81589	2.18421	4.54477	1.83931	0.175032	0.999969	Irgm	immunity-related GTPase family, M (Irgm), mRNA [Source:RefSeq mRNA;Acc:NM_001012007]
NM_017208	0.359174	1.28269	0.985673	1.98024	1.83744	0.175251	0.999969	Lbp	lipopolysaccharide binding protein (Lbp), mRNA [Source:RefSeq mRNA;Acc:NM_017208]
NM_144762	-0.12755	0.915385	3.95687	15.5288	1.83615	0.175402	0.999969	Baalc	brain and acute leukemia, cytoplasmic (Baalc), mRNA [Source:RefSeq mRNA;Acc:NM_144762]
NM_032083	-0.0992904	0.933492	5.899	59.6729	1.83454	0.175592	0.999969	Chn1	chimerin (chimaerin) 1 (Chn1), mRNA [Source:RefSeq mRNA;Acc:NM_032083]
NM_080900	-0.212127	0.863264	2.41267	5.3246	1.83446	0.175601	0.999969	Afap1	actin filament associated protein 1 (Afap1), mRNA [Source:RefSeq mRNA;Acc:NM_080900]
NM_001108844	-0.239279	0.847169	1.30437	2.46976	1.83221	0.175867	0.999969	Map6d1	MAP6 domain containing 1 (Map6d1), mRNA [Source:RefSeq mRNA;Acc:NM_001108844]
NM_001134885	-0.122493	0.918599	4.66335	25.3401	1.82885	0.176264	0.999969	Usp40	ubiquitin specific peptidase 40 (Usp40), mRNA [Source:RefSeq mRNA;Acc:NM_001134885]
NM_001144991	0.255101	1.19342	2.52647	5.76161	1.8288	0.17627	0.999969	Spns2	spinster homolog 2 (Spns2), mRNA [Source:RefSeq mRNA;Acc:NM_001144991]
NM_001109149	0.25793	1.19576	2.35678	5.12225	1.82849	0.176306	0.999969	Nmb	neuromedin B (Nmb), mRNA [Source:RefSeq mRNA;Acc:NM_001109149]
NM_053674	0.112813	1.08133	5.27017	38.5903	1.82839	0.176318	0.999969	Phyh	phytanoyl-CoA 2-hydroxylase (Phyh), mRNA [Source:RefSeq mRNA;Acc:NM_053674]
NM_001000542	-0.376959	0.770059	-0.537284	0.689067	1.82402	0.176836	0.999969	Olr63	olfactory receptor 63 (Olr63), mRNA [Source:RefSeq mRNA;Acc:NM_001000542]
NM_199090	0.387122	1.30778	0.327705	1.25501	1.82397	0.176841	0.999969	Nudt22	nudix (nucleoside diphosphate linked moiety X)-type motif 22 (Nudt22), mRNA [Source:RefSeq mRNA;Acc:NM_199090]
NM_138877	0.108747	1.07829	6.39741	84.2968	1.82269	0.176993	0.999969	Cyb5r3	cytochrome b5 reductase 3 (Cyb5r3), mRNA [Source:RefSeq mRNA;Acc:NM_138877]
NM_001134562	0.228868	1.17192	1.70873	3.26874	1.82006	0.177306	0.999969	Rasal3	RAS protein activator like 3 (Rasal3), mRNA [Source:RefSeq mRNA;Acc:NM_001134562]
NM_001013185	0.334411	1.26086	1.96972	3.91693	1.8181	0.17754	0.999969	Adck3	aarF domain containing kinase 3 (Adck3), mRNA [Source:RefSeq mRNA;Acc:NM_001013185]
NM_001044273	0.154261	1.11285	4.28596	19.5076	1.81705	0.177665	0.999969	Arfgap3	ADP-ribosylation factor GTPase activating protein 3 (Arfgap3), mRNA [Source:RefSeq mRNA;Acc:NM_001044273]
NM_001024275	-0.130283	0.913652	6.38228	83.4179	1.81586	0.177807	0.999969	Rassf4	Ras association (RalGDS/AF-6) domain family member 4 (Rassf4), mRNA [Source:RefSeq mRNA;Acc:NM_001024275]
NM_053594	-0.211873	0.863416	2.12831	4.37205	1.81565	0.177832	0.999969	Ptprr	protein tyrosine phosphatase, receptor type, R (Ptprr), transcript variant 1, mRNA [Source:RefSeq mRNA;Acc:NM_053594]
NM_001014032	-0.220737	0.858127	1.4839	2.79703	1.81178	0.178294	0.999969	Msl3l2	male-specific lethal 3-like 2 (Drosophila) (Msl3l2), mRNA [Source:RefSeq mRNA;Acc:NM_001014032]
NM_001191859	0.120391	1.08703	4.09764	17.1204	1.81178	0.178294	0.999969	Rbm33	RNA binding motif protein 33 [Source:MGI Symbol;Acc:MGI:1919670]
NM_031048	0.15472	1.11321	7.40634	169.641	1.81152	0.178325	0.999969	Lifr	leukemia inhibitory factor receptor alpha (Lifr), mRNA [Source:RefSeq mRNA;Acc:NM_031048]
NM_012842	0.234171	1.17623	1.73598	3.33105	1.81101	0.178387	0.999969	Egf	epidermal growth factor (Egf), mRNA [Source:RefSeq mRNA;Acc:NM_012842]
NM_031553	-0.138804	0.908272	4.46965	22.1563	1.81079	0.178413	0.999969	Nfyb	nuclear transcription factor-Y beta (Nfyb), mRNA [Source:RefSeq mRNA;Acc:NM_031553]
NM_001012742	0.198025	1.14713	5.15646	35.6655	1.80631	0.178952	0.999969	Wee1	wee 1 homolog (S. pombe) (Wee1), mRNA [Source:RefSeq mRNA;Acc:NM_001012742]
NM_019147	0.157975	1.11572	4.53457	23.1761	1.80515	0.179091	0.999969	Jag1	jagged 1 (Jag1), mRNA [Source:RefSeq mRNA;Acc:NM_019147]
NM_144737	0.438417	1.35512	3.28534	9.7496	1.8027	0.179386	0.999969	Fmo2	flavin containing monooxygenase 2 (Fmo2), mRNA [Source:RefSeq mRNA;Acc:NM_144737]
NM_001024883	-0.115116	0.923308	4.51395	22.8473	1.79919	0.17981	0.999969	Pomk	protein kinase-like protein SgK196 (Sgk196), mRNA [Source:RefSeq mRNA;Acc:NM_001024883]
NM_012847	-0.134536	0.910963	6.51176	91.2503	1.79888	0.179847	0.999969	Fnta	farnesyltransferase, CAAX box, alpha (Fnta), mRNA [Source:RefSeq mRNA;Acc:NM_012847]
NM_001013434	-0.158784	0.89578	3.8824	14.7475	1.79827	0.179921	0.999969	Rras2	related RAS viral (r-ras) oncogene homolog 2 (Rras2), mRNA [Source:RefSeq mRNA;Acc:NM_001013434]
NM_001109391	-0.142232	0.906116	4.06228	16.7058	1.79822	0.179928	0.999969	Mab21l2	mab-21-like 2 (C. elegans) (Mab21l2), mRNA [Source:RefSeq mRNA;Acc:NM_001109391]
NM_001011933	-0.152213	0.899869	6.18574	72.7935	1.79708	0.180066	0.999969	Far1	fatty acyl CoA reductase 1 (Far1), mRNA [Source:RefSeq mRNA;Acc:NM_001011933]
NM_001106288	-0.115156	0.923283	4.74148	26.7502	1.79648	0.180138	0.999969	Swap70	SWAP switching B-cell complex 70 (Swap70), mRNA [Source:RefSeq mRNA;Acc:NM_001106288]
NM_001108630	0.115019	1.08299	6.98518	126.691	1.79485	0.180336	0.999969	Vopp1	vesicular, overexpressed in cancer, prosurvival protein 1 (Vopp1), mRNA [Source:RefSeq mRNA;Acc:NM_001108630]
NM_001004274	-0.120867	0.919635	4.93423	30.574	1.79391	0.180451	0.999969	Igfbp4	insulin-like growth factor binding protein 4 (Igfbp4), mRNA [Source:RefSeq mRNA;Acc:NM_001004274]
NM_001106784	-0.202581	0.868995	4.93212	30.5292	1.78991	0.180937	0.999969	Lgr5	leucine rich repeat containing G protein coupled receptor 5 (Lgr5), mRNA [Source:RefSeq mRNA;Acc:NM_001106784]
NM_001008283	-0.206305	0.866754	2.30538	4.94298	1.78947	0.180991	0.999969	Mettl23	methyltransferase like 23 (Mettl23), mRNA [Source:RefSeq mRNA;Acc:NM_001008283]
NM_001109335	-0.268389	0.830246	0.857797	1.81227	1.78914	0.181031	0.999969	RGD1564719	similar to RIKEN cDNA C230052I12 (RGD1564719), mRNA [Source:RefSeq mRNA;Acc:NM_001109335]
NM_017080	0.188011	1.13919	2.19224	4.57015	1.78423	0.181631	0.999969	Hsd11b1	hydroxysteroid 11-beta dehydrogenase 1 (Hsd11b1), mRNA [Source:RefSeq mRNA;Acc:NM_017080]
NM_001015007	0.228304	1.17146	1.34846	2.54641	1.78364	0.181704	0.999969	Dph2	DPH2 homolog (S. cerevisiae) (Dph2), mRNA [Source:RefSeq mRNA;Acc:NM_001015007]
NM_001004260	0.4406	1.35717	-0.362511	0.77781	1.78241	0.181853	0.999969	Slc22a18	solute carrier family 22, member 18 (Slc22a18), mRNA [Source:RefSeq mRNA;Acc:NM_001004260]
NM_001271363	0.1727	1.12717	3.86094	14.5298	1.77985	0.182168	0.999969	Astn2	astrotactin 2 (Astn2), mRNA [Source:RefSeq mRNA;Acc:NM_001271363]
NM_172030	-0.238925	0.847376	3.76553	13.6	1.77902	0.182269	0.999969	Entpd2	ectonucleoside triphosphate diphosphohydrolase 2 (Entpd2), mRNA [Source:RefSeq mRNA;Acc:NM_172030]
NM_001013189	0.177943	1.13127	4.4306	21.5646	1.77629	0.182606	0.999969	Pqlc1	NA
NM_001100666	-0.10375	0.930611	5.82502	56.6901	1.77621	0.182616	0.999969	Schip1	schwannomin interacting protein 1 (Schip1), mRNA [Source:RefSeq mRNA;Acc:NM_001100666]
NM_053855	0.101515	1.0729	5.62822	49.4612	1.77573	0.182675	0.999969	Akap8	A kinase (PRKA) anchor protein 8 (Akap8), mRNA [Source:RefSeq mRNA;Acc:NM_053855]
NM_001106142	0.216556	1.16196	2.21432	4.64064	1.77528	0.18273	0.999969	Afap1l1	actin filament associated protein 1-like 1 (Afap1l1), mRNA [Source:RefSeq mRNA;Acc:NM_001106142]
NM_001109111	-0.14268	0.905835	4.9628	31.1854	1.77492	0.182774	0.999969	Wwc2	WW and C2 domain containing 2 (Wwc2), mRNA [Source:RefSeq mRNA;Acc:NM_001109111]
NM_001029920	-0.241068	0.846119	1.50815	2.84445	1.77459	0.182815	0.999969	Vstm4	V-set and transmembrane domain containing 4 (Vstm4), mRNA [Source:RefSeq mRNA;Acc:NM_001029920]
NM_001109420	0.345764	1.27082	2.17704	4.52224	1.77405	0.182882	0.999969	Rbm41	RNA binding motif protein 41 (Rbm41), mRNA [Source:RefSeq mRNA;Acc:NM_001109420]
NM_031151	0.139315	1.10138	5.97114	62.7323	1.77031	0.183343	0.999969	Mdh2	malate dehydrogenase 2, NAD (mitochondrial) (Mdh2), mRNA [Source:RefSeq mRNA;Acc:NM_031151]
NM_172223	0.261013	1.19832	0.969862	1.95865	1.76992	0.183392	0.999969	Pxmp4	peroxisomal membrane protein 4 (Pxmp4), mRNA [Source:RefSeq mRNA;Acc:NM_172223]
NM_133401	-0.137921	0.908828	4.6046	24.329	1.76899	0.183508	0.999969	Abcb1a	ATP-binding cassette, sub-family B (MDR/TAP), member 1A (Abcb1a), mRNA [Source:RefSeq mRNA;Acc:NM_133401]
NM_001106439	0.367574	1.29018	0.42872	1.34604	1.76745	0.183698	0.999969	Slc27a3	solute carrier family 27 (fatty acid transporter), member 3 (Slc27a3), mRNA [Source:RefSeq mRNA;Acc:NM_001106439]
NM_017094	-0.139091	0.908091	5.35069	40.8054	1.76738	0.183707	0.999969	Ghr	growth hormone receptor (Ghr), mRNA [Source:RefSeq mRNA;Acc:NM_017094]
NM_001107381	-0.117104	0.922036	6.41257	85.1877	1.76531	0.183963	0.999969	Spire1	spire homolog 1 (Drosophila) (Spire1), mRNA [Source:RefSeq mRNA;Acc:NM_001107381]
NM_001173509	0.535946	1.44989	-0.632864	0.644895	1.76394	0.184134	0.999969	Art4	ADP-ribosyltransferase 4 (Dombrock blood group) (Art4), mRNA [Source:RefSeq mRNA;Acc:NM_001173509]
NM_053716	-0.301803	0.811238	0.503188	1.41734	1.76386	0.184144	0.999969	Fbp2	fructose-1,6-bisphosphatase 2 (Fbp2), mRNA [Source:RefSeq mRNA;Acc:NM_053716]
NM_001106524	-0.139241	0.907996	4.35677	20.4889	1.76292	0.184261	0.999969	Acss1	acyl-CoA synthetase short-chain family member 1 (Acss1), mRNA [Source:RefSeq mRNA;Acc:NM_001106524]
NM_053634	-0.641812	0.640908	-0.0578241	0.960712	1.76222	0.184348	0.999969	Fcnb	ficolin B (Fcnb), mRNA [Source:RefSeq mRNA;Acc:NM_053634]
NM_001100635	0.220844	1.16542	1.91782	3.77852	1.76138	0.184452	0.999969	Mr1	major histocompatibility complex, class I-related (Mr1), mRNA [Source:RefSeq mRNA;Acc:NM_001100635]
NM_031356	0.107121	1.07708	5.1408	35.2805	1.75761	0.184922	0.999969	Aifm1	apoptosis-inducing factor, mitochondrion-associated 1 (Aifm1), mRNA [Source:RefSeq mRNA;Acc:NM_031356]
NM_017255	-0.24038	0.846522	1.79331	3.4661	1.75378	0.185402	0.999969	P2ry2	purinergic receptor P2Y, G-protein coupled, 2 (P2ry2), mRNA [Source:RefSeq mRNA;Acc:NM_017255]
NM_001025680	0.31979	1.24815	0.100404	1.07207	1.75023	0.185848	0.999969	Gpr4	G protein-coupled receptor 4 (Gpr4), mRNA [Source:RefSeq mRNA;Acc:NM_001025680]
NM_001044297	0.365594	1.28841	-0.325361	0.798099	1.74992	0.185887	0.999969	Ankrd61	ankyrin repeat domain 61 (Ankrd61), mRNA [Source:RefSeq mRNA;Acc:NM_001044297]
NM_022399	-0.113153	0.924565	7.67768	204.744	1.74952	0.185938	0.999969	Calr	calreticulin (Calr), mRNA [Source:RefSeq mRNA;Acc:NM_022399]
NM_001025415	0.303309	1.23397	0.91145	1.88094	1.74393	0.186642	0.999969	Ch25h	cholesterol 25-hydroxylase (Ch25h), mRNA [Source:RefSeq mRNA;Acc:NM_001025415]
NM_001012275	0.0992705	1.07123	5.37325	41.4487	1.74365	0.186678	0.999969	Arih2	ariadne homolog 2 (Drosophila) (Arih2), mRNA [Source:RefSeq mRNA;Acc:NM_001012275]
NM_130741	0.319937	1.24828	1.87644	3.67167	1.74248	0.186825	0.999969	Lcn2	lipocalin 2 (Lcn2), mRNA [Source:RefSeq mRNA;Acc:NM_130741]
NM_019253	-0.29025	0.81776	2.36156	5.13925	1.74128	0.186976	0.999969	Ptpn5	NA
NM_001105878	-0.305769	0.809011	0.36073	1.28408	1.73932	0.187225	0.999969	Polq	polymerase (DNA directed), theta (Polq), mRNA [Source:RefSeq mRNA;Acc:NM_001105878]
NM_012735	-0.337877	0.791205	1.12826	2.18595	1.73641	0.187595	0.999969	Hk2	hexokinase 2 (Hk2), mRNA [Source:RefSeq mRNA;Acc:NM_012735]
NM_012736	0.1339	1.09726	3.89991	14.9276	1.73606	0.187639	0.999969	Gpd2	NA
NM_013102	-0.0974643	0.934674	8.12301	278.785	1.7355	0.18771	0.999969	Fkbp1a	FK506 binding protein 1a (Fkbp1a), mRNA [Source:RefSeq mRNA;Acc:NM_013102]
NM_001025006	0.484855	1.39945	-0.473249	0.720341	1.73426	0.187868	0.999969	Dohh	deoxyhypusine hydroxylase/monooxygenase (Dohh), mRNA [Source:RefSeq mRNA;Acc:NM_001025006]
NM_001007745	-0.112746	0.924826	4.98324	31.6304	1.73259	0.18808	0.999969	Tmem43	transmembrane protein 43 (Tmem43), mRNA [Source:RefSeq mRNA;Acc:NM_001007745]
NM_023096	-0.161439	0.894133	3.118	8.68182	1.73224	0.188126	0.999969	Kcnk10	potassium channel, subfamily K, member 10 (Kcnk10), mRNA [Source:RefSeq mRNA;Acc:NM_023096]
NM_001004228	-0.137051	0.909376	4.03975	16.447	1.73208	0.188146	0.999969	Emcn	endomucin (Emcn), mRNA [Source:RefSeq mRNA;Acc:NM_001004228]
NM_001109640	-0.323076	0.799364	-0.393743	0.761153	1.73128	0.188247	0.999969	Slc25a54	solute carrier family 25, member 54 (Slc25a54), mRNA [Source:RefSeq mRNA;Acc:NM_001109640]
NM_138613	0.228259	1.17142	3.90498	14.9801	1.72977	0.188441	0.999969	Rnf112	ring finger protein 112 (Rnf112), mRNA [Source:RefSeq mRNA;Acc:NM_138613]
NM_130739	0.101338	1.07277	6.44579	87.1717	1.72935	0.188495	0.999969	Acsl6	acyl-CoA synthetase long-chain family member 6 (Acsl6), mRNA [Source:RefSeq mRNA;Acc:NM_130739]
NM_001191733	-0.157488	0.896585	3.16244	8.95342	1.72776	0.188697	0.999969	Nhs	Nance-Horan syndrome (congenital cataracts and dental anomalies) (Nhs), mRNA [Source:RefSeq mRNA;Acc:NM_001191733]
NM_001109022	0.371614	1.2938	0.153896	1.11257	1.72762	0.188715	0.999969	Inmt	indolethylamine N-methyltransferase (Inmt), mRNA [Source:RefSeq mRNA;Acc:NM_001109022]
NM_001177829	-0.163997	0.892549	3.29182	9.79344	1.72454	0.189109	0.999969	Cep85l	centrosomal protein 85-like [Source:MGI Symbol;Acc:MGI:3642684]
NM_053629	-0.41277	0.75118	-0.880614	0.543136	1.72132	0.189523	0.999969	Fstl3	follistatin-like 3 (secreted glycoprotein) (Fstl3), mRNA [Source:RefSeq mRNA;Acc:NM_053629]
NM_001191603	0.21941	1.16426	2.12516	4.3625	1.72007	0.189684	0.999969	Palb2	partner and localizer of BRCA2 (Palb2), mRNA [Source:RefSeq mRNA;Acc:NM_001191603]
NM_001012118	-0.383844	0.766393	-0.935015	0.523037	1.71973	0.189728	0.999969	Osr2	odd-skipped related 2 (Drosophila) (Osr2), mRNA [Source:RefSeq mRNA;Acc:NM_001012118]
NM_053453	-0.21431	0.861958	3.00057	8.00316	1.71965	0.189738	0.999969	Rgs2	regulator of G-protein signaling 2 (Rgs2), mRNA [Source:RefSeq mRNA;Acc:NM_053453]
NM_001127650	-0.291427	0.817094	0.201171	1.14963	1.71818	0.189928	0.999969	Anks4b	ankyrin repeat and sterile alpha motif domain containing 4B (Anks4b), mRNA [Source:RefSeq mRNA;Acc:NM_001127650]
NM_001037365	0.182941	1.1352	2.69032	6.45455	1.71773	0.189985	0.999969	Bex1	brain expressed, X-linked 1 (Bex1), mRNA [Source:RefSeq mRNA;Acc:NM_001037365]
NM_017018	0.299109	1.23038	0.518718	1.43268	1.71653	0.190141	0.999969	Hrh1	histamine receptor H 1 (Hrh1), mRNA [Source:RefSeq mRNA;Acc:NM_017018]
NM_001007701	-0.122778	0.918417	6.26922	77.13	1.71458	0.190392	0.999969	Tram1	translocation associated membrane protein 1 (Tram1), mRNA [Source:RefSeq mRNA;Acc:NM_001007701]
NM_001024279	-0.277706	0.824902	0.556785	1.47099	1.71219	0.190702	0.999969	Ly96	NA
NM_001105980	0.139627	1.10162	3.3342	10.0854	1.71106	0.190848	0.999969	Nvl	nuclear VCP-like (Nvl), mRNA [Source:RefSeq mRNA;Acc:NM_001105980]
NM_019361	0.465997	1.38127	-1.11547	0.46154	1.71077	0.190885	0.999969	Arc	activity-regulated cytoskeleton-associated protein (Arc), mRNA [Source:RefSeq mRNA;Acc:NM_019361]
NM_020471	0.320326	1.24861	0.882487	1.84355	1.71072	0.190892	0.999969	Isl2	ISL LIM homeobox 2 (Isl2), mRNA [Source:RefSeq mRNA;Acc:NM_020471]
NM_001108761	0.114825	1.08284	4.82024	28.2512	1.70769	0.191285	0.999969	Sin3a	SIN3 transcription regulator homolog A (yeast) (Sin3a), mRNA [Source:RefSeq mRNA;Acc:NM_001108761]
NM_001107533	0.191693	1.1421	4.59583	24.1814	1.70727	0.191339	0.999969	Adamtsl3	ADAMTS-like 3 (Adamtsl3), mRNA [Source:RefSeq mRNA;Acc:NM_001107533]
NM_001025636	-0.300669	0.811876	0.0347617	1.02439	1.70657	0.191431	0.999969	Spata24	spermatogenesis associated 24 (Spata24), mRNA [Source:RefSeq mRNA;Acc:NM_001025636]
NM_001106028	-0.259806	0.8352	0.828461	1.77579	1.70363	0.191815	0.999969	Cdkn3	NA
NM_001037135	0.206241	1.15368	2.00797	4.02217	1.70202	0.192024	0.999969	Pcdhga10	protocadherin gamma subfamily A, 10 (Pcdhga10), mRNA [Source:RefSeq mRNA;Acc:NM_001037135]
NM_031093	-0.128948	0.914498	5.42626	42.9999	1.70145	0.192099	0.999969	Rala	v-ral simian leukemia viral oncogene homolog A (ras related) (Rala), mRNA [Source:RefSeq mRNA;Acc:NM_031093]
NM_001170549	-0.20417	0.868038	1.97589	3.9337	1.69661	0.192732	0.999969	Tmem256	transmembrane protein 256 (Tmem256), mRNA [Source:RefSeq mRNA;Acc:NM_001170549]
NM_022276	0.204245	1.15208	2.5869	6.00806	1.69288	0.193221	0.999969	Gcnt1	glucosaminyl (N-acetyl) transferase 1, core 2 (Gcnt1), mRNA [Source:RefSeq mRNA;Acc:NM_022276]
NM_001105716	0.381232	1.30245	-0.719616	0.607259	1.69083	0.193492	0.999969	Crabp1	cellular retinoic acid binding protein 1 (Crabp1), mRNA [Source:RefSeq mRNA;Acc:NM_001105716]
NM_001008765	-0.221398	0.857734	3.08742	8.49977	1.68308	0.194516	0.999969	Igtp	NA
NM_138513	0.133931	1.09728	5.23282	37.6043	1.6828	0.194552	0.999969	Calcb	calcitonin-related polypeptide, beta (Calcb), mRNA [Source:RefSeq mRNA;Acc:NM_138513]
NM_001011911	-0.171793	0.887738	2.43426	5.40485	1.68109	0.19478	0.999969	Lyar	Ly1 antibody reactive (Lyar), mRNA [Source:RefSeq mRNA;Acc:NM_001011911]
NM_206851	0.205649	1.1532	4.21967	18.6315	1.68097	0.194795	0.999969	Smyd2	SET and MYND domain containing 2 (Smyd2), mRNA [Source:RefSeq mRNA;Acc:NM_206851]
NM_001047084	-0.439024	0.737634	0.341948	1.26747	1.68094	0.1948	0.999969	Rgs18	regulator of G-protein signaling 18 (Rgs18), mRNA [Source:RefSeq mRNA;Acc:NM_001047084]
NM_013197	-0.488052	0.712987	1.24396	2.36847	1.68052	0.194856	0.999969	Alas2	aminolevulinate, delta-, synthase 2 (Alas2), mRNA [Source:RefSeq mRNA;Acc:NM_013197]
NM_001107075	-0.105221	0.929662	4.75128	26.9326	1.67992	0.194935	0.999969	Foxk2	forkhead box K2 (Foxk2), mRNA [Source:RefSeq mRNA;Acc:NM_001107075]
NM_001104633	0.135636	1.09858	5.49784	45.1873	1.67939	0.195005	0.999969	Sema3d	sema domain, immunoglobulin domain (Ig), short basic domain, secreted, (semaphorin) 3D (Sema3d), mRNA [Source:RefSeq mRNA;Acc:NM_001104633]
NM_001107503	0.403989	1.32316	-0.84244	0.5577	1.67935	0.195011	0.999969	Cd22	CD22 molecule (Cd22), mRNA [Source:RefSeq mRNA;Acc:NM_001107503]
NM_001042621	0.108066	1.07778	4.60428	24.3235	1.67716	0.195302	0.999969	Pip5k1a	phosphatidylinositol-4-phosphate 5-kinase, type 1, alpha (Pip5k1a), mRNA [Source:RefSeq mRNA;Acc:NM_001042621]
NM_001109880	0.229118	1.17212	3.29149	9.79122	1.67648	0.195393	0.999969	Add2	adducin 2 (beta) (Add2), transcript variant 1, mRNA [Source:RefSeq mRNA;Acc:NM_001109880]
NM_022623	0.151741	1.11091	4.57816	23.887	1.67627	0.195421	0.999969	Fzd4	frizzled family receptor 4 (Fzd4), mRNA [Source:RefSeq mRNA;Acc:NM_022623]
NM_001012166	-0.136815	0.909525	3.44908	10.9214	1.67454	0.195652	0.999969	Abcb10	ATP-binding cassette, subfamily B (MDR/TAP), member 10 (Abcb10), mRNA [Source:RefSeq mRNA;Acc:NM_001012166]
NM_057200	0.0982707	1.07049	9.36025	657.227	1.67384	0.195745	0.999969	Kif1b	apoptosis-inducing, TAF9-like domain 1 (Apitd1), mRNA [Source:RefSeq mRNA;Acc:NM_001204879]
NM_001012182	-0.119816	0.920305	4.7408	26.7377	1.6716	0.196045	0.999969	Sike1	suppressor of IKBKE 1 (Sike1), mRNA [Source:RefSeq mRNA;Acc:NM_001012182]
NM_001006966	-0.114088	0.923966	4.31154	19.8565	1.67152	0.196055	0.999969	Eci2	enoyl-CoA delta isomerase 2 (Eci2), mRNA [Source:RefSeq mRNA;Acc:NM_001006966]
NM_001106003	-0.303983	0.810013	0.632885	1.55066	1.6703	0.196218	0.999969	Nipal1	NIPA-like domain containing 1 (Nipal1), mRNA [Source:RefSeq mRNA;Acc:NM_001106003]
NM_016994	-0.494446	0.709834	1.85654	3.62138	1.67014	0.19624	0.999969	C3	complement component 3 (C3), mRNA [Source:RefSeq mRNA;Acc:NM_016994]
NM_001107872	0.13318	1.09671	3.53672	11.6054	1.6697	0.196299	0.999969	RGD1306746	uncharacterized protein LOC312511 [Source:RefSeq peptide;Acc:NP_001101342]
NM_001108778	0.350941	1.27539	0.395974	1.31583	1.66951	0.196324	0.999969	Rrp9	ribosomal RNA processing 9, small subunit (SSU) processome component, homolog (yeast) (Rrp9), mRNA [Source:RefSeq mRNA;Acc:NM_001108778]
NM_012782	0.441423	1.35794	0.993578	1.99112	1.66912	0.196376	0.999969	Bckdha	branched chain ketoacid dehydrogenase E1, alpha polypeptide (Bckdha), mRNA [Source:RefSeq mRNA;Acc:NM_012782]
NM_001271217	0.418076	1.33614	-1.02494	0.491429	1.66447	0.197001	0.999969	Cd101	CD101 antigen [Source:MGI Symbol;Acc:MGI:2685862]
NM_001108155	-0.267286	0.830881	0.85861	1.81329	1.66267	0.197243	0.999969	Kif23	kinesin family member 23 (Kif23), mRNA [Source:RefSeq mRNA;Acc:NM_001108155]
NM_001191966	0.103857	1.07464	6.47155	88.7423	1.66261	0.197252	0.999969	Napb	N-ethylmaleimide-sensitive factor attachment protein, beta (Napb), mRNA [Source:RefSeq mRNA;Acc:NM_001191966]
NM_019238	-0.102865	0.931182	6.65044	100.457	1.66161	0.197386	0.999969	Fdft1	farnesyl diphosphate farnesyl transferase 1 (Fdft1), mRNA [Source:RefSeq mRNA;Acc:NM_019238]
NM_053538	-0.176296	0.884972	3.61917	12.2879	1.66	0.197603	0.999969	Laptm5	lysosomal protein transmembrane 5 (Laptm5), mRNA [Source:RefSeq mRNA;Acc:NM_053538]
NM_001014127	0.240348	1.18128	2.26053	4.79169	1.65797	0.197877	0.999969	Snrnp35	small nuclear ribonucleoprotein 35 (U11/U12) (Snrnp35), mRNA [Source:RefSeq mRNA;Acc:NM_001014127]
NM_001106484	-0.174565	0.886034	2.92043	7.57073	1.65538	0.198228	0.999969	Fign	fidgetin (Fign), mRNA [Source:RefSeq mRNA;Acc:NM_001106484]
NM_001134410	0.31666	1.24544	3.43553	10.8192	1.65475	0.198314	0.999969	Tmem132e	transmembrane protein 132E (Tmem132e), mRNA [Source:RefSeq mRNA;Acc:NM_001134410]
NM_001034944	-0.444555	0.734811	-0.373874	0.771708	1.65269	0.198593	0.999969	Grap2	NA
NM_053997	0.16893	1.12422	4.89636	29.7818	1.65225	0.198653	0.999969	Kcnc3	potassium voltage gated channel, Shaw-related subfamily, member 3 (Kcnc3), mRNA [Source:RefSeq mRNA;Acc:NM_053997]
NM_001170563	0.129259	1.09373	4.28865	19.544	1.65223	0.198655	0.999969	Sema4d	sema domain, immunoglobulin domain (Ig), transmembrane domain (TM) and short cytoplasmic domain, (semaphorin) 4D (Sema4d), mRNA [Source:RefSeq mRNA;Acc:NM_001170563]
NM_019166	0.500008	1.41422	0.525242	1.43917	1.65171	0.198727	0.999969	Syngr1	synaptogyrin 1 (Syngr1), mRNA [Source:RefSeq mRNA;Acc:NM_019166]
NM_001079711	-0.231016	0.852034	1.1163	2.16791	1.65126	0.198788	0.999969	Rad51ap1	RAD51 associated protein 1 (Rad51ap1), mRNA [Source:RefSeq mRNA;Acc:NM_001079711]
NM_001109611	-0.222558	0.857044	1.70633	3.2633	1.65101	0.198822	0.999969	Adat1	adenosine deaminase, tRNA-specific 1 (Adat1), mRNA [Source:RefSeq mRNA;Acc:NM_001109611]
NM_001014047	-0.163809	0.892665	2.86443	7.28249	1.64904	0.19909	0.999969	Adal	adenosine deaminase-like (Adal), mRNA [Source:RefSeq mRNA;Acc:NM_001014047]
NM_199409	0.229663	1.17256	3.13261	8.77021	1.64847	0.199167	0.999969	Panx2	pannexin 2 (Panx2), mRNA [Source:RefSeq mRNA;Acc:NM_199409]
NM_001108923	-0.139	0.908149	3.24671	9.49199	1.64791	0.199244	0.999969	Inpp5a	inositol polyphosphate-5-phosphatase A (Inpp5a), mRNA [Source:RefSeq mRNA;Acc:NM_001108923]
NM_001107575	0.289921	1.22257	0.35991	1.28335	1.64572	0.199543	0.999969	Taf6l	TAF6-like RNA polymerase II, p300/CBP-associated factor (PCAF)-associated factor (Taf6l), mRNA [Source:RefSeq mRNA;Acc:NM_001107575]
NM_001007602	0.105541	1.0759	5.07263	33.6522	1.64494	0.199649	0.999969	Gsto1	glutathione S-transferase omega 1 (Gsto1), mRNA [Source:RefSeq mRNA;Acc:NM_001007602]
NM_001134469	0.0957359	1.06861	6.99035	127.147	1.64461	0.199695	0.999969	Lrrc49	leucine rich repeat containing 49 (Lrrc49), mRNA [Source:RefSeq mRNA;Acc:NM_001134469]
NM_012805	0.439396	1.35604	-0.60748	0.656342	1.64435	0.19973	0.999969	Rxra	retinoid X receptor alpha (Rxra), mRNA [Source:RefSeq mRNA;Acc:NM_012805]
NM_001109063	-0.253259	0.838999	1.77207	3.41544	1.64396	0.199784	0.999969	Spry3	sprouty homolog 3 (Drosophila) (Spry3), mRNA [Source:RefSeq mRNA;Acc:NM_001109063]
NM_001012504	-0.101584	0.932009	6.01555	64.6935	1.64081	0.200215	0.999969	Set	SET nuclear oncogene (Set), mRNA [Source:RefSeq mRNA;Acc:NM_001012504]
NM_001033895	0.182047	1.13449	3.30746	9.9002	1.6368	0.200765	0.999969	Crtc2	CREB regulated transcription coactivator 2 (Crtc2), mRNA [Source:RefSeq mRNA;Acc:NM_001033895]
NM_001108176	0.340586	1.26627	0.337935	1.26395	1.63376	0.201184	0.999969	Zic4	Zic family member 4 (Zic4), mRNA [Source:RefSeq mRNA;Acc:NM_001108176]
NM_012605	0.365967	1.28874	-0.0505189	0.965589	1.63321	0.20126	0.999969	Mylpf	myosin light chain, phosphorylatable, fast skeletal muscle (Mylpf), mRNA [Source:RefSeq mRNA;Acc:NM_012605]
NM_001025024	0.145381	1.10602	3.52305	11.4959	1.63277	0.201321	0.999969	Wdyhv1	WDYHV motif containing 1 (Wdyhv1), mRNA [Source:RefSeq mRNA;Acc:NM_001025024]
NM_022686	-0.161757	0.893936	4.23863	18.878	1.6321	0.201413	0.999969	Hist1h4b	histone cluster 1, H4b (Hist1h4b), mRNA [Source:RefSeq mRNA;Acc:NM_022686]
NM_001012743	-0.152759	0.899529	3.7909	13.8412	1.63204	0.201421	0.999969	Pip5k1b	phosphatidylinositol-4-phosphate 5-kinase, type I, beta (Pip5k1b), mRNA [Source:RefSeq mRNA;Acc:NM_001012743]
NM_001107421	0.179456	1.13246	2.72315	6.60311	1.63183	0.20145	0.999969	Gfod2	glucose-fructose oxidoreductase domain containing 2 (Gfod2), mRNA [Source:RefSeq mRNA;Acc:NM_001107421]
NM_012919	-0.255618	0.837628	3.60118	12.1356	1.63054	0.201629	0.999969	Cacna2d1	calcium channel, voltage-dependent, alpha2/delta subunit 1 (Cacna2d1), transcript variant 1, mRNA [Source:RefSeq mRNA;Acc:NM_012919]
NM_001013194	0.419862	1.3378	0.984277	1.97832	1.63025	0.201669	0.999969	Tssc4	tumor suppressing subtransferable candidate 4 (Tssc4), mRNA [Source:RefSeq mRNA;Acc:NM_001013194]
NM_001047743	-0.127151	0.915638	5.53197	46.2689	1.62931	0.201799	0.999969	Sptssa	serine palmitoyltransferase, small subunit A (Sptssa), mRNA [Source:RefSeq mRNA;Acc:NM_001047743]
NM_001107998	-0.163248	0.893013	2.66013	6.32088	1.62905	0.201835	0.999969	Slc35e2b	solute carrier family 35, member E2B (Slc35e2b), mRNA [Source:RefSeq mRNA;Acc:NM_001107998]
NM_001100840	-0.113626	0.924262	4.84781	28.7963	1.62795	0.201987	0.999969	Txndc12	thioredoxin domain containing 12 (endoplasmic reticulum) (Txndc12), mRNA [Source:RefSeq mRNA;Acc:NM_001100840]
NM_001013938	-0.224437	0.855929	4.40354	21.164	1.62715	0.202097	0.999969	Vwa1	von Willebrand factor A domain containing 1 (Vwa1), mRNA [Source:RefSeq mRNA;Acc:NM_001013938]
NM_001079892	-0.261725	0.83409	0.892036	1.85579	1.62693	0.202128	0.999969	Apex2	APEX nuclease (apurinic/apyrimidinic endonuclease) 2 (Apex2), mRNA [Source:RefSeq mRNA;Acc:NM_001079892]
NM_022525	0.220782	1.16536	2.68197	6.41734	1.62675	0.202153	0.999969	Gpx3	NA
NM_001108214	-0.809216	0.570692	0.7656	1.70008	1.62657	0.202178	0.999969	Npas2	neuronal PAS domain protein 2 (Npas2), mRNA [Source:RefSeq mRNA;Acc:NM_001108214]
NM_001107923	-0.131754	0.912721	4.98974	31.7733	1.62525	0.202362	0.999969	Rngtt	RNA guanylyltransferase and 5'-phosphatase (Rngtt), mRNA [Source:RefSeq mRNA;Acc:NM_001107923]
NM_001039609	-0.168114	0.890006	2.57427	5.9557	1.62432	0.202491	0.999969	Fnbp1l	formin binding protein 1-like (Fnbp1l), mRNA [Source:RefSeq mRNA;Acc:NM_001039609]
NM_213565	-0.21446	0.861869	1.39152	2.62355	1.62393	0.202545	0.999969	Zfp57	zinc finger protein 57 (Zfp57), mRNA [Source:RefSeq mRNA;Acc:NM_213565]
NM_130424	-0.193322	0.874589	2.95398	7.74886	1.62254	0.202739	0.999969	Tmprss2	transmembrane protease, serine 2 (Tmprss2), mRNA [Source:RefSeq mRNA;Acc:NM_130424]
NM_198745	0.0848624	1.06059	7.20889	147.943	1.62242	0.202755	0.999969	Atp6v1e1	ATPase, H+ transporting, lysosomal V1 subunit E1 (Atp6v1e1), mRNA [Source:RefSeq mRNA;Acc:NM_198745]
NM_001107139	0.145065	1.10578	5.68561	51.4683	1.62189	0.202829	0.999969	Pitpnm2	phosphatidylinositol transfer protein, membrane-associated 2 (Pitpnm2), mRNA [Source:RefSeq mRNA;Acc:NM_001107139]
NM_001001800	-0.122734	0.918445	4.59979	24.2479	1.62125	0.202917	0.999969	rnf141	ring finger protein 141 (rnf141), mRNA [Source:RefSeq mRNA;Acc:NM_001001800]
NM_001137643	0.15121	1.1105	3.68078	12.824	1.62061	0.203006	0.999969	Gstt3	glutathione S-transferase, theta 3 (Gstt3), mRNA [Source:RefSeq mRNA;Acc:NM_001137643]
NM_001144840	0.287593	1.2206	1.78803	3.45344	1.61985	0.203113	0.999969	Camsap3	calmodulin regulated spectrin-associated protein family, member 3 (Camsap3), mRNA [Source:RefSeq mRNA;Acc:NM_001144840]
NM_001100762	0.422946	1.34066	-0.318379	0.80197	1.61918	0.203206	0.999969	Havcr2	hepatitis A virus cellular receptor 2 (Havcr2), mRNA [Source:RefSeq mRNA;Acc:NM_001100762]
NM_001108944	-0.119886	0.92026	4.93767	30.6469	1.61865	0.203281	0.999969	Rab33b	RAB33B, member RAS oncogene family (Rab33b), mRNA [Source:RefSeq mRNA;Acc:NM_001108944]
NM_001047089	-0.130608	0.913446	4.32878	20.0953	1.61623	0.203618	0.999969	Spred1	sprouty-related, EVH1 domain containing 1 (Spred1), mRNA [Source:RefSeq mRNA;Acc:NM_001047089]
NM_012862	0.25119	1.19019	4.91307	30.1288	1.61533	0.203745	0.999969	Mgp	matrix Gla protein (Mgp), mRNA [Source:RefSeq mRNA;Acc:NM_012862]
NM_001191787	0.415658	1.33391	-0.934819	0.523108	1.61456	0.203852	0.999969	Foxred2	FAD-dependent oxidoreductase domain containing 2 (Foxred2), mRNA [Source:RefSeq mRNA;Acc:NM_001191787]
NM_001136272	-0.252171	0.839632	1.23128	2.34775	1.61435	0.203882	0.999969	Inafm1	proline rich 24 (Prr24), mRNA [Source:RefSeq mRNA;Acc:NM_001136272]
NM_001108489	-0.0979278	0.934374	6.05784	66.6181	1.61277	0.204102	0.999969	Iqgap1	IQ motif containing GTPase activating protein 1 (Iqgap1), mRNA [Source:RefSeq mRNA;Acc:NM_001108489]
NM_198782	0.13073	1.09485	5.47549	44.4926	1.61049	0.204422	0.999969	Dgki	diacylglycerol kinase, iota (Dgki), mRNA [Source:RefSeq mRNA;Acc:NM_198782]
NM_012941	-0.121652	0.919135	7.73177	212.566	1.61027	0.204453	0.999969	Cyp51	NA
NM_031798	-0.13341	0.911674	8.05185	265.369	1.60849	0.204704	0.999969	Slc12a2	solute carrier family 12 (sodium/potassium/chloride transporter), member 2 (Slc12a2), mRNA [Source:RefSeq mRNA;Acc:NM_031798]
NM_001109265	-0.251337	0.840118	0.815502	1.75991	1.60744	0.204852	0.999969	Zbtb8b	zinc finger and BTB domain containing 8b (Zbtb8b), mRNA [Source:RefSeq mRNA;Acc:NM_001109265]
NM_001134579	0.391526	1.31178	-0.852285	0.553907	1.60721	0.204885	0.999969	RGD1309170	uncharacterized protein LOC362047 [Source:RefSeq peptide;Acc:NP_001128051]
NM_031783	0.112543	1.08113	10.1452	1132.39	1.60675	0.204949	0.999969	Nefl	neurofilament, light polypeptide (Nefl), mRNA [Source:RefSeq mRNA;Acc:NM_031783]
NM_001013902	-0.389906	0.763179	-0.934672	0.523161	1.6044	0.205281	0.999969	Pdilt	protein disulfide isomerase-like, testis expressed (Pdilt), mRNA [Source:RefSeq mRNA;Acc:NM_001013902]
NM_001107074	-0.649304	0.637588	-0.342654	0.788589	1.60254	0.205544	0.999969	Cd7	Cd7 molecule (Cd7), mRNA [Source:RefSeq mRNA;Acc:NM_001107074]
NM_019294	0.303134	1.23382	0.528645	1.44257	1.6025	0.20555	0.999969	Cacna1e	calcium channel, voltage-dependent, R type, alpha 1E subunit (Cacna1e), mRNA [Source:RefSeq mRNA;Acc:NM_019294]
NM_001108684	-0.100632	0.932625	5.4577	43.9471	1.60172	0.205659	0.999969	Pum1	pumilio homolog 1 (Drosophila) (Pum1), mRNA [Source:RefSeq mRNA;Acc:NM_001108684]
NM_001127492	0.0964355	1.06913	5.61246	48.9236	1.59979	0.205933	0.999969	Sphkap	SPHK1 interactor, AKAP domain containing (Sphkap), mRNA [Source:RefSeq mRNA;Acc:NM_001127492]
NM_080767	-0.34389	0.787914	0.758916	1.69222	1.59965	0.205953	0.999969	Psmb8	proteasome (prosome, macropain) subunit, beta type, 8 (Psmb8), mRNA [Source:RefSeq mRNA;Acc:NM_080767]
NM_001106514	0.178825	1.13196	2.83657	7.1432	1.59931	0.206001	0.999969	Mcm8	minichromosome maintenance complex component 8 (Mcm8), mRNA [Source:RefSeq mRNA;Acc:NM_001106514]
NM_022287	-0.317979	0.802193	-0.13839	0.908532	1.59808	0.206176	0.999969	Slc26a1	solute carrier family 26 (anion exchanger), member 1 (Slc26a1), mRNA [Source:RefSeq mRNA;Acc:NM_022287]
NM_001109678	-0.116184	0.922625	4.44227	21.7399	1.59634	0.206423	0.999969	Nadk	NAD kinase (Nadk), mRNA [Source:RefSeq mRNA;Acc:NM_001109678]
NM_012887	-0.125002	0.917003	5.22615	37.4306	1.59494	0.206622	0.999969	Tmpo	thymopoietin (Tmpo), mRNA [Source:RefSeq mRNA;Acc:NM_012887]
NM_080587	-0.270283	0.829157	1.13304	2.1932	1.59368	0.206801	0.999969	Gabra4	gamma-aminobutyric acid (GABA) A receptor, alpha 4 (Gabra4), mRNA [Source:RefSeq mRNA;Acc:NM_080587]
NM_001107839	0.149229	1.10898	4.8455	28.7503	1.59178	0.207072	0.999969	Rc3h2	ring finger and CCCH-type domains 2 (Rc3h2), mRNA [Source:RefSeq mRNA;Acc:NM_001107839]
NM_001109499	0.338201	1.26418	-0.318356	0.801983	1.59062	0.207237	0.999969	Wbscr27	Williams Beuren syndrome chromosome region 27 (Wbscr27), mRNA [Source:RefSeq mRNA;Acc:NM_001109499]
NM_001007802	-0.210584	0.864187	2.09482	4.27171	1.58986	0.207347	0.999969	Cmtm6	CKLF-like MARVEL transmembrane domain containing 6 (Cmtm6), mRNA [Source:RefSeq mRNA;Acc:NM_001007802]
NM_001106301	-0.142083	0.90621	3.46454	11.039	1.58948	0.2074	0.999969	Nsmce4a	non-SMC element 4 homolog A (S. cerevisiae) (Nsmce4a), mRNA [Source:RefSeq mRNA;Acc:NM_001106301]
NM_001106574	0.150814	1.1102	3.51952	11.4678	1.58806	0.207604	0.999969	Chpf2	chondroitin polymerizing factor 2 (Chpf2), mRNA [Source:RefSeq mRNA;Acc:NM_001106574]
NM_001127566	0.12574	1.09107	5.88642	59.1548	1.58758	0.207672	0.999969	Plekhd1	pleckstrin homology domain containing, family D (with coiled-coil domains) member 1 (Plekhd1), mRNA [Source:RefSeq mRNA;Acc:NM_001127566]
NM_053985	-0.138322	0.908575	7.89787	238.503	1.58489	0.208058	0.999969	H3f3b	H3 histone, family 3B (H3f3b), mRNA [Source:RefSeq mRNA;Acc:NM_053985]
NM_001242627	0.407638	1.32651	-0.281925	0.822493	1.58352	0.208254	0.999969	Zfpm1	zinc finger protein, multitype 1 (Zfpm1), mRNA [Source:RefSeq mRNA;Acc:NM_001242627]
NM_012502	0.16562	1.12165	2.81591	7.04161	1.57701	0.209192	0.999969	Ar	androgen receptor (Ar), mRNA [Source:RefSeq mRNA;Acc:NM_012502]
NM_131912	0.16362	1.12009	4.47765	22.2796	1.57517	0.209457	0.999969	Kcnh7	potassium voltage-gated channel, subfamily H (eag-related), member 7 (Kcnh7), mRNA [Source:RefSeq mRNA;Acc:NM_131912]
NM_001005871	-0.16999	0.888849	4.55382	23.4875	1.57311	0.209755	0.999969	Atp2b4	NA
NM_022942	-0.169804	0.888963	2.47586	5.56298	1.57308	0.209761	0.999969	Bche	butyrylcholinesterase (Bche), mRNA [Source:RefSeq mRNA;Acc:NM_022942]
NM_001191786	0.0956686	1.06856	5.72188	52.7784	1.57204	0.209911	0.999969	Atmin	ATM interactor (Atmin), mRNA [Source:RefSeq mRNA;Acc:NM_001191786]
NM_001108495	0.392563	1.31272	0.326427	1.2539	1.57017	0.210182	0.999969	Relt	RELT tumor necrosis factor receptor (Relt), mRNA [Source:RefSeq mRNA;Acc:NM_001108495]
NM_198764	-0.221291	0.857798	1.49759	2.82371	1.56996	0.210213	0.999969	Sh3rf1	SH3 domain containing ring finger 1 (Sh3rf1), mRNA [Source:RefSeq mRNA;Acc:NM_198764]
NM_001037979	-0.109533	0.926888	4.16928	17.992	1.56971	0.21025	0.999969	Adipor2	adiponectin receptor 2 (Adipor2), mRNA [Source:RefSeq mRNA;Acc:NM_001037979]
NM_021842	-0.191662	0.875597	1.75957	3.38597	1.56933	0.210304	0.999969	Ensa	endosulfine alpha (Ensa), transcript variant 2, mRNA [Source:RefSeq mRNA;Acc:NM_021842]
NM_001100821	0.176174	1.12988	2.26159	4.79521	1.5693	0.210309	0.999969	Ccne1	cyclin E1 (Ccne1), mRNA [Source:RefSeq mRNA;Acc:NM_001100821]
NM_001024795	0.435615	1.35249	0.694752	1.61861	1.56917	0.210327	0.999969	Rnf44	ring finger protein 44 (Rnf44), mRNA [Source:RefSeq mRNA;Acc:NM_001024795]
NM_001107808	0.305267	1.23565	0.979244	1.97143	1.56784	0.210522	0.999969	Zbtb46	zinc finger and BTB domain containing 46 (Zbtb46), mRNA [Source:RefSeq mRNA;Acc:NM_001107808]
NM_001025753	-0.280059	0.823557	0.369199	1.29164	1.56773	0.210537	0.999969	Rem1	RAS (RAD and GEM)-like GTP-binding 1 (Rem1), mRNA [Source:RefSeq mRNA;Acc:NM_001025753]
NM_001005888	-0.118738	0.920993	4.1677	17.9723	1.56658	0.210704	0.999969	Galc	galactosylceramidase (Galc), mRNA [Source:RefSeq mRNA;Acc:NM_001005888]
NM_001130077	-0.185891	0.879106	2.16233	4.47638	1.56647	0.210721	0.999969	Tcerg1l	transcription elongation regulator 1-like (Tcerg1l), mRNA [Source:RefSeq mRNA;Acc:NM_001130077]
NM_012945	-0.166805	0.890813	4.63411	24.8317	1.56618	0.210762	0.999969	Hbegf	heparin-binding EGF-like growth factor (Hbegf), mRNA [Source:RefSeq mRNA;Acc:NM_012945]
NM_057148	-0.124717	0.917184	7.21905	148.988	1.5646	0.210993	0.999969	2002-09-01	septin 2 (Sept2), mRNA [Source:RefSeq mRNA;Acc:NM_057148]
NM_001107108	0.346685	1.27164	-0.191916	0.875442	1.56287	0.211245	0.999969	Sim2	single-minded homolog 2 (Drosophila) (Sim2), mRNA [Source:RefSeq mRNA;Acc:NM_001107108]
NM_001012029	-0.422759	0.745996	0.51365	1.42766	1.56187	0.211392	0.999969	Mnda	myeloid cell nuclear differentiation antigen (Mnda), mRNA [Source:RefSeq mRNA;Acc:NM_001012029]
NM_001108175	0.137383	1.09991	4.22867	18.748	1.56164	0.211425	0.999969	Tbc1d2b	TBC1 domain family, member 2B (Tbc1d2b), mRNA [Source:RefSeq mRNA;Acc:NM_001108175]
NM_001012092	-0.248532	0.841752	0.713686	1.63999	1.55787	0.211977	0.999969	Xkr7	XK, Kell blood group complex subunit-related family, member 7 (Xkr7), mRNA [Source:RefSeq mRNA;Acc:NM_001012092]
NM_001009702	-0.19719	0.872248	1.9587	3.8871	1.55773	0.211997	0.999969	Rrp15	ribosomal RNA processing 15 homolog (S. cerevisiae) (Rrp15), mRNA [Source:RefSeq mRNA;Acc:NM_001009702]
NM_001170554	0.177859	1.1312	2.35298	5.10879	1.55673	0.212144	0.999969	Mphosph9	M-phase phosphoprotein 9 (Mphosph9), mRNA [Source:RefSeq mRNA;Acc:NM_001170554]
NM_001025063	-0.0949055	0.936334	6.15821	71.4177	1.55451	0.21247	0.999969	Scrn1	secernin 1 (Scrn1), mRNA [Source:RefSeq mRNA;Acc:NM_001025063]
NM_001107673	0.269842	1.20568	3.67792	12.7986	1.55376	0.212582	0.999969	Slc7a11	solute carrier family 7 (anionic amino acid transporter light chain, xc- system), member 11 (Slc7a11), mRNA [Source:RefSeq mRNA;Acc:NM_001107673]
NM_021655	0.185551	1.13725	4.66056	25.2911	1.55212	0.212823	0.999969	Chga	NA
NM_001105974	0.125574	1.09094	5.66812	50.848	1.54975	0.213172	0.999969	Grem2	gremlin 2 (Grem2), mRNA [Source:RefSeq mRNA;Acc:NM_001105974]
NM_001170481	0.318803	1.24729	2.18004	4.53165	1.54906	0.213274	0.999969	Pi16	peptidase inhibitor 16 (Pi16), mRNA [Source:RefSeq mRNA;Acc:NM_001170481]
NM_001106629	-0.278078	0.824689	0.247172	1.18688	1.54816	0.213407	0.999969	Steap1	six transmembrane epithelial antigen of the prostate 1 (Steap1), mRNA [Source:RefSeq mRNA;Acc:NM_001106629]
NM_017014	0.142707	1.10397	4.66639	25.3936	1.54744	0.213514	0.999969	Gstm1	glutathione S-transferase mu 1 (Gstm1), mRNA [Source:RefSeq mRNA;Acc:NM_017014]
NM_001024334	0.218221	1.1633	3.4625	11.0234	1.54743	0.213515	0.999969	LOC500300	Protein DEPP [Source:UniProtKB/Swiss-Prot;Acc:Q5BMD4]
NM_001105967	-0.330773	0.795111	-0.630729	0.64585	1.54407	0.214014	0.999969	Lmx1a	LIM homeobox transcription factor 1 alpha (Lmx1a), mRNA [Source:RefSeq mRNA;Acc:NM_001105967]
NM_001013099	-0.164208	0.892418	2.96795	7.82426	1.54372	0.214064	0.999969	Slc38a6	solute carrier family 38, member 6 (Slc38a6), mRNA [Source:RefSeq mRNA;Acc:NM_001013099]
NM_001127567	-0.280478	0.823318	0.920917	1.89332	1.54223	0.214286	0.999969	RGD1561648	RGD1561648 (RGD1561648), mRNA [Source:RefSeq mRNA;Acc:NM_001127567]
NM_133288	0.120612	1.0872	5.36995	41.3539	1.54121	0.214439	0.999969	Atp2b3	ATPase, Ca++ transporting, plasma membrane 3 (Atp2b3), mRNA [Source:RefSeq mRNA;Acc:NM_133288]
NM_001014211	0.288573	1.22143	0.28573	1.21903	1.54077	0.214503	0.999969	Myzap	NA
NM_199503	0.270859	1.20653	0.359105	1.28263	1.53913	0.214747	0.999969	Pcdha1	NA
NM_001107223	0.297997	1.22944	-0.208664	0.865338	1.53913	0.214748	0.999969	Zbtb49	zinc finger and BTB domain containing 49 (Zbtb49), mRNA [Source:RefSeq mRNA;Acc:NM_001107223]
NM_001107326	-0.128368	0.914866	4.81368	28.1231	1.53849	0.214843	0.999969	Kbtbd11	kelch repeat and BTB (POZ) domain containing 11 (Kbtbd11), mRNA [Source:RefSeq mRNA;Acc:NM_001107326]
NM_001105872	-0.314893	0.80391	0.179777	1.13271	1.53744	0.215	0.999969	Mfi2	antigen p97 (melanoma associated) identified by monoclonal antibodies 133.2 and 96.5 (Mfi2), mRNA [Source:RefSeq mRNA;Acc:NM_001105872]
NM_001105882	-0.400255	0.757724	-0.971564	0.509953	1.53724	0.215029	0.999969	Tmprss7	transmembrane protease, serine 7 (Tmprss7), mRNA [Source:RefSeq mRNA;Acc:NM_001105882]
NM_001013094	-0.123366	0.918043	4.33202	20.1404	1.53672	0.215106	0.999969	Ccnl2	NA
NM_001271452	0.386698	1.3074	0.251264	1.19025	1.53405	0.215505	0.999969	Dhx34	DEAH (Asp-Glu-Ala-His) box polypeptide 34 (Dhx34), mRNA [Source:RefSeq mRNA;Acc:NM_001271452]
NM_001107006	0.183956	1.13599	2.45283	5.47489	1.5328	0.215693	0.999969	Atpaf2	ATP synthase mitochondrial F1 complex assembly factor 2 (Atpaf2), mRNA [Source:RefSeq mRNA;Acc:NM_001107006]
NM_001014136	-0.100568	0.932665	5.82677	56.7587	1.5325	0.215737	0.999969	Ngly1	N-glycanase 1 (Ngly1), mRNA [Source:RefSeq mRNA;Acc:NM_001014136]
NM_001108442	0.549349	1.46342	0.0605176	1.04284	1.53069	0.216009	0.999969	Ndufb7	NADH dehydrogenase (ubiquinone) 1 beta subcomplex, 7 (Ndufb7), mRNA [Source:RefSeq mRNA;Acc:NM_001108442]
NM_173310	0.159439	1.11685	3.78165	13.7528	1.5306	0.216022	0.999969	Chst15	carbohydrate (N-acetylgalactosamine 4-sulfate 6-O) sulfotransferase 15 (Chst15), mRNA [Source:RefSeq mRNA;Acc:NM_173310]
NM_001012111	0.123672	1.0895	4.93505	30.5914	1.52922	0.21623	0.999969	Lpin1	lipin 1 (Lpin1), mRNA [Source:RefSeq mRNA;Acc:NM_001012111]
NM_019153	-0.0972861	0.93479	6.16894	71.9509	1.52885	0.216285	0.999969	Fbln5	fibulin 5 (Fbln5), mRNA [Source:RefSeq mRNA;Acc:NM_019153]
NM_017310	0.368379	1.2909	0.132986	1.09656	1.52838	0.216356	0.999969	Sema3a	sema domain, immunoglobulin domain (Ig), short basic domain, secreted, (semaphorin) 3A (Sema3a), mRNA [Source:RefSeq mRNA;Acc:NM_017310]
NM_024400	0.151886	1.11102	5.02282	32.5102	1.52803	0.216408	0.999969	Adamts1	ADAM metallopeptidase with thrombospondin type 1 motif, 1 (Adamts1), mRNA [Source:RefSeq mRNA;Acc:NM_024400]
NM_001108173	-0.19226	0.875234	3.28039	9.7162	1.52437	0.21696	0.999969	Tbx18	T-box18 (Tbx18), mRNA [Source:RefSeq mRNA;Acc:NM_001108173]
NM_017327	0.0935332	1.06698	7.46671	176.89	1.52432	0.216967	0.999969	Gnao1	guanine nucleotide binding protein (G protein), alpha activating activity polypeptide O (Gnao1), mRNA [Source:RefSeq mRNA;Acc:NM_017327]
NM_001025021	0.217483	1.1627	1.43981	2.71285	1.52364	0.217069	0.999969	Dnajc25	DnaJ (Hsp40) homolog, subfamily C, member 25 (Dnajc25), mRNA [Source:RefSeq mRNA;Acc:NM_001025021]
NM_053349	-0.389403	0.763446	1.58578	3.00169	1.52257	0.217231	0.999969	Sox11	SRY (sex determining region Y)-box 11 (Sox11), mRNA [Source:RefSeq mRNA;Acc:NM_053349]
NM_130413	-0.177897	0.883991	3.43259	10.7972	1.52235	0.217264	0.999969	Skap2	src kinase associated phosphoprotein 2 (Skap2), mRNA [Source:RefSeq mRNA;Acc:NM_130413]
NM_001013058	0.105037	1.07552	4.64535	25.026	1.52234	0.217266	0.999969	Rbm17	RNA binding motif protein 17 (Rbm17), mRNA [Source:RefSeq mRNA;Acc:NM_001013058]
NM_031727	0.194123	1.14403	4.76548	27.199	1.52193	0.217328	0.999969	Limk1	LIM domain kinase 1 (Limk1), mRNA [Source:RefSeq mRNA;Acc:NM_031727]
NM_138850	-0.233436	0.850607	1.92262	3.7911	1.51783	0.217948	0.999969	Fap	fibroblast activation protein, alpha (Fap), mRNA [Source:RefSeq mRNA;Acc:NM_138850]
NM_001030025	-0.363351	0.777357	-0.453187	0.730427	1.51606	0.218217	0.999969	Upp1	uridine phosphorylase 1 (Upp1), mRNA [Source:RefSeq mRNA;Acc:NM_001030025]
NM_001107809	0.167043	1.12275	4.10923	17.2585	1.51473	0.218419	0.999969	Zfp512b	zinc finger protein 512B (Zfp512b), mRNA [Source:RefSeq mRNA;Acc:NM_001107809]
NM_001115028	0.173771	1.128	2.20235	4.60228	1.51286	0.218704	0.999969	Adat2	NA
NM_001108362	-0.110903	0.926009	4.5868	24.0306	1.5127	0.218727	0.999969	Tmem128	transmembrane protein 128 (Tmem128), mRNA [Source:RefSeq mRNA;Acc:NM_001108362]
NM_001106400	0.146927	1.10721	3.94503	15.4018	1.51117	0.218961	0.999969	Ankrd32	ankyrin repeat domain 32 (Ankrd32), mRNA [Source:RefSeq mRNA;Acc:NM_001106400]
NM_001135666	0.159667	1.11703	3.40399	10.5853	1.51068	0.219035	0.999969	Lrrc47	leucine rich repeat containing 47 (Lrrc47), mRNA [Source:RefSeq mRNA;Acc:NM_001135666]
NM_001108399	0.350541	1.27504	-0.696363	0.617126	1.50746	0.219527	0.999969	Pbx4	pre-B-cell leukemia homeobox 4 (Pbx4), mRNA [Source:RefSeq mRNA;Acc:NM_001108399]
NM_021760	-0.181994	0.881484	5.63686	49.7581	1.50632	0.219702	0.999969	Col5a3	collagen, type V, alpha 3 (Col5a3), mRNA [Source:RefSeq mRNA;Acc:NM_021760]
NM_001024246	0.169809	1.12491	2.7211	6.59374	1.50618	0.219723	0.999969	Rbm48	RNA binding motif protein 48 (Rbm48), mRNA [Source:RefSeq mRNA;Acc:NM_001024246]
NM_021696	-0.612143	0.654224	-0.480885	0.716538	1.50507	0.219893	0.999969	Serpinb2	serpin peptidase inhibitor, clade B (ovalbumin), member 2 (Serpinb2), mRNA [Source:RefSeq mRNA;Acc:NM_021696]
NM_012659	0.215043	1.16074	2.4169	5.34023	1.50497	0.219908	0.999969	Sst	somatostatin (Sst), mRNA [Source:RefSeq mRNA;Acc:NM_012659]
NM_001108686	0.125485	1.09087	4.07308	16.8314	1.50457	0.219969	0.999969	Fam76a	family with sequence similarity 76, member A [Source:MGI Symbol;Acc:MGI:2385211]
NM_001085353	0.159097	1.11659	5.79214	55.4124	1.50371	0.220101	0.999969	Wls	NA
NM_031358	0.267247	1.20351	0.61489	1.53144	1.50178	0.220398	0.999969	Kcnj11	potassium inwardly rectifying channel, subfamily J, member 11 (Kcnj11), mRNA [Source:RefSeq mRNA;Acc:NM_031358]
NM_001191970	0.112484	1.08109	5.03097	32.6943	1.49896	0.220831	0.999969	Thsd7a	thrombospondin, type I, domain containing 7A (Thsd7a), mRNA [Source:RefSeq mRNA;Acc:NM_001191970]
NM_031332	0.363335	1.2864	1.99172	3.97711	1.49792	0.220991	0.999969	Slc22a8	solute carrier family 22 (organic anion transporter), member 8 (Slc22a8), mRNA [Source:RefSeq mRNA;Acc:NM_031332]
NM_053635	0.382723	1.3038	-0.374342	0.771457	1.49522	0.221408	0.999969	St14	suppression of tumorigenicity 14 (colon carcinoma) (St14), mRNA [Source:RefSeq mRNA;Acc:NM_053635]
NM_001012472	0.253231	1.19187	1.64605	3.12976	1.49349	0.221675	0.999969	Dgcr14	DiGeorge syndrome critical region gene 14 (Dgcr14), mRNA [Source:RefSeq mRNA;Acc:NM_001012472]
NM_001013062	0.346472	1.27145	3.29261	9.79884	1.49349	0.221676	0.999969	Thbs1	thrombospondin 1 (Thbs1), mRNA [Source:RefSeq mRNA;Acc:NM_001013062]
NM_001177830	0.363962	1.28696	-0.918265	0.529145	1.4898	0.222247	0.999969	LOC100366054	Da1-10-like (LOC100366054), mRNA [Source:RefSeq mRNA;Acc:NM_001177830]
NM_022242	-0.10651	0.928832	5.33722	40.4263	1.48877	0.222407	0.999969	Fam129a	family with sequence similarity 129, member A (Fam129a), mRNA [Source:RefSeq mRNA;Acc:NM_022242]
NM_001033067	0.130455	1.09464	4.56664	23.6972	1.48627	0.222796	0.999969	Tmem45b	transmembrane protein 45b (Tmem45b), mRNA [Source:RefSeq mRNA;Acc:NM_001033067]
NM_012905	0.23146	1.17402	0.614005	1.5305	1.48615	0.222814	0.999969	Speg	SPEG complex locus (Speg), transcript variant 1, mRNA [Source:RefSeq mRNA;Acc:NM_001108802]
NM_001106422	-0.204785	0.867668	5.03816	32.8577	1.48564	0.222895	0.999969	Tnik	TRAF2 and NCK interacting kinase (Tnik), mRNA [Source:RefSeq mRNA;Acc:NM_001106422]
NM_001013895	0.305502	1.23585	0.82774	1.7749	1.48327	0.223264	0.999969	Prkd2	protein kinase D2 (Prkd2), mRNA [Source:RefSeq mRNA;Acc:NM_001013895]
NM_001014004	-0.143815	0.905123	2.96318	7.79844	1.48325	0.223266	0.999969	Amt	NA
NM_030827	-0.234347	0.85007	0.917455	1.88878	1.48302	0.223302	0.999969	Lrp2	NA
NM_001034083	-0.088543	0.940472	5.97221	62.7791	1.48284	0.223331	0.999969	Snn	stannin (Snn), mRNA [Source:RefSeq mRNA;Acc:NM_001034083]
NM_133536	0.10155	1.07293	5.59171	48.2251	1.48229	0.223416	0.999969	Rab3c	RAB3C, member RAS oncogene family (Rab3c), mRNA [Source:RefSeq mRNA;Acc:NM_133536]
NM_001134572	0.207904	1.15501	1.77643	3.42577	1.48182	0.223491	0.999969	RGD1306058	similar to RIKEN cDNA 1110007C09 (RGD1306058), mRNA [Source:RefSeq mRNA;Acc:NM_001134572]
NM_001103355	0.313418	1.24265	-0.505394	0.704468	1.48164	0.223519	0.999969	Fbxl13	NA
NM_031653	0.170278	1.12528	3.04098	8.2305	1.48099	0.223619	0.999969	Ncan	neurocan (Ncan), mRNA [Source:RefSeq mRNA;Acc:NM_031653]
NM_001012180	0.133604	1.09703	4.2946	19.6248	1.47912	0.223912	0.999969	Bbs7	Bardet-Biedl syndrome 7 (Bbs7), mRNA [Source:RefSeq mRNA;Acc:NM_001012180]
NM_001017458	0.114969	1.08295	4.63312	24.8146	1.47857	0.223998	0.999969	Tcp11l2	t-complex 11, testis-specific-like 2 (Tcp11l2), mRNA [Source:RefSeq mRNA;Acc:NM_001017458]
NM_130414	0.433769	1.35076	-1.14816	0.4512	1.47851	0.224008	0.999969	Abcg8	ATP-binding cassette, subfamily G (WHITE), member 8 (Abcg8), mRNA [Source:RefSeq mRNA;Acc:NM_130414]
NM_001106528	0.180135	1.13299	2.43916	5.42327	1.47801	0.224086	0.999969	Plagl2	pleiomorphic adenoma gene-like 2 (Plagl2), mRNA [Source:RefSeq mRNA;Acc:NM_001106528]
NM_053494	0.173638	1.1279	2.69235	6.46367	1.47609	0.224387	0.999969	Slc2a8	solute carrier family 2, (facilitated glucose transporter) member 8 (Slc2a8), mRNA [Source:RefSeq mRNA;Acc:NM_053494]
NM_012967	0.236198	1.17788	2.18426	4.54495	1.47591	0.224416	0.999969	Icam1	intercellular adhesion molecule 1 (Icam1), mRNA [Source:RefSeq mRNA;Acc:NM_012967]
NM_053404	0.0992294	1.0712	5.59815	48.4407	1.47559	0.224466	0.999969	Dctn4	dynactin 4 (p62) (Dctn4), mRNA [Source:RefSeq mRNA;Acc:NM_053404]
NM_001127682	-0.155407	0.897879	2.56611	5.92209	1.47474	0.2246	0.999969	Sh3bgr	SH3 domain binding glutamic acid-rich protein (Sh3bgr), mRNA [Source:RefSeq mRNA;Acc:NM_001127682]
NM_001014137	0.191524	1.14197	1.69038	3.22743	1.46998	0.225348	0.999969	LOC361016	NA
NM_022178	0.139727	1.1017	8.0986	274.109	1.46986	0.225367	0.999969	Myo5a	NA
NM_031642	-0.119431	0.920551	6.48537	89.5967	1.46665	0.225875	0.999969	Klf6	NA
NM_001011915	-0.0887225	0.940355	7.46816	177.068	1.46581	0.226008	0.999969	Fermt2	fermitin family member 2 (Fermt2), mRNA [Source:RefSeq mRNA;Acc:NM_001011915]
NM_013044	0.0876397	1.06263	6.5767	95.4517	1.46568	0.226028	0.999969	Tmod1	tropomodulin 1 (Tmod1), mRNA [Source:RefSeq mRNA;Acc:NM_013044]
NM_001108226	0.190282	1.14099	2.64332	6.24767	1.46407	0.226284	0.999969	Wnt6	wingless-type MMTV integration site family, member 6 (Wnt6), mRNA [Source:RefSeq mRNA;Acc:NM_001108226]
NM_012827	0.358097	1.28173	0.371047	1.29329	1.46382	0.226323	0.999969	Bmp4	bone morphogenetic protein 4 (Bmp4), mRNA [Source:RefSeq mRNA;Acc:NM_012827]
NM_001024761	-0.100513	0.932701	4.93938	30.6832	1.4638	0.226327	0.999969	Lrrfip2	leucine rich repeat (in FLII) interacting protein 2 (Lrrfip2), mRNA [Source:RefSeq mRNA;Acc:NM_001024761]
NM_001105748	0.119404	1.08629	6.40667	84.8398	1.46284	0.226479	0.999969	Kcnd1	potassium voltage-gated channel, Shal-related subfamily, member 1 (Kcnd1), mRNA [Source:RefSeq mRNA;Acc:NM_001105748]
NM_031855	0.38461	1.30551	0.948343	1.92965	1.46252	0.226529	0.999969	Khk	NA
NM_001162935	-0.37964	0.768629	-0.863422	0.549647	1.46205	0.226604	0.999969	Ctxn2	cortexin 2 (Ctxn2), mRNA [Source:RefSeq mRNA;Acc:NM_001162935]
NM_001107670	0.131613	1.09552	4.29755	19.6649	1.4619	0.226628	0.999969	Jade1	PHD finger protein 17 (Phf17), mRNA [Source:RefSeq mRNA;Acc:NM_001107670]
NM_001107280	0.392649	1.3128	-0.800091	0.574313	1.46156	0.226682	0.999969	Pcdh20	protocadherin 20 (Pcdh20), mRNA [Source:RefSeq mRNA;Acc:NM_001107280]
NM_031086	-0.126556	0.916016	5.27976	38.8479	1.46098	0.226774	0.999969	Pros1	protein S (alpha) (Pros1), mRNA [Source:RefSeq mRNA;Acc:NM_031086]
NM_031551	0.132168	1.09594	5.52221	45.957	1.46073	0.226814	0.999969	Idh3g	isocitrate dehydrogenase 3 (NAD), gamma (Idh3g), mRNA [Source:RefSeq mRNA;Acc:NM_031551]
NM_001107430	0.121898	1.08817	3.75911	13.5396	1.45979	0.226963	0.999969	Pdpr	pyruvate dehydrogenase phosphatase regulatory subunit (Pdpr), mRNA [Source:RefSeq mRNA;Acc:NM_001107430]
NM_001108441	-0.105452	0.929513	4.66985	25.4546	1.45979	0.226964	0.999969	Dnajb1	DnaJ (Hsp40) homolog, subfamily B, member 1 (Dnajb1), mRNA [Source:RefSeq mRNA;Acc:NM_001108441]
NM_134405	0.347138	1.27203	0.484478	1.39908	1.45944	0.227019	0.999969	Slc12a9	NA
NM_001108901	-0.216634	0.860571	1.49285	2.81445	1.45919	0.22706	0.999969	Samd5	sterile alpha motif domain containing 5 (Samd5), mRNA [Source:RefSeq mRNA;Acc:NM_001108901]
NM_001107339	0.356389	1.28022	-0.708294	0.612043	1.45899	0.227091	0.999969	Ror2	receptor tyrosine kinase-like orphan receptor 2 (Ror2), mRNA [Source:RefSeq mRNA;Acc:NM_001107339]
NM_001134466	-0.240735	0.846314	1.04432	2.06239	1.45891	0.227104	0.999969	Xrcc6bp1	XRCC6 binding protein 1 (Xrcc6bp1), mRNA [Source:RefSeq mRNA;Acc:NM_001134466]
NM_031743	0.111948	1.08069	9.37795	665.34	1.45854	0.227162	0.999969	Slc24a2	NA
NR_031795	0.265324	1.20191	0.0779516	1.05552	1.45514	0.227706	0.999969	Mir7a-1	NA
NM_001130583	-0.328942	0.79612	0.224476	1.16835	1.45367	0.22794	0.999969	Parvg	parvin, gamma (Parvg), mRNA [Source:RefSeq mRNA;Acc:NM_001130583]
NM_053770	-0.127304	0.915541	5.05067	33.1439	1.45357	0.227956	0.999969	Sorbs2	sorbin and SH3 domain containing 2 (Sorbs2), mRNA [Source:RefSeq mRNA;Acc:NM_053770]
NM_001205348	0.370175	1.29251	-0.70553	0.613217	1.45298	0.228051	0.999969	Cd300a	NA
NM_017328	0.242292	1.18287	1.3396	2.53082	1.45197	0.228212	0.999969	Pgam2	phosphoglycerate mutase 2 (muscle) (Pgam2), mRNA [Source:RefSeq mRNA;Acc:NM_017328]
NM_177932	0.312173	1.24158	0.328068	1.25533	1.45156	0.228277	0.999969	Pafah2	platelet-activating factor acetylhydrolase 2 (Pafah2), mRNA [Source:RefSeq mRNA;Acc:NM_177932]
NM_022254	-0.152183	0.899888	3.63537	12.4267	1.45117	0.228341	0.999969	Gpr85	G protein-coupled receptor 85 (Gpr85), mRNA [Source:RefSeq mRNA;Acc:NM_022254]
NM_053623	-0.148986	0.901884	6.76197	108.531	1.45102	0.228365	0.999969	Acsl4	acyl-CoA synthetase long-chain family member 4 (Acsl4), mRNA [Source:RefSeq mRNA;Acc:NM_053623]
NM_153626	0.520864	1.43481	-1.07728	0.473922	1.45036	0.22847	0.999969	Npas4	neuronal PAS domain protein 4 (Npas4), mRNA [Source:RefSeq mRNA;Acc:NM_153626]
NM_001108656	-0.154935	0.898173	4.1855	18.1953	1.4503	0.22848	0.999969	Ccne2	cyclin E2 (Ccne2), mRNA [Source:RefSeq mRNA;Acc:NM_001108656]
NM_080407	0.13455	1.09775	6.40594	84.797	1.44884	0.228715	0.999969	Bmpr2	bone morphogenetic protein receptor, type II (serine/threonine kinase) (Bmpr2), mRNA [Source:RefSeq mRNA;Acc:NM_080407]
NM_199230	0.155399	1.11373	3.66239	12.6616	1.44687	0.229031	0.999969	Acvr1b	activin A receptor, type IB (Acvr1b), mRNA [Source:RefSeq mRNA;Acc:NM_199230]
NM_024129	-0.115749	0.922903	9.00918	515.267	1.44665	0.229067	0.999969	Dcn	decorin (Dcn), mRNA [Source:RefSeq mRNA;Acc:NM_024129]
NM_001134698	0.234302	1.17634	2.37218	5.17724	1.44552	0.229249	0.999969	Aldh4a1	taste receptor, type 1, member 2 (Tas1r2), mRNA [Source:RefSeq mRNA;Acc:NM_001271266]
NM_001130570	0.218464	1.16349	1.60026	3.03197	1.44529	0.229285	0.999969	Scrt1	scratch homolog 1, zinc finger protein (Drosophila) (Scrt1), mRNA [Source:RefSeq mRNA;Acc:NM_001130570]
NM_001100582	0.117122	1.08457	4.1821	18.1525	1.44507	0.229321	0.999969	Ppfibp2	PTPRF interacting protein, binding protein 2 (liprin beta 2) (Ppfibp2), mRNA [Source:RefSeq mRNA;Acc:NM_001100582]
NM_080698	0.268646	1.20468	3.36267	10.2864	1.44476	0.229371	0.999969	Fmod	fibromodulin (Fmod), mRNA [Source:RefSeq mRNA;Acc:NM_080698]
NM_016999	-0.39224	0.761946	-0.697618	0.616589	1.44033	0.230086	0.999969	Cyp4b1	cytochrome P450, family 4, subfamily b, polypeptide 1 (Cyp4b1), mRNA [Source:RefSeq mRNA;Acc:NM_016999]
NM_001109259	0.14417	1.1051	4.31942	19.9653	1.43903	0.230297	0.999969	RGD1564053	uncharacterized protein LOC500390 isoform 1 [Source:RefSeq peptide;Acc:NP_001102729]
NM_053819	-0.203003	0.86874	3.70801	13.0684	1.43898	0.230304	0.999969	Timp1	TIMP metallopeptidase inhibitor 1 (Timp1), mRNA [Source:RefSeq mRNA;Acc:NM_053819]
NM_001013916	-0.130328	0.913624	4.55579	23.5197	1.43894	0.230311	0.999969	Cd302	CD302 molecule (Cd302), mRNA [Source:RefSeq mRNA;Acc:NM_001013916]
NM_001191707	0.273122	1.20842	0.216177	1.16165	1.43751	0.230543	0.999969	Plch1	phospholipase C, eta 1 (Plch1), mRNA [Source:RefSeq mRNA;Acc:NM_001191707]
NM_022389	-0.133822	0.911414	4.02178	16.2433	1.43705	0.230617	0.999969	Dhcr7	7-dehydrocholesterol reductase (Dhcr7), mRNA [Source:RefSeq mRNA;Acc:NM_022389]
NM_181363	-0.164674	0.89213	3.07498	8.42678	1.43688	0.230645	0.999969	Nudt6	nudix (nucleoside diphosphate linked moiety X)-type motif 6 (Nudt6), mRNA [Source:RefSeq mRNA;Acc:NM_181363]
NM_001191742	0.126321	1.09151	4.57001	23.7526	1.43648	0.23071	0.999969	Ap4e1	adaptor-related protein complex 4, epsilon 1 subunit (Ap4e1), mRNA [Source:RefSeq mRNA;Acc:NM_001191742]
NM_001106865	-0.138758	0.908301	3.72487	13.2221	1.43416	0.231087	0.999969	Ctdspl	CTD (carboxy-terminal domain, RNA polymerase II, polypeptide A) small phosphatase-like (Ctdspl), mRNA [Source:RefSeq mRNA;Acc:NM_001106865]
NM_001077683	0.131913	1.09575	4.72425	26.4327	1.43413	0.231092	0.999969	Btbd6	BTB (POZ) domain containing 6 (Btbd6), mRNA [Source:RefSeq mRNA;Acc:NM_001077683]
NM_012652	0.177495	1.13092	4.07753	16.8833	1.43289	0.231294	0.999969	Slc9a1	solute carrier family 9, subfamily A (NHE1, cation proton antiporter 1), member 1 (Slc9a1), mRNA [Source:RefSeq mRNA;Acc:NM_012652]
NM_001173370	0.153452	1.11223	4.89211	29.6942	1.43262	0.231337	0.999969	Tmem184b	transmembrane protein 184B (Tmem184b), mRNA [Source:RefSeq mRNA;Acc:NM_001173370]
NR_027983	-0.236253	0.848947	1.3427	2.53625	1.43233	0.231385	0.999969	LOC680254	NA
NM_001034081	0.304599	1.23508	1.08666	2.12382	1.43071	0.231648	0.999969	Paqr7	progestin and adipoQ receptor family member VII (Paqr7), mRNA [Source:RefSeq mRNA;Acc:NM_001034081]
NM_199390	0.143364	1.10448	3.70104	13.0054	1.43026	0.231722	0.999969	Flcn	folliculin (Flcn), mRNA [Source:RefSeq mRNA;Acc:NM_199390]
NM_001195471	-0.523388	0.695736	-0.506689	0.703836	1.42966	0.231821	0.999969	Rpl39l	ribosomal protein L39-like (Rpl39l), mRNA [Source:RefSeq mRNA;Acc:NM_001195471]
NM_001013154	-0.158363	0.896041	2.8408	7.16418	1.42894	0.231937	0.999969	Pcgf6	polycomb group ring finger 6 (Pcgf6), mRNA [Source:RefSeq mRNA;Acc:NM_001013154]
NM_017204	0.183362	1.13553	4.69825	25.9606	1.42594	0.232429	0.999969	Map6	microtubule-associated protein 6 (Map6), mRNA [Source:RefSeq mRNA;Acc:NM_017204]
NM_001106272	0.116295	1.08395	4.42839	21.5317	1.42374	0.232789	0.999969	Zfp592	zinc finger protein 592 (Zfp592), mRNA [Source:RefSeq mRNA;Acc:NM_001106272]
NM_052806	0.435132	1.35203	0.290519	1.22308	1.4231	0.232894	0.999969	Chrnb4	cholinergic receptor, nicotinic, beta 4 (neuronal) (Chrnb4), mRNA [Source:RefSeq mRNA;Acc:NM_052806]
NM_001012032	-0.147888	0.902571	3.23713	9.42918	1.42306	0.2329	0.999969	Arhgap24	Rho GTPase activating protein 24 (Arhgap24), mRNA [Source:RefSeq mRNA;Acc:NM_001012032]
NM_001033898	-0.319989	0.801076	-0.518596	0.698051	1.42264	0.23297	0.999969	Calu	calumenin (Calu), transcript variant 1, mRNA [Source:RefSeq mRNA;Acc:NM_022535]
NM_001033064	-0.353943	0.782443	-0.842421	0.557707	1.42236	0.233015	0.999969	Kazald1	Kazal-type serine peptidase inhibitor domain 1 (Kazald1), mRNA [Source:RefSeq mRNA;Acc:NM_001033064]
NM_001047913	-0.124538	0.917298	3.37285	10.3593	1.4219	0.23309	0.999969	Sqrdl	sulfide quinone reductase-like (yeast) (Sqrdl), mRNA [Source:RefSeq mRNA;Acc:NM_001047913]
NM_024138	0.230575	1.1733	1.87537	3.66896	1.42019	0.233372	0.999969	Gng7	guanine nucleotide binding protein (G protein), gamma 7 (Gng7), mRNA [Source:RefSeq mRNA;Acc:NM_024138]
NM_001100898	0.147336	1.10752	3.80521	13.9792	1.4199	0.233419	0.999969	Mtf2	metal response element binding transcription factor 2 (Mtf2), mRNA [Source:RefSeq mRNA;Acc:NM_001100898]
NM_017071	0.126957	1.09199	3.44093	10.8598	1.41901	0.233566	0.999969	Insr	insulin receptor (Insr), mRNA [Source:RefSeq mRNA;Acc:NM_017071]
NM_001106511	-0.299959	0.812275	1.19814	2.29444	1.41631	0.234012	0.999969	Cpxm1	carboxypeptidase X (M14 family), member 1 (Cpxm1), mRNA [Source:RefSeq mRNA;Acc:NM_001106511]
NM_001271227	0.118223	1.0854	3.99599	15.9556	1.41544	0.234155	0.999969	Tfe3	transcription factor binding to IGHM enhancer 3 (Tfe3), mRNA [Source:RefSeq mRNA;Acc:NM_001271227]
NM_031740	-0.104156	0.930349	6.18564	72.7884	1.41434	0.234337	0.999969	B4galt6	UDP-Gal:betaGlcNAc beta 1,4-galactosyltransferase, polypeptide 6 (B4galt6), mRNA [Source:RefSeq mRNA;Acc:NM_031740]
NM_001108295	0.124054	1.08979	3.40765	10.6122	1.41391	0.234408	0.999969	Cwc25	CWC25 spliceosome-associated protein homolog (S. cerevisiae) (Cwc25), mRNA [Source:RefSeq mRNA;Acc:NM_001108295]
NM_001106792	-0.160317	0.894829	2.47323	5.55285	1.41109	0.234875	0.999969	Zfp641	zinc finger protein 641 (Zfp641), mRNA [Source:RefSeq mRNA;Acc:NM_001106792]
NM_001137564	0.340539	1.26623	0.782072	1.7196	1.41008	0.235042	0.999969	Mt2A	metallothionein 2A (Mt2A), mRNA [Source:RefSeq mRNA;Acc:NM_001137564]
NM_001039012	-0.102749	0.931257	5.56913	47.476	1.40905	0.235215	0.999969	Rer1	RER1 retention in endoplasmic reticulum 1 homolog (S. cerevisiae) (Rer1), mRNA [Source:RefSeq mRNA;Acc:NM_001039012]
NM_001044249	-0.109092	0.927171	4.19841	18.359	1.4087	0.235272	0.999969	Antxr1	anthrax toxin receptor 1 (Antxr1), mRNA [Source:RefSeq mRNA;Acc:NM_001044249]
NM_001024314	0.0896974	1.06415	6.63388	99.3109	1.40831	0.235337	0.999969	Abhd12	abhydrolase domain containing 12 (Abhd12), mRNA [Source:RefSeq mRNA;Acc:NM_001024314]
NM_001108963	0.263646	1.20051	0.723451	1.65113	1.40676	0.235595	0.999969	Slc2a10	solute carrier family 2 (facilitated glucose transporter), member 10 (Slc2a10), mRNA [Source:RefSeq mRNA;Acc:NM_001108963]
NM_012880	-0.113569	0.924298	4.70642	26.108	1.40571	0.235769	0.999969	Sod3	superoxide dismutase 3, extracellular (Sod3), mRNA [Source:RefSeq mRNA;Acc:NM_012880]
NM_023959	-0.298114	0.813315	0.85257	1.80571	1.40521	0.235853	0.999969	Adamts4	ADAM metallopeptidase with thrombospondin type 1 motif, 4 (Adamts4), mRNA [Source:RefSeq mRNA;Acc:NM_023959]
NM_183056	0.193329	1.1434	2.7172	6.57598	1.4051	0.235872	0.999969	Stk40	serine/threonine kinase 40 (Stk40), mRNA [Source:RefSeq mRNA;Acc:NM_183056]
NM_001100980	0.389666	1.31009	0.534891	1.44883	1.40454	0.235964	0.999969	Efnb3	ephrin B3 (Efnb3), mRNA [Source:RefSeq mRNA;Acc:NM_001100980]
NM_001108629	-0.158645	0.895866	2.9821	7.90136	1.4024	0.236323	0.999969	Ggct	gamma-glutamyl cyclotransferase (Ggct), mRNA [Source:RefSeq mRNA;Acc:NM_001108629]
NM_001109297	0.102759	1.07382	5.52857	46.1601	1.40229	0.236341	0.999969	Tusc2	tumor suppressor candidate 2 (Tusc2), mRNA [Source:RefSeq mRNA;Acc:NM_001109297]
NM_001106110	-0.174682	0.885963	2.80904	7.00818	1.40181	0.236421	0.999969	Dcdc2	doublecortin domain containing 2 (Dcdc2), mRNA [Source:RefSeq mRNA;Acc:NM_001106110]
NM_138547	0.16936	1.12456	3.85039	14.4239	1.40123	0.236518	0.999969	Akr1c14	aldo-keto reductase family 1, member C14 (Akr1c14), mRNA [Source:RefSeq mRNA;Acc:NM_138547]
NM_001107994	0.303639	1.23425	0.915495	1.88622	1.40112	0.236536	0.999969	Spsb1	splA/ryanodine receptor domain and SOCS box containing 1 (Spsb1), mRNA [Source:RefSeq mRNA;Acc:NM_001107994]
NM_001106230	0.143001	1.1042	2.96606	7.81401	1.39978	0.236761	0.999969	Qpctl	glutaminyl-peptide cyclotransferase-like (Qpctl), mRNA [Source:RefSeq mRNA;Acc:NM_001106230]
NM_001113403	0.236794	1.17837	1.61521	3.06356	1.39946	0.236814	0.999969	Lnpep	leucyl/cystinyl aminopeptidase (Lnpep), transcript variant 1, mRNA [Source:RefSeq mRNA;Acc:NM_001113403]
NM_001108105	0.501478	1.41566	-0.36719	0.775291	1.39711	0.237208	0.999969	Mlc1	megalencephalic leukoencephalopathy with subcortical cysts 1 (Mlc1), mRNA [Source:RefSeq mRNA;Acc:NM_001108105]
NM_001008772	-0.203458	0.868467	1.46391	2.75854	1.39593	0.237406	0.999969	Impad1	inositol monophosphatase domain containing 1 (Impad1), mRNA [Source:RefSeq mRNA;Acc:NM_001008772]
NM_001108273	-0.161055	0.894371	2.59693	6.04998	1.39529	0.237514	0.999969	Rasgef1c	RasGEF domain family, member 1C (Rasgef1c), mRNA [Source:RefSeq mRNA;Acc:NM_001108273]
NM_024369	0.0981679	1.07041	9.1169	555.213	1.39495	0.237571	0.999969	Fstl1	NA
NM_001044272	0.11656	1.08415	3.96089	15.5721	1.39494	0.237572	0.999969	Jagn1	jagunal homolog 1 (Drosophila) (Jagn1), mRNA [Source:RefSeq mRNA;Acc:NM_001044272]
NM_001191817	0.301373	1.23232	0.714605	1.64103	1.39345	0.237823	0.999969	Hhip	Hedgehog-interacting protein (Hhip), mRNA [Source:RefSeq mRNA;Acc:NM_001191817]
NM_052798	0.171185	1.12598	2.88287	7.37615	1.39218	0.238037	0.999969	Zfp354a	zinc finger protein 354A (Zfp354a), mRNA [Source:RefSeq mRNA;Acc:NM_052798]
NM_053432	-0.151038	0.900602	3.70322	13.0251	1.38903	0.238569	0.999969	Tec	tec protein tyrosine kinase (Tec), mRNA [Source:RefSeq mRNA;Acc:NM_053432]
NM_001134716	-0.26046	0.834822	1.75816	3.38267	1.38887	0.238595	0.999969	Clec12a	C-type lectin domain family 12, member A (Clec12a), mRNA [Source:RefSeq mRNA;Acc:NM_001134716]
NM_001106221	0.202962	1.15106	1.6076	3.04745	1.38879	0.238609	0.999969	Aurkc	aurora kinase C (Aurkc), mRNA [Source:RefSeq mRNA;Acc:NM_001106221]
NM_031342	0.246603	1.18641	2.09873	4.28333	1.38659	0.238981	0.999969	Lypla2	lysophospholipase II (Lypla2), mRNA [Source:RefSeq mRNA;Acc:NM_031342]
NM_001013084	0.208503	1.15549	1.72367	3.30275	1.38636	0.239022	0.999969	Akr1b10	aldo-keto reductase family 1, member B10 (aldose reductase) (Akr1b10), mRNA [Source:RefSeq mRNA;Acc:NM_001013084]
NM_001130503	-0.120143	0.920096	3.7648	13.593	1.3851	0.239234	0.999969	Adsl	adenylosuccinate lyase (Adsl), mRNA [Source:RefSeq mRNA;Acc:NM_001130503]
NM_001013136	0.318011	1.24661	0.0360398	1.0253	1.38498	0.239255	0.999969	Rfxank	regulatory factor X-associated ankyrin-containing protein (Rfxank), mRNA [Source:RefSeq mRNA;Acc:NM_001013136]
NM_022280	-0.209536	0.864815	1.50802	2.84419	1.38435	0.239362	0.999969	Lrat	lecithin-retinol acyltransferase (phosphatidylcholine-retinol-O-acyltransferase) (Lrat), mRNA [Source:RefSeq mRNA;Acc:NM_022280]
NM_001024780	-0.117586	0.921729	4.38467	20.889	1.38093	0.239943	0.999969	Prkra	protein kinase, interferon inducible double stranded RNA dependent activator (Prkra), mRNA [Source:RefSeq mRNA;Acc:NM_001024780]
NM_001002024	-0.268052	0.83044	0.475433	1.39034	1.37976	0.240143	0.999969	Slco4c1	solute carrier organic anion transporter family, member 4C1 (Slco4c1), mRNA [Source:RefSeq mRNA;Acc:NM_001002024]
NM_001107287	-0.141606	0.90651	3.45237	10.9463	1.37917	0.240242	0.999969	Farp1	FERM, RhoGEF (Arhgef) and pleckstrin domain protein 1 (chondrocyte-derived) (Farp1), mRNA [Source:RefSeq mRNA;Acc:NM_001107287]
NM_001012113	0.0940496	1.06736	5.76663	54.4414	1.37857	0.240346	0.999969	Ptdss1	phosphatidylserine synthase 1 (Ptdss1), mRNA [Source:RefSeq mRNA;Acc:NM_001012113]
NM_001108666	-0.14226	0.906098	4.7057	26.0949	1.37822	0.240405	0.999969	Smc2	structural maintenance of chromosomes 2 (Smc2), mRNA [Source:RefSeq mRNA;Acc:NM_001108666]
NM_001013161	0.181381	1.13397	2.44583	5.44837	1.37683	0.240642	0.999969	Cstf1	cleavage stimulation factor, 3' pre-RNA, subunit 1, 50kDa (Cstf1), mRNA [Source:RefSeq mRNA;Acc:NM_001013161]
NM_001105955	0.20883	1.15575	2.27589	4.84296	1.37666	0.240671	0.999969	Aspm	asp (abnormal spindle) homolog, microcephaly associated (Drosophila) (Aspm), mRNA [Source:RefSeq mRNA;Acc:NM_001105955]
NM_001109118	-0.113472	0.924361	7.39687	168.531	1.37423	0.241087	0.999969	Elovl2	ELOVL fatty acid elongase 2 (Elovl2), mRNA [Source:RefSeq mRNA;Acc:NM_001109118]
NM_001108869	-0.276625	0.82552	-0.172009	0.887606	1.374	0.241126	0.999969	Cideb	cell death-inducing DFFA-like effector b (Cideb), mRNA [Source:RefSeq mRNA;Acc:NM_001108869]
NM_001004236	-0.241109	0.846094	0.973249	1.96326	1.37088	0.241661	0.999969	Tspan1	tetraspanin 1 (Tspan1), mRNA [Source:RefSeq mRNA;Acc:NM_001004236]
NM_001108272	-0.128718	0.914644	8.22842	299.918	1.3691	0.241967	0.999969	Pank3	pantothenate kinase 3 (Pank3), mRNA [Source:RefSeq mRNA;Acc:NM_001108272]
NM_001011963	0.389897	1.3103	0.483097	1.39774	1.36897	0.241989	0.999969	Asb6	ankyrin repeat and SOCS box-containing 6 (Asb6), mRNA [Source:RefSeq mRNA;Acc:NM_001011963]
NM_213630	0.421005	1.33886	-0.807947	0.571194	1.36643	0.242426	0.999969	Btla	B and T lymphocyte associated (Btla), mRNA [Source:RefSeq mRNA;Acc:NM_213630]
NM_001191568	0.350338	1.27486	-1.02909	0.490019	1.36552	0.242582	0.999969	Pmf1	polyamine-modulated factor 1 (Pmf1), mRNA [Source:RefSeq mRNA;Acc:NM_001191568]
NM_001024753	-0.216389	0.860717	4.42064	21.4163	1.36496	0.24268	0.999969	Ifit2	interferon-induced protein with tetratricopeptide repeats 2 (Ifit2), mRNA [Source:RefSeq mRNA;Acc:NM_001024753]
NM_001108948	0.180321	1.13314	1.9912	3.97567	1.36318	0.242987	0.999969	Tuft1	tuftelin 1 (Tuft1), mRNA [Source:RefSeq mRNA;Acc:NM_001108948]
NM_031779	0.126797	1.09187	6.17611	72.3095	1.3631	0.243001	0.999969	Apba1	amyloid beta (A4) precursor protein-binding, family A, member 1 (Apba1), mRNA [Source:RefSeq mRNA;Acc:NM_031779]
NM_130828	0.320402	1.24868	-0.653351	0.635802	1.36229	0.243141	0.999969	Nphs2	nephrosis 2, idiopathic, steroid-resistant (Nphs2), mRNA [Source:RefSeq mRNA;Acc:NM_130828]
NM_001100838	-0.102905	0.931156	4.54809	23.3945	1.36058	0.243436	0.999969	Zmynd8	zinc finger, MYND-type containing 8 (Zmynd8), mRNA [Source:RefSeq mRNA;Acc:NM_001100838]
NM_017168	-0.288763	0.818604	0.639044	1.5573	1.36047	0.243456	0.999969	Plcg2	NA
NM_138921	0.220054	1.16478	4.00626	16.0696	1.36027	0.243491	0.999969	Eml2	echinoderm microtubule associated protein like 2 (Eml2), mRNA [Source:RefSeq mRNA;Acc:NM_138921]
NM_001105832	0.247811	1.1874	0.791815	1.73125	1.36023	0.243498	0.999969	Dlx3	distal-less homeobox 3 (Dlx3), mRNA [Source:RefSeq mRNA;Acc:NM_001105832]
NM_031667	0.0810687	1.0578	7.99619	255.326	1.35933	0.243653	0.999969	Syt11	synaptotagmin XI (Syt11), mRNA [Source:RefSeq mRNA;Acc:NM_031667]
NM_001134630	0.382716	1.30379	-0.797357	0.575402	1.35776	0.243927	0.999969	RGD1562540	RGD1562540 (RGD1562540), mRNA [Source:RefSeq mRNA;Acc:NM_001134630]
NM_012497	0.174897	1.12888	6.47879	89.1885	1.35636	0.24417	0.999969	Aldoc	aldolase C, fructose-bisphosphate (Aldoc), mRNA [Source:RefSeq mRNA;Acc:NM_012497]
NM_001105942	-0.248617	0.841703	0.447155	1.36335	1.35521	0.244369	0.999969	Neurod4	neuronal differentiation 4 (Neurod4), mRNA [Source:RefSeq mRNA;Acc:NM_001105942]
NM_001030030	-0.0976336	0.934565	4.59217	24.1201	1.35344	0.244678	0.999969	Cpsf3	cleavage and polyadenylation specific factor 3, 73kDa (Cpsf3), mRNA [Source:RefSeq mRNA;Acc:NM_001030030]
NM_031687	0.340306	1.26603	2.68917	6.44943	1.35203	0.244924	0.999969	Uba52	ubiquitin A-52 residue ribosomal protein fusion product 1 (Uba52), mRNA [Source:RefSeq mRNA;Acc:NM_031687]
NM_001014220	-0.240174	0.846643	2.40698	5.30363	1.35155	0.245007	0.999969	Sp100	NA
NM_001108397	0.123094	1.08907	4.59657	24.1938	1.35144	0.245027	0.999969	Sugp2	SURP and G patch domain containing 2 (Sugp2), mRNA [Source:RefSeq mRNA;Acc:NM_001108397]
NM_001173510	0.0851345	1.06079	7.23193	150.324	1.35121	0.245067	0.999969	Ahcyl2	NA
NM_017336	-0.166808	0.890811	3.88141	14.7374	1.35083	0.245133	0.999969	Ptpro	protein tyrosine phosphatase, receptor type, O (Ptpro), mRNA [Source:RefSeq mRNA;Acc:NM_017336]
NM_001168631	-0.159743	0.895184	3.36743	10.3204	1.35041	0.245207	0.999969	Cdh10	cadherin 10 (Cdh10), mRNA [Source:RefSeq mRNA;Acc:NM_001168631]
NM_145089	-0.117997	0.921466	4.20714	18.4703	1.34941	0.245381	0.999969	Asrgl1	asparaginase like 1 (Asrgl1), mRNA [Source:RefSeq mRNA;Acc:NM_145089]
NM_001014250	0.108843	1.07836	4.76705	27.2286	1.34918	0.245421	0.999969	Atg5	autophagy related 5 (Atg5), mRNA [Source:RefSeq mRNA;Acc:NM_001014250]
NM_001008340	-0.220316	0.858378	1.2921	2.44884	1.34746	0.245723	0.999969	Thap1	THAP domain containing, apoptosis associated protein 1 (Thap1), mRNA [Source:RefSeq mRNA;Acc:NM_001008340]
NM_001170474	0.18351	1.13564	3.57384	11.9078	1.34608	0.245964	0.999969	Fam160b2	family with sequence similarity 160, member B2 (Fam160b2), mRNA [Source:RefSeq mRNA;Acc:NM_001170474]
NM_001106883	0.28759	1.2206	-0.117883	0.921539	1.3457	0.246031	0.999969	Apobec2	apolipoprotein B mRNA editing enzyme, catalytic polypeptide-like 2 (Apobec2), mRNA [Source:RefSeq mRNA;Acc:NM_001106883]
NM_012817	0.163535	1.12003	5.71592	52.5608	1.34497	0.24616	0.999969	Igfbp5	insulin-like growth factor binding protein 5 (Igfbp5), mRNA [Source:RefSeq mRNA;Acc:NM_012817]
NM_001106202	0.25094	1.18998	0.604192	1.52013	1.34462	0.246221	0.999969	Tdrd1	tudor domain containing 1 (Tdrd1), mRNA [Source:RefSeq mRNA;Acc:NM_001106202]
NM_001011954	0.120155	1.08685	3.5061	11.3616	1.34408	0.246316	0.999969	Cybrd1	cytochrome b reductase 1 (Cybrd1), mRNA [Source:RefSeq mRNA;Acc:NM_001011954]
NM_053811	0.107764	1.07756	4.00551	16.0613	1.34335	0.246444	0.999969	Slc9a3r2	solute carrier family 9, subfamily A (NHE3, cation proton antiporter 3), member 3 regulator 2 (Slc9a3r2), mRNA [Source:RefSeq mRNA;Acc:NM_053811]
NM_173126	0.106736	1.07679	3.9147	15.0814	1.34272	0.246556	0.999969	Smim3	small integral membrane protein 3 (Smim3), mRNA [Source:RefSeq mRNA;Acc:NM_173126]
NM_001034130	0.17877	1.13192	2.20415	4.60802	1.3424	0.24661	0.999969	Iqub	IQ motif and ubiquitin domain containing (Iqub), mRNA [Source:RefSeq mRNA;Acc:NM_001034130]
NM_001034923	0.430795	1.34798	0.337406	1.26348	1.34035	0.246972	0.999969	Dus3l	dihydrouridine synthase 3-like (S. cerevisiae) (Dus3l), mRNA [Source:RefSeq mRNA;Acc:NM_001034923]
NM_001108201	0.427474	1.34488	-0.707024	0.612582	1.33817	0.247357	0.999969	Abcc10	ATP-binding cassette, subfamily C (CFTR/MRP), member 10 (Abcc10), mRNA [Source:RefSeq mRNA;Acc:NM_001108201]
NM_001126291	-0.260407	0.834853	5.49582	45.1239	1.33801	0.247386	0.999969	Flrt3	fibronectin leucine rich transmembrane protein 3 (Flrt3), mRNA [Source:RefSeq mRNA;Acc:NM_001126291]
NM_001025044	-0.220788	0.858096	0.990767	1.98724	1.33798	0.247391	0.999969	Ccdc146	coiled-coil domain containing 146 (Ccdc146), mRNA [Source:RefSeq mRNA;Acc:NM_001025044]
NM_022632	-0.109753	0.926747	6.31186	79.4437	1.33707	0.247551	0.999969	Slit2	slit homolog 2 (Drosophila) (Slit2), mRNA [Source:RefSeq mRNA;Acc:NM_022632]
NM_001014000	0.151532	1.11075	4.32933	20.1029	1.33654	0.247645	0.999969	Cdkn2aip	CDKN2A interacting protein (Cdkn2aip), mRNA [Source:RefSeq mRNA;Acc:NM_001014000]
NM_001106081	-0.125938	0.916408	4.82919	28.427	1.33395	0.248103	0.999969	Tll1	tolloid-like 1 (Tll1), mRNA [Source:RefSeq mRNA;Acc:NM_001106081]
NM_001100672	-0.124782	0.917143	4.95325	30.9797	1.3332	0.248236	0.999969	Tspan6	tetraspanin 6 (Tspan6), mRNA [Source:RefSeq mRNA;Acc:NM_001100672]
NM_001106201	-0.1405	0.907204	2.74834	6.71943	1.33178	0.248489	0.999969	Dclre1a	DNA cross-link repair 1A (Dclre1a), mRNA [Source:RefSeq mRNA;Acc:NM_001106201]
NM_001109147	-0.220811	0.858083	1.50285	2.83403	1.33096	0.248635	0.999969	Klf13	Kruppel-like factor 13 (Klf13), mRNA [Source:RefSeq mRNA;Acc:NM_001109147]
NM_031322	-0.121439	0.91927	4.00223	16.0248	1.33061	0.248697	0.999969	Lrp4	low density lipoprotein receptor-related protein 4 (Lrp4), mRNA [Source:RefSeq mRNA;Acc:NM_031322]
NM_001191068	-0.0961389	0.935533	6.93375	122.255	1.33026	0.248758	0.999969	Sgcb	sarcoglycan, beta (dystrophin-associated glycoprotein) (Sgcb), mRNA [Source:RefSeq mRNA;Acc:NM_001191068]
NM_001105825	0.138047	1.10041	3.58782	12.0238	1.32983	0.248835	0.999969	Ppm1d	protein phosphatase, Mg2+/Mn2+ dependent, 1D (Ppm1d), mRNA [Source:RefSeq mRNA;Acc:NM_001105825]
NM_001106665	0.111843	1.08061	5.93592	61.2197	1.32971	0.248857	0.999969	Ttc39b	tetratricopeptide repeat domain 39B (Ttc39b), mRNA [Source:RefSeq mRNA;Acc:NM_001106665]
NM_001100488	0.110047	1.07926	4.1935	18.2965	1.32869	0.249038	0.999969	Rimbp2	RIMS binding protein 2 (Rimbp2), mRNA [Source:RefSeq mRNA;Acc:NM_001100488]
NM_001037788	-0.189528	0.876892	1.69749	3.24336	1.32694	0.24935	0.999969	Styxl1	serine/threonine/tyrosine interacting-like 1 (Styxl1), mRNA [Source:RefSeq mRNA;Acc:NM_001037788]
NM_001009651	0.160476	1.11766	3.007	8.03888	1.32647	0.249434	0.999969	Clic2	chloride intracellular channel 2 (Clic2), mRNA [Source:RefSeq mRNA;Acc:NM_001009651]
NM_001008302	-0.137627	0.909013	3.60254	12.1471	1.32611	0.249498	0.999969	Sft2d1	SFT2 domain containing 1 (Sft2d1), mRNA [Source:RefSeq mRNA;Acc:NM_001008302]
NM_053723	0.0893959	1.06392	6.01091	64.4857	1.32545	0.249617	0.999969	Lancl1	LanC lantibiotic synthetase component C-like 1 (bacterial) (Lancl1), mRNA [Source:RefSeq mRNA;Acc:NM_053723]
NM_001008527	0.216467	1.16188	2.19995	4.59464	1.32475	0.249742	0.999969	Aox3	NA
NM_001012186	0.0890833	1.06369	5.97479	62.8912	1.3243	0.249823	0.999969	Vps39	vacuolar protein sorting 39 homolog (S. cerevisiae) (Vps39), mRNA [Source:RefSeq mRNA;Acc:NM_001012186]
NM_031515	-0.134791	0.910802	4.82924	28.4281	1.32293	0.250067	0.999969	Kras	Kirsten rat sarcoma viral oncogene (Kras), mRNA [Source:RefSeq mRNA;Acc:NM_031515]
NM_001108228	-0.280852	0.823105	0.49611	1.41041	1.32288	0.250075	0.999969	Slc19a3	NA
NM_001106669	-0.205751	0.867087	1.24163	2.36466	1.32151	0.250322	0.999969	Oma1	zinc metallopeptidase homolog (S. cerevisiae) (Oma1), mRNA [Source:RefSeq mRNA;Acc:NM_001106669]
NM_001017459	-0.14399	0.905013	3.04735	8.26694	1.31992	0.250607	0.999969	Mdm1	Mdm1 nuclear protein homolog (mouse) (Mdm1), mRNA [Source:RefSeq mRNA;Acc:NM_001017459]
NM_001007641	-0.111931	0.925349	4.48165	22.3415	1.31915	0.250744	0.999969	Rnd3	Rho family GTPase 3 (Rnd3), mRNA [Source:RefSeq mRNA;Acc:NM_001007641]
NM_001107211	0.18077	1.13349	2.03786	4.10636	1.31882	0.250805	0.999969	Mthfd2l	methylenetetrahydrofolate dehydrogenase (NADP+ dependent) 2-like (Mthfd2l), mRNA [Source:RefSeq mRNA;Acc:NM_001107211]
NM_057124	-0.346103	0.786706	-0.68909	0.620245	1.31742	0.251055	0.999969	P2ry6	pyrimidinergic receptor P2Y, G-protein coupled, 6 (P2ry6), mRNA [Source:RefSeq mRNA;Acc:NM_057124]
NM_001106932	-0.122191	0.918792	5.5672	47.4128	1.31479	0.251529	0.999969	Fem1c	fem-1 homolog c (C. elegans) (Fem1c), mRNA [Source:RefSeq mRNA;Acc:NM_001106932]
NM_206881	0.17193	1.12656	3.98422	15.8259	1.31299	0.251853	0.999969	Amigo1	adhesion molecule with Ig like domain 1 (Amigo1), mRNA [Source:RefSeq mRNA;Acc:NM_206881]
NM_001169104	0.230742	1.17344	1.57451	2.97834	1.31292	0.251867	0.999969	Kcnf1	potassium voltage-gated channel, subfamily F, member 1 (Kcnf1), mRNA [Source:RefSeq mRNA;Acc:NM_001169104]
NM_053321	-0.226473	0.854722	1.97175	3.92244	1.31258	0.251929	0.999969	Ptafr	platelet-activating factor receptor (Ptafr), mRNA [Source:RefSeq mRNA;Acc:NM_053321]
NM_001130562	0.155199	1.11358	2.66129	6.32598	1.31159	0.252106	0.999969	Samd12	sterile alpha motif domain containing 12 (Samd12), mRNA [Source:RefSeq mRNA;Acc:NM_001130562]
NM_001106846	0.342518	1.26797	-0.305774	0.809008	1.31148	0.252126	0.999969	Cldn2	claudin 2 (Cldn2), mRNA [Source:RefSeq mRNA;Acc:NM_001106846]
NM_001113366	0.231379	1.17396	1.19933	2.29633	1.31001	0.252394	0.999969	Cnksr2	connector enhancer of kinase suppressor of Ras 2 (Cnksr2), transcript variant 1, mRNA [Source:RefSeq mRNA;Acc:NM_001113366]
NM_001008364	-0.114478	0.923716	3.63876	12.4559	1.30996	0.252402	0.999969	Snx24	sorting nexin 24 (Snx24), mRNA [Source:RefSeq mRNA;Acc:NM_001008364]
NM_001191069	-0.29848	0.813108	0.0344137	1.02414	1.30954	0.252478	0.999969	Endou	endonuclease, poly(U)-specific (Endou), mRNA [Source:RefSeq mRNA;Acc:NM_001191069]
NM_001033686	-0.435195	0.739594	-0.282655	0.822077	1.30794	0.252769	0.999969	Cyp4f18	cytochrome P450, family 4, subfamily f, polypeptide 18 (Cyp4f18), mRNA [Source:RefSeq mRNA;Acc:NM_001033686]
NM_001106651	0.139131	1.10124	2.73003	6.63471	1.30721	0.2529	0.999969	Snx30	sorting nexin family member 30 (Snx30), mRNA [Source:RefSeq mRNA;Acc:NM_001106651]
NM_021581	-0.25941	0.83543	0.447349	1.36353	1.30707	0.252926	0.999969	P3h4	leprecan-like 4 (Leprel4), mRNA [Source:RefSeq mRNA;Acc:NM_021581]
NM_001024996	-0.200292	0.870374	1.21306	2.31828	1.30638	0.253051	0.999969	Mblac1	metallo-beta-lactamase domain containing 1 (Mblac1), mRNA [Source:RefSeq mRNA;Acc:NM_001024996]
NM_001106055	0.0946108	1.06778	8.08026	270.645	1.30637	0.253054	0.999969	Mycbp2	NA
NM_001108141	0.357508	1.28121	-0.963231	0.512907	1.30627	0.253071	0.999969	Dscaml1	Down syndrome cell adhesion molecule-like 1 (Dscaml1), mRNA [Source:RefSeq mRNA;Acc:NM_001108141]
NM_001033708	0.153203	1.11204	3.16054	8.94165	1.30558	0.253196	0.999969	Rae1	RAE1 RNA export 1 homolog (S. pombe) (Rae1), mRNA [Source:RefSeq mRNA;Acc:NM_001033708]
NM_001107786	0.104314	1.07498	5.2148	37.1374	1.30534	0.25324	0.999969	Rin2	Ras and Rab interactor 2 (Rin2), mRNA [Source:RefSeq mRNA;Acc:NM_001107786]
NM_001191088	0.269298	1.20522	0.0464916	1.03275	1.30508	0.253287	0.999969	Aldh8a1	aldehyde dehydrogenase 8 family, member A1 (Aldh8a1), mRNA [Source:RefSeq mRNA;Acc:NM_001191088]
NM_053988	0.132343	1.09607	5.30486	39.5296	1.30387	0.253508	0.999969	Calb2	calbindin 2 (Calb2), mRNA [Source:RefSeq mRNA;Acc:NM_053988]
NM_001009639	0.192218	1.14252	5.98943	63.5329	1.3037	0.253539	0.999969	Tppp3	tubulin polymerization-promoting protein family member 3 (Tppp3), mRNA [Source:RefSeq mRNA;Acc:NM_001009639]
NM_001100682	-0.43128	0.741604	-0.353377	0.78275	1.30286	0.253692	0.999969	Fcrla	Fc receptor-like A (Fcrla), mRNA [Source:RefSeq mRNA;Acc:NM_001100682]
NM_001108299	-0.234328	0.850081	0.807504	1.75018	1.30242	0.253772	0.999969	Etv4	ets variant 4 (Etv4), mRNA [Source:RefSeq mRNA;Acc:NM_001108299]
NM_001191757	-0.274185	0.826917	0.306951	1.23709	1.29999	0.254215	0.999969	Frem1	Fras1 related extracellular matrix 1 (Frem1), mRNA [Source:RefSeq mRNA;Acc:NM_001191757]
NM_001108514	0.268441	1.20451	2.79649	6.94749	1.29914	0.254371	0.999969	Ankrd13d	ankyrin repeat domain 13 family, member D (Ankrd13d), mRNA [Source:RefSeq mRNA;Acc:NM_001108514]
NM_001108221	-0.217399	0.860114	1.06328	2.08968	1.29795	0.254588	0.999969	Mdh1b	malate dehydrogenase 1B, NAD (soluble) (Mdh1b), mRNA [Source:RefSeq mRNA;Acc:NM_001108221]
NM_022302	0.110195	1.07937	6.36962	82.6889	1.29753	0.254665	0.999969	Necab1	N-terminal EF-hand calcium binding protein 1 (Necab1), mRNA [Source:RefSeq mRNA;Acc:NM_022302]
NM_001105962	0.238318	1.17962	3.27068	9.65098	1.29717	0.254731	0.999969	Prg4	proteoglycan 4, (megakaryocyte stimulating factor, articular superficial zone protein, camptodactyly, arthropathy, coxa vara, pericarditis syndrome) (Prg4), mRNA [Source:RefSeq mRNA;Acc:NM_001105962]
NM_001191920	0.277503	1.21209	0.121114	1.08757	1.29701	0.25476	0.999969	Slc47a2	NA
NM_001277235	-0.104483	0.930138	4.01683	16.1878	1.29691	0.254779	0.999969	Sec23b	NA
NM_001109492	-0.153952	0.898785	4.18558	18.1963	1.29674	0.254809	0.999969	B3galt2	UDP-Gal:betaGlcNAc beta 1,3-galactosyltransferase, polypeptide 2 (B3galt2), mRNA [Source:RefSeq mRNA;Acc:NM_001109492]
NM_001012051	-0.141655	0.906479	5.16953	35.99	1.29635	0.254881	0.999969	Zfp367	zinc finger protein 367 (Zfp367), mRNA [Source:RefSeq mRNA;Acc:NM_001012051]
NM_130422	-0.219687	0.858752	2.19927	4.59247	1.29631	0.254888	0.999969	Casp12	caspase 12 (Casp12), mRNA [Source:RefSeq mRNA;Acc:NM_130422]
NM_001044229	-0.305633	0.809087	-0.654416	0.635332	1.29583	0.254976	0.999969	Tnfrsf19	tumor necrosis factor receptor superfamily, member 19 (Tnfrsf19), mRNA [Source:RefSeq mRNA;Acc:NM_001044229]
NM_001134571	0.160027	1.11731	2.29531	4.90859	1.29565	0.255008	0.999969	RGD1308117	similar to 9930012K11Rik protein (RGD1308117), mRNA [Source:RefSeq mRNA;Acc:NM_001134571]
NM_001109968	-0.160797	0.894531	4.56913	23.7381	1.29523	0.255086	0.999969	Gls	glutaminase (Gls), nuclear gene encoding mitochondrial protein, transcript variant 2, mRNA [Source:RefSeq mRNA;Acc:NM_001109968]
NM_001134645	-0.283454	0.821621	0.438207	1.35492	1.29496	0.255136	0.999969	Cntrob	centrobin, centrosomal BRCA2 interacting protein (Cntrob), mRNA [Source:RefSeq mRNA;Acc:NM_001134645]
NM_153309	-0.147473	0.902831	3.04546	8.25608	1.29407	0.255299	0.999969	Mina	myc induced nuclear antigen (Mina), mRNA [Source:RefSeq mRNA;Acc:NM_153309]
NM_012499	0.099229	1.0712	7.30293	157.907	1.29325	0.25545	0.999969	Apc	adenomatous polyposis coli (Apc), mRNA [Source:RefSeq mRNA;Acc:NM_012499]
NM_001271042	-0.255878	0.837477	0.0772443	1.055	1.29228	0.255628	0.999969	Zcchc2	zinc finger, CCHC domain containing 2 (Zcchc2), transcript variant 2, mRNA [Source:RefSeq mRNA;Acc:NM_001271042]
NM_001191089	-0.166871	0.890773	3.85963	14.5166	1.29225	0.255634	0.999969	Mitf	microphthalmia-associated transcription factor (Mitf), mRNA [Source:RefSeq mRNA;Acc:NM_001191089]
NM_001034032	0.116177	1.08386	3.43938	10.8482	1.29201	0.255678	0.999969	Dnajc12	DnaJ (Hsp40) homolog, subfamily C, member 12 (Dnajc12), mRNA [Source:RefSeq mRNA;Acc:NM_001034032]
NM_001025663	0.119347	1.08624	4.28132	19.4449	1.29172	0.255731	0.999969	Rbmx	RNA binding motif protein, X-linked (Rbmx), mRNA [Source:RefSeq mRNA;Acc:NM_001025663]
NM_001013196	0.245195	1.18525	0.712562	1.63871	1.29145	0.255782	0.999969	Dnajc4	DnaJ (Hsp40) homolog, subfamily C, member 4 (Dnajc4), mRNA [Source:RefSeq mRNA;Acc:NM_001013196]
NM_031647	0.106226	1.07641	3.88119	14.7352	1.29005	0.256038	0.999969	Sfmbt1	Scm-like with four mbt domains 1 (Sfmbt1), mRNA [Source:RefSeq mRNA;Acc:NM_031647]
NM_053576	-0.117334	0.92189	4.68855	25.7866	1.28969	0.256106	0.999969	Prdx6	peroxiredoxin 6 (Prdx6), mRNA [Source:RefSeq mRNA;Acc:NM_053576]
NM_021758	0.394173	1.31419	-0.86496	0.549062	1.28902	0.256229	0.999969	Lin7b	lin-7 homolog b (C. elegans) (Lin7b), mRNA [Source:RefSeq mRNA;Acc:NM_021758]
NM_017039	0.226274	1.16981	0.604685	1.52065	1.28818	0.256385	0.999969	Ppp2ca	protein phosphatase 2, catalytic subunit, alpha isozyme (Ppp2ca), mRNA [Source:RefSeq mRNA;Acc:NM_017039]
NM_147138	0.0849952	1.06068	9.54379	746.393	1.28631	0.256729	0.999969	Zwint	ZW10 interactor, kinetochore protein (Zwint), mRNA [Source:RefSeq mRNA;Acc:NM_147138]
NM_001007004	0.166423	1.12227	6.24662	75.9312	1.28521	0.256932	0.999969	Tuba4a	tubulin, alpha 4A (Tuba4a), mRNA [Source:RefSeq mRNA;Acc:NM_001007004]
NM_012949	0.234923	1.17684	1.0385	2.05409	1.28492	0.256986	0.999969	Eno3	enolase 3, beta, muscle (Eno3), mRNA [Source:RefSeq mRNA;Acc:NM_012949]
NM_134419	0.21325	1.1593	1.59536	3.02171	1.28459	0.257046	0.999969	Hspbap1	Hspb associated protein 1 (Hspbap1), mRNA [Source:RefSeq mRNA;Acc:NM_134419]
NM_001001504	0.1623	1.11907	2.8622	7.27125	1.28304	0.257335	0.999969	Gtf2ird1	GTF2I repeat domain containing 1 (Gtf2ird1), mRNA [Source:RefSeq mRNA;Acc:NM_001001504]
NM_013131	0.0981102	1.07037	5.29508	39.2625	1.28292	0.257356	0.999969	Nr3c2	nuclear receptor subfamily 3, group C, member 2 (Nr3c2), mRNA [Source:RefSeq mRNA;Acc:NM_013131]
NM_177425	-0.212566	0.863001	1.87998	3.68071	1.28282	0.257376	0.999969	Csrp2	cysteine and glycine-rich protein 2 (Csrp2), mRNA [Source:RefSeq mRNA;Acc:NM_177425]
NM_001115038	0.198608	1.14759	3.41028	10.6315	1.28184	0.257557	0.999969	Sin3b	SIN3 transcription regulator homolog B (yeast) (Sin3b), mRNA [Source:RefSeq mRNA;Acc:NM_001115038]
NM_001109348	0.218722	1.1637	1.93286	3.81811	1.28146	0.257628	0.999969	Zfp777	zinc finger protein 777 (Zfp777), mRNA [Source:RefSeq mRNA;Acc:NM_001109348]
NM_001135719	0.235997	1.17772	0.74604	1.67718	1.28143	0.257633	0.999969	Wdr72	WD repeat domain 72 (Wdr72), mRNA [Source:RefSeq mRNA;Acc:NM_001135719]
NM_001291383	0.256743	1.19478	3.0406	8.22831	1.2809	0.257731	0.999969	LOC100361083	NA
NM_001134510	0.233679	1.17583	1.55608	2.94054	1.28075	0.25776	0.999969	RGD1561161	similar to BC067074 protein (RGD1561161), mRNA [Source:RefSeq mRNA;Acc:NM_001134510]
NM_001108300	0.288618	1.22147	3.25713	9.56079	1.28	0.257899	0.999969	Adam11	ADAM metallopeptidase domain 11 (Adam11), mRNA [Source:RefSeq mRNA;Acc:NM_001108300]
NM_017218	-0.150872	0.900706	4.68796	25.776	1.27984	0.257929	0.999969	Erbb3	v-erb-b2 avian erythroblastic leukemia viral oncogene homolog 3 (Erbb3), mRNA [Source:RefSeq mRNA;Acc:NM_017218]
NM_012519	-0.111862	0.925393	6.02369	65.0596	1.27973	0.25795	0.999969	Camk2d	calcium/calmodulin-dependent protein kinase II delta (Camk2d), mRNA [Source:RefSeq mRNA;Acc:NM_012519]
NM_001101681	0.169935	1.12501	3.11293	8.65137	1.27876	0.258131	0.999969	Ampd2	adenosine monophosphate deaminase 2 (Ampd2), mRNA [Source:RefSeq mRNA;Acc:NM_001101681]
NM_130814	0.0917619	1.06567	6.80736	112	1.27827	0.258221	0.999969	Fgf12	fibroblast growth factor 12 (Fgf12), mRNA [Source:RefSeq mRNA;Acc:NM_130814]
NM_001100845	0.230965	1.17362	2.48395	5.59427	1.27811	0.258251	0.999969	Sptbn4	spectrin, beta, non-erythrocytic 4 (Sptbn4), mRNA [Source:RefSeq mRNA;Acc:NM_001100845]
NM_001008311	-0.257699	0.836421	1.04518	2.06363	1.27788	0.258293	0.999969	Ermn	ermin, ERM-like protein (Ermn), mRNA [Source:RefSeq mRNA;Acc:NM_001008311]
NM_031605	-0.214953	0.861574	1.77653	3.42602	1.27763	0.258341	0.999969	Cyp4a8	cytochrome P450, family 4, subfamily a, polypeptide 8 (Cyp4a8), mRNA [Source:RefSeq mRNA;Acc:NM_031605]
NM_001008320	-0.142779	0.905773	4.46905	22.1472	1.27668	0.258517	0.999969	Rhoj	ras homolog family member J (Rhoj), mRNA [Source:RefSeq mRNA;Acc:NM_001008320]
NM_057118	0.0788381	1.05617	8.4772	356.363	1.27551	0.258736	0.999969	Cntn1	contactin 1 (Cntn1), mRNA [Source:RefSeq mRNA;Acc:NM_057118]
NM_001044226	0.215469	1.16108	2.41287	5.32534	1.27372	0.25907	0.999969	Rita1	similar to RIKEN cDNA 1110008J03 (RGD1306772), mRNA [Source:RefSeq mRNA;Acc:NM_001044226]
NM_001108378	0.10844	1.07806	3.8865	14.7895	1.27341	0.259127	0.999969	Sdr39u1	short chain dehydrogenase/reductase family 39U, member 1 (Sdr39u1), mRNA [Source:RefSeq mRNA;Acc:NM_001108378]
NM_001100963	-0.164818	0.892041	2.34232	5.07118	1.27222	0.259351	0.999969	Aass	NA
NM_013188	0.0913474	1.06536	8.42167	342.905	1.27139	0.259506	0.999969	Pygb	phosphorylase, glycogen; brain (Pygb), mRNA [Source:RefSeq mRNA;Acc:NM_013188]
NM_001014243	0.441057	1.3576	-0.285165	0.820648	1.26971	0.259821	0.999969	Smg9	SMG9 nonsense mediated mRNA decay factor (Smg9), mRNA [Source:RefSeq mRNA;Acc:NM_001014243]
NM_001002277	-0.0994706	0.933375	4.33865	20.2331	1.26943	0.259873	0.999969	Ahi1	Abelson helper integration site 1 (Ahi1), mRNA [Source:RefSeq mRNA;Acc:NM_001002277]
NM_148889	0.1312	1.0952	2.91777	7.55675	1.26803	0.260136	0.999969	Aptx	aprataxin (Aptx), mRNA [Source:RefSeq mRNA;Acc:NM_148889]
NM_001271445	0.271356	1.20694	2.69399	6.47102	1.26762	0.260214	0.999969	Adamts10	NA
NM_001030031	-0.092965	0.937594	4.72412	26.4303	1.26521	0.260667	0.999969	Lta4h	leukotriene A4 hydrolase (Lta4h), mRNA [Source:RefSeq mRNA;Acc:NM_001030031]
NM_001191582	0.283562	1.2172	2.35406	5.11261	1.26498	0.26071	0.999969	Cul9	cullin 9 (Cul9), mRNA [Source:RefSeq mRNA;Acc:NM_001191582]
NM_001106329	0.14569	1.10626	3.91837	15.1199	1.26482	0.260741	0.999969	Map4k2	mitogen activated protein kinase kinase kinase kinase 2 (Map4k2), mRNA [Source:RefSeq mRNA;Acc:NM_001106329]
NM_001271055	0.155058	1.11347	4.93577	30.6065	1.26394	0.260907	0.999969	Tmem59l	transmembrane protein 59-like (Tmem59l), mRNA [Source:RefSeq mRNA;Acc:NM_001271055]
NM_133416	-0.342224	0.788824	0.400383	1.31986	1.26165	0.26134	0.999969	Bcl2a1	BCL2-related protein A1 (Bcl2a1), mRNA [Source:RefSeq mRNA;Acc:NM_133416]
NM_001107505	0.189478	1.14035	1.81728	3.52416	1.26135	0.261397	0.999969	Rhpn2	rhophilin, Rho GTPase binding protein 2 (Rhpn2), mRNA [Source:RefSeq mRNA;Acc:NM_001107505]
NM_001002827	0.187202	1.13855	1.68336	3.21175	1.26105	0.261453	0.999969	Notch4	notch 4 (Notch4), mRNA [Source:RefSeq mRNA;Acc:NM_001002827]
NM_214457	0.138193	1.10053	3.35189	10.2098	1.25857	0.261922	0.999969	Phactr1	NA
NM_001015015	-0.136222	0.909899	4.18757	18.2215	1.25801	0.262028	0.999969	Usp1	ubiquitin specific peptidase 1 (Usp1), mRNA [Source:RefSeq mRNA;Acc:NM_001015015]
NM_001108717	0.164979	1.12115	4.00933	16.1038	1.25714	0.262194	0.999969	Angel1	angel homolog 1 (Drosophila) (Angel1), mRNA [Source:RefSeq mRNA;Acc:NM_001108717]
NM_001106652	-0.252407	0.839495	0.423374	1.34106	1.25671	0.262274	0.999969	Slc46a2	solute carrier family 46, member 2 (Slc46a2), mRNA [Source:RefSeq mRNA;Acc:NM_001106652]
NM_001145840	0.0922509	1.06603	4.66927	25.4443	1.25671	0.262275	0.999969	Ganc	glucosidase, alpha; neutral C (Ganc), mRNA [Source:RefSeq mRNA;Acc:NM_001145840]
NM_012526	0.115706	1.08351	6.66366	101.382	1.25544	0.262516	0.999969	Chgb	chromogranin B (secretogranin 1) (Chgb), mRNA [Source:RefSeq mRNA;Acc:NM_012526]
NM_001029916	-0.182542	0.881149	2.67109	6.36909	1.25525	0.262551	0.999969	Depdc7	DEP domain containing 7 (Depdc7), mRNA [Source:RefSeq mRNA;Acc:NM_001029916]
NM_001047901	-0.101095	0.932325	4.55721	23.5427	1.25446	0.262702	0.999969	Ankle2	ankyrin repeat and LEM domain containing 2 (Ankle2), mRNA [Source:RefSeq mRNA;Acc:NM_001047901]
NM_001012167	0.295962	1.2277	3.3924	10.5006	1.25442	0.262709	0.999969	Pld3	phospholipase D family, member 3 (Pld3), mRNA [Source:RefSeq mRNA;Acc:NM_001012167]
NM_001139483	-0.161631	0.894014	2.41747	5.34235	1.25366	0.262854	0.999969	Aifm2	apoptosis-inducing factor, mitochondrion-associated 2 (Aifm2), mRNA [Source:RefSeq mRNA;Acc:NM_001139483]
NM_001033984	0.126897	1.09194	4.92636	30.4075	1.25348	0.262888	0.999969	Ank3	NA
NM_001108245	-0.344165	0.787764	-1.05871	0.480063	1.25336	0.262912	0.999969	Itgb1bp2	integrin beta 1 binding protein 2 (Itgb1bp2), mRNA [Source:RefSeq mRNA;Acc:NM_001108245]
NM_022547	0.303577	1.2342	-0.181488	0.881793	1.25261	0.263054	0.999969	Aldh1l1	NA
NM_001105927	0.286519	1.21969	0.824066	1.77039	1.25066	0.263427	0.999969	Ogfod2	2-oxoglutarate and iron-dependent oxygenase domain containing 2 (Ogfod2), mRNA [Source:RefSeq mRNA;Acc:NM_001105927]
NM_001109302	-0.181607	0.88172	2.69499	6.47548	1.25045	0.263466	0.999969	Srf	serum response factor (c-fos serum response element-binding transcription factor) (Srf), mRNA [Source:RefSeq mRNA;Acc:NM_001109302]
NM_012903	-0.0904791	0.939211	4.96466	31.2257	1.25044	0.263468	0.999969	Anp32a	acidic (leucine-rich) nuclear phosphoprotein 32 family, member A (Anp32a), mRNA [Source:RefSeq mRNA;Acc:NM_012903]
NM_001108916	-0.249367	0.841266	0.760246	1.69378	1.24974	0.263602	0.999969	Bnc1	basonuclin 1 (Bnc1), mRNA [Source:RefSeq mRNA;Acc:NM_001108916]
NM_182738	0.107653	1.07747	4.33887	20.2362	1.24974	0.263602	0.999969	Chp2	calcineurin-like EF hand protein 2 (Chp2), mRNA [Source:RefSeq mRNA;Acc:NM_182738]
NM_173121	-0.152052	0.899969	2.57901	5.97528	1.24837	0.263863	0.999969	Brinp3	family with sequence similarity 5, member C (Fam5c), mRNA [Source:RefSeq mRNA;Acc:NM_173121]
NM_001003401	-0.115783	0.922881	3.96965	15.6669	1.24749	0.264032	0.999969	Enc1	ectodermal-neural cortex 1 (Enc1), mRNA [Source:RefSeq mRNA;Acc:NM_001003401]
NM_001101015	0.39348	1.31356	-0.606065	0.656986	1.24743	0.264044	0.999969	LOC687399	RIKEN cDNA 1700030J22 gene [Source:MGI Symbol;Acc:MGI:1916778]
NM_001134962	0.183112	1.13533	1.55755	2.94353	1.24662	0.264199	0.999969	Ttll13	NA
NM_001106411	-0.131529	0.912864	4.43857	21.6842	1.24649	0.264225	0.999969	Gpx8	glutathione peroxidase 8 (Gpx8), mRNA [Source:RefSeq mRNA;Acc:NM_001106411]
NM_139254	0.172803	1.12725	7.78393	220.393	1.24616	0.264286	0.999969	Tubb3	tubulin, beta 3 class III (Tubb3), mRNA [Source:RefSeq mRNA;Acc:NM_139254]
NM_001106320	-0.0896229	0.939768	4.88292	29.5057	1.24482	0.264544	0.999969	Ppfia1	protein tyrosine phosphatase, receptor type, f polypeptide (PTPRF), interacting protein (liprin), alpha 1 [Source:MGI Symbol;Acc:MGI:1924750]
NM_199508	0.291858	1.22422	-0.325804	0.797854	1.24384	0.264733	0.999969	Pcdha9	protocadherin alpha 9 (Pcdha9), mRNA [Source:RefSeq mRNA;Acc:NM_199508]
NM_001191600	0.230997	1.17365	1.67273	3.18817	1.24359	0.264781	0.999969	Fhod1	NA
NM_001107634	-0.0924966	0.937898	5.9727	62.8003	1.24352	0.264794	0.999969	Cdk19	cyclin-dependent kinase 19 (Cdk19), mRNA [Source:RefSeq mRNA;Acc:NM_001107634]
NM_001127565	-0.145772	0.903896	2.86559	7.28836	1.24335	0.264826	0.999969	Epb41l4b	erythrocyte membrane protein band 4.1 like 4B (Epb41l4b), mRNA [Source:RefSeq mRNA;Acc:NM_001127565]
NM_001139486	0.0899929	1.06436	5.45477	43.858	1.24323	0.26485	0.999969	Gpr89b	G protein-coupled receptor 89B (Gpr89b), mRNA [Source:RefSeq mRNA;Acc:NM_001139486]
NM_001011952	-0.134919	0.910721	3.9226	15.1642	1.24122	0.265235	0.999969	Slc39a8	solute carrier family 39 (zinc transporter), member 8 (Slc39a8), mRNA [Source:RefSeq mRNA;Acc:NM_001011952]
NM_001271211	0.353293	1.27747	-0.930634	0.524628	1.23788	0.265881	0.999969	Rsad1	radical S-adenosyl methionine domain containing 1 (Rsad1), mRNA [Source:RefSeq mRNA;Acc:NM_001271211]
NM_001014011	0.128784	1.09337	3.65294	12.579	1.23768	0.265918	0.999969	Gramd3	GRAM domain containing 3 (Gramd3), mRNA [Source:RefSeq mRNA;Acc:NM_001014011]
NM_013085	-0.215293	0.861371	1.9493	3.86186	1.23765	0.265924	0.999969	Plau	plasminogen activator, urokinase (Plau), mRNA [Source:RefSeq mRNA;Acc:NM_013085]
NM_001110797	0.325408	1.25302	-0.941586	0.52066	1.23762	0.265931	0.999969	Pclo	NA
NM_001108549	-0.142189	0.906143	3.35032	10.1987	1.23747	0.26596	0.999969	Spata5	spermatogenesis associated 5 (Spata5), mRNA [Source:RefSeq mRNA;Acc:NM_001108549]
NM_001169127	-0.177736	0.884089	2.91735	7.55455	1.23704	0.266042	0.999969	Tspan14	tetraspanin 14 (Tspan14), mRNA [Source:RefSeq mRNA;Acc:NM_001169127]
NM_013157	0.19966	1.14843	2.96468	7.8065	1.23676	0.266096	0.999969	Ass1	argininosuccinate synthase 1 (Ass1), mRNA [Source:RefSeq mRNA;Acc:NM_013157]
NM_001163568	-0.107505	0.928192	7.3113	158.826	1.23377	0.266675	0.999969	Fam102b	family with sequence similarity 102, member B (Fam102b), mRNA [Source:RefSeq mRNA;Acc:NM_001163568]
NM_053961	-0.148757	0.902027	3.10267	8.59007	1.23291	0.266842	0.999969	Erp29	endoplasmic reticulum protein 29 (Erp29), mRNA [Source:RefSeq mRNA;Acc:NM_053961]
NM_001108891	0.412327	1.33083	1.48262	2.79455	1.2324	0.266941	0.999969	Ctif	CBP80/20-dependent translation initiation factor (Ctif), mRNA [Source:RefSeq mRNA;Acc:NM_001108891]
NM_001271385	0.143633	1.10468	3.03842	8.21589	1.23121	0.267172	0.999969	Prmt8	protein arginine methyltransferase 8 (Prmt8), mRNA [Source:RefSeq mRNA;Acc:NM_001271385]
NM_022607	0.129889	1.09421	3.45041	10.9315	1.23074	0.267264	0.999969	Ndufv3	NADH dehydrogenase (ubiquinone) flavoprotein 3 (Ndufv3), transcript variant 1, mRNA [Source:RefSeq mRNA;Acc:NM_022607]
NM_001107774	0.090593	1.06481	4.89238	29.6998	1.22709	0.267973	0.999969	Itpa	inosine triphosphatase (nucleoside triphosphate pyrophosphatase) (Itpa), mRNA [Source:RefSeq mRNA;Acc:NM_001107774]
NM_001077675	0.339851	1.26563	-0.798627	0.574896	1.2254	0.268304	0.999969	Trim72	tripartite motif-containing 72 (Trim72), mRNA [Source:RefSeq mRNA;Acc:NM_001077675]
NM_022959	0.241407	1.18215	0.734419	1.66373	1.22514	0.268354	0.999969	Rassf9	Ras association (RalGDS/AF-6) domain family (N-terminal) member 9 (Rassf9), mRNA [Source:RefSeq mRNA;Acc:NM_022959]
NM_017139	-0.304466	0.809742	0.474159	1.38911	1.22388	0.268601	0.999969	Penk	NA
NM_139111	-0.234738	0.849839	0.868749	1.82608	1.22378	0.268621	0.999969	Cklf	chemokine-like factor (Cklf), mRNA [Source:RefSeq mRNA;Acc:NM_139111]
NM_133427	-0.121872	0.918995	4.96898	31.3194	1.22214	0.268941	0.999969	Cyb5r4	cytochrome b5 reductase 4 (Cyb5r4), mRNA [Source:RefSeq mRNA;Acc:NM_133427]
NM_001106577	-0.115748	0.922904	5.11068	34.5516	1.22104	0.269157	0.999969	Phtf2	putative homeodomain transcription factor 2 (Phtf2), mRNA [Source:RefSeq mRNA;Acc:NM_001106577]
NM_001107615	0.317531	1.2462	-0.515985	0.699315	1.22073	0.269217	0.999969	Brpf3	bromodomain and PHD finger containing, 3 (Brpf3), mRNA [Source:RefSeq mRNA;Acc:NM_001107615]
NM_001109485	0.241764	1.18244	1.48091	2.79124	1.21932	0.269494	0.999969	Syndig1l	synapse differentiation inducing 1-like (Syndig1l), mRNA [Source:RefSeq mRNA;Acc:NM_001109485]
NM_001107766	0.120504	1.08711	6.38352	83.4895	1.21885	0.269587	0.999969	Ttbk2	tau tubulin kinase 2 (Ttbk2), mRNA [Source:RefSeq mRNA;Acc:NM_001107766]
NM_001191565	-0.296854	0.814026	0.0469135	1.03305	1.2188	0.269596	0.999969	Ankrd33b	ankyrin repeat domain 33B (Ankrd33b), mRNA [Source:RefSeq mRNA;Acc:NM_001191565]
NM_199408	0.14198	1.10342	3.50262	11.3342	1.2184	0.269674	0.999969	Wls	wntless homolog (Drosophila) (Wls), transcript variant 1, mRNA [Source:RefSeq mRNA;Acc:NM_199408]
NM_001004245	0.195708	1.14529	2.2998	4.92391	1.21837	0.269681	0.999969	Esam	endothelial cell adhesion molecule (Esam), mRNA [Source:RefSeq mRNA;Acc:NM_001004245]
NM_001106265	-0.140085	0.907465	3.94441	15.3952	1.21779	0.269794	0.999969	Perp	PERP, TP53 apoptosis effector (Perp), mRNA [Source:RefSeq mRNA;Acc:NM_001106265]
NM_001009504	0.305404	1.23576	0.730899	1.65967	1.21741	0.26987	0.999969	Fbxl16	F-box and leucine-rich repeat protein 16 (Fbxl16), mRNA [Source:RefSeq mRNA;Acc:NM_001009504]
NM_001109227	0.24714	1.18685	0.721451	1.64884	1.21693	0.269964	0.999969	Tspan33	tetraspanin 33 (Tspan33), mRNA [Source:RefSeq mRNA;Acc:NM_001109227]
NM_001109433	-0.202715	0.868914	1.10112	2.14521	1.21633	0.270081	0.999969	Sdf2l1	stromal cell-derived factor 2-like 1 (Sdf2l1), mRNA [Source:RefSeq mRNA;Acc:NM_001109433]
NM_001191772	0.115484	1.08334	5.49669	45.151	1.2163	0.270088	0.999969	Trip11	thyroid hormone receptor interactor 11 (Trip11), mRNA [Source:RefSeq mRNA;Acc:NM_001191772]
NM_001107601	0.144233	1.10514	3.78689	13.8028	1.21623	0.270102	0.999969	Ldb1	LIM domain binding 1 (Ldb1), mRNA [Source:RefSeq mRNA;Acc:NM_001107601]
NM_001014180	0.0977066	1.07007	4.9785	31.5266	1.21621	0.270106	0.999969	Alkbh3	alkB, alkylation repair homolog 3 (E. coli) (Alkbh3), mRNA [Source:RefSeq mRNA;Acc:NM_001014180]
NM_001105826	-0.146762	0.903275	2.30408	4.93853	1.21596	0.270155	0.999969	Tubd1	tubulin, delta 1 (Tubd1), mRNA [Source:RefSeq mRNA;Acc:NM_001105826]
NM_001014139	-0.139325	0.907944	3.07868	8.44842	1.21548	0.270249	0.999969	Slain1	SLAIN motif family, member 1 (Slain1), mRNA [Source:RefSeq mRNA;Acc:NM_001014139]
NM_001271079	0.0777164	1.05535	6.05313	66.401	1.21432	0.270478	0.999969	Ppm1h	protein phosphatase, Mg2+/Mn2+ dependent, 1H (Ppm1h), mRNA [Source:RefSeq mRNA;Acc:NM_001271079]
NM_001134505	-0.227963	0.85384	0.706716	1.63208	1.21293	0.270753	0.999969	Eno4	enolase family member 4 (Eno4), mRNA [Source:RefSeq mRNA;Acc:NM_001134505]
NM_001191549	-0.0782287	0.94722	5.91129	60.1833	1.21283	0.270772	0.999969	Smg7	SMG7 nonsense mediated mRNA decay factor (Smg7), mRNA [Source:RefSeq mRNA;Acc:NM_001191549]
NM_001134621	-0.170037	0.88882	2.65657	6.30533	1.21282	0.270774	0.999969	Creb5	cAMP responsive element binding protein 5 (Creb5), mRNA [Source:RefSeq mRNA;Acc:NM_001134621]
NM_001106268	-0.123731	0.917811	4.00854	16.095	1.21245	0.270848	0.999969	Chsy1	chondroitin sulfate synthase 1 (Chsy1), mRNA [Source:RefSeq mRNA;Acc:NM_001106268]
NM_031591	0.164871	1.12107	2.93018	7.62204	1.2121	0.270917	0.999969	Pecam1	platelet/endothelial cell adhesion molecule 1 (Pecam1), mRNA [Source:RefSeq mRNA;Acc:NM_031591]
NM_001130572	0.331595	1.2584	-0.200287	0.870377	1.21139	0.271057	0.999969	Tonsl	tonsoku-like, DNA repair protein (Tonsl), mRNA [Source:RefSeq mRNA;Acc:NM_001130572]
NR_110678	0.343985	1.26926	-0.679022	0.624589	1.21108	0.271118	0.999969	LOC100910558	NA
NM_001106749	-0.111556	0.925589	3.90295	14.9591	1.21098	0.271139	0.999969	RGD1310769	similar to HSPC288 (RGD1310769), mRNA [Source:RefSeq mRNA;Acc:NM_001106749]
NM_001191096	0.144432	1.1053	3.33438	10.0867	1.21071	0.271192	0.999969	Mtmr11	myotubularin related protein 11 (Mtmr11), mRNA [Source:RefSeq mRNA;Acc:NM_001191096]
NM_001172120	-0.306217	0.80876	0.0752776	1.05356	1.20895	0.27154	0.999969	Tlr1	NA
NM_001108664	-0.164464	0.89226	1.99168	3.97699	1.20863	0.271603	0.999969	Msantd3	Myb/SANT-like DNA-binding domain containing 3 (Msantd3), mRNA [Source:RefSeq mRNA;Acc:NM_001108664]
NM_001270413	0.153794	1.11249	4.55007	23.4265	1.20852	0.271626	0.999969	Kank2	NA
NM_001191661	0.113789	1.08207	4.12949	17.5025	1.20829	0.271671	0.999969	Urb1	URB1 ribosome biogenesis 1 homolog (S. cerevisiae) (Urb1), mRNA [Source:RefSeq mRNA;Acc:NM_001191661]
NM_001115013	0.148346	1.1083	3.64525	12.5121	1.20361	0.2726	0.999969	Selm	NA
NM_001191800	-0.221767	0.857515	1.59785	3.02691	1.20207	0.272908	0.999969	Dclk3	doublecortin-like kinase 3 (Dclk3), mRNA [Source:RefSeq mRNA;Acc:NM_001191800]
NM_031004	-0.281691	0.822626	2.61197	6.1134	1.2015	0.273023	0.999969	Acta2	NA
NM_001100524	-0.139067	0.908106	4.12374	17.4329	1.20014	0.273293	0.999969	Pcdh18	protocadherin 18 (Pcdh18), mRNA [Source:RefSeq mRNA;Acc:NM_001100524]
NM_001105824	-0.114882	0.923458	4.83685	28.5783	1.1997	0.273382	0.999969	Taf15	TAF15 RNA polymerase II, TATA box binding protein (TBP)-associated factor (Taf15), mRNA [Source:RefSeq mRNA;Acc:NM_001105824]
NM_199501	0.175966	1.12972	2.10372	4.29816	1.19924	0.273474	0.999969	Cdk2	cyclin dependent kinase 2 (Cdk2), mRNA [Source:RefSeq mRNA;Acc:NM_199501]
NM_001107058	0.11582	1.08359	4.18686	18.2125	1.19646	0.27403	0.999969	Map3k3	mitogen activated protein kinase kinase kinase 3 (Map3k3), mRNA [Source:RefSeq mRNA;Acc:NM_001107058]
NM_001108420	0.169859	1.12495	2.72662	6.61902	1.19613	0.274097	0.999969	Asb13	ankyrin repeat and SOCS box-containing 13 (Asb13), mRNA [Source:RefSeq mRNA;Acc:NM_001108420]
NM_001276491	-0.139543	0.907807	3.75832	13.5322	1.19571	0.274181	0.999969	Trim34	NA
NM_031334	-0.077332	0.947809	7.39541	168.36	1.19484	0.274355	0.999969	Cdh1	cadherin 1 (Cdh1), mRNA [Source:RefSeq mRNA;Acc:NM_031334]
NM_053849	-0.0993878	0.933429	5.58671	48.0581	1.19478	0.274367	0.999969	Pdia4	protein disulfide isomerase family A, member 4 (Pdia4), mRNA [Source:RefSeq mRNA;Acc:NM_053849]
NM_012551	0.275026	1.21002	0.962378	1.94852	1.19398	0.274528	0.999969	Egr1	early growth response 1 (Egr1), mRNA [Source:RefSeq mRNA;Acc:NM_012551]
NM_001044259	0.221171	1.16568	2.89762	7.45196	1.19376	0.274573	0.999969	Fbxo31	F-box protein 31 (Fbxo31), mRNA [Source:RefSeq mRNA;Acc:NM_001044259]
NM_001108432	-0.204545	0.867812	1.16651	2.24468	1.19352	0.274622	0.999969	Prr16	proline rich 16 (Prr16), mRNA [Source:RefSeq mRNA;Acc:NM_001108432]
NM_053515	0.075631	1.05382	7.78332	220.3	1.19307	0.27471	0.999969	Slc25a4	solute carrier family 25 (mitochondrial carrier; adenine nucleotide translocator), member 4 (Slc25a4), mRNA [Source:RefSeq mRNA;Acc:NM_053515]
NM_001108691	0.123054	1.08904	3.33423	10.0856	1.19298	0.274728	0.999969	Fbxo42	F-box protein 42 (Fbxo42), mRNA [Source:RefSeq mRNA;Acc:NM_001108691]
NM_001134414	0.0772297	1.05499	5.88753	59.2002	1.19236	0.274854	0.999969	Tmtc4	transmembrane and tetratricopeptide repeat containing 4 (Tmtc4), mRNA [Source:RefSeq mRNA;Acc:NM_001134414]
NM_175579	0.218842	1.1638	2.36818	5.16291	1.19019	0.275291	0.999969	Wnk4	vacuolar protein sorting 25 homolog (S. cerevisiae) (Vps25), mRNA [Source:RefSeq mRNA;Acc:NM_001173451]
NM_001106364	0.0873049	1.06238	7.48112	178.666	1.18885	0.275562	0.999969	Actr1a	ARP1 actin-related protein 1 homolog A, centractin alpha (yeast) (Actr1a), mRNA [Source:RefSeq mRNA;Acc:NM_001106364]
NM_030830	0.0789322	1.05624	6.81335	112.466	1.18875	0.275582	0.999969	Luzp1	leucine zipper protein 1 (Luzp1), mRNA [Source:RefSeq mRNA;Acc:NM_030830]
NM_199114	-0.344889	0.787369	-0.895973	0.537385	1.18711	0.275914	0.999969	Fgfrl1	fibroblast growth factor receptor-like 1 (Fgfrl1), mRNA [Source:RefSeq mRNA;Acc:NM_199114]
NM_130749	-0.0840217	0.943424	5.17761	36.1922	1.18678	0.275981	0.999969	Mark3	MAP/microtubule affinity-regulating kinase 3 (Mark3), mRNA [Source:RefSeq mRNA;Acc:NM_130749]
NM_001271345	0.170935	1.12579	2.65454	6.29644	1.18615	0.276107	0.999969	E2f4	E2F transcription factor 4, p107/p130-binding (E2f4), mRNA [Source:RefSeq mRNA;Acc:NM_001271345]
NM_001015028	0.235808	1.17757	1.31218	2.48316	1.18611	0.276115	0.999969	Anks6	ankyrin repeat and sterile alpha motif domain containing 6 (Anks6), mRNA [Source:RefSeq mRNA;Acc:NM_001015028]
NM_001107193	-0.293235	0.81607	-0.327821	0.796739	1.18585	0.276168	0.999969	Tbx19	T-box 19 (Tbx19), mRNA [Source:RefSeq mRNA;Acc:NM_001107193]
NM_001048042	0.154263	1.11285	4.2276	18.7342	1.1848	0.276381	0.999969	Nmnat2	nicotinamide nucleotide adenylyltransferase 2 (Nmnat2), mRNA [Source:RefSeq mRNA;Acc:NM_001048042]
NM_001108566	-0.0986158	0.933929	5.65309	50.321	1.18475	0.27639	0.999969	Ostc	oligosaccharyltransferase complex subunit (non-catalytic) (Ostc), mRNA [Source:RefSeq mRNA;Acc:NM_001108566]
NM_001011925	0.108327	1.07798	4.77532	27.385	1.18427	0.276489	0.999969	Nup93	nucleoporin 93 (Nup93), mRNA [Source:RefSeq mRNA;Acc:NM_001011925]
NM_001106782	-0.0981902	0.934204	4.38104	20.8364	1.18339	0.276668	0.999969	Mrpl42	mitochondrial ribosomal protein L42 (Mrpl42), mRNA [Source:RefSeq mRNA;Acc:NM_001106782]
NM_177931	-0.226959	0.854434	0.379587	1.30097	1.18254	0.276839	0.999969	Orc1	origin recognition complex, subunit 1 (Orc1), mRNA [Source:RefSeq mRNA;Acc:NM_177931]
NM_001108352	-0.180854	0.882181	1.54051	2.90897	1.18152	0.277048	0.999969	Cdc7	cell division cycle 7 (Cdc7), mRNA [Source:RefSeq mRNA;Acc:NM_001108352]
NM_001025760	0.103109	1.07409	4.93099	30.5054	1.181	0.277153	0.999969	Zkscan1	zinc finger with KRAB and SCAN domains 1 (Zkscan1), mRNA [Source:RefSeq mRNA;Acc:NM_001025760]
NM_001107942	0.340834	1.26649	-0.0166923	0.988496	1.17991	0.277374	0.999969	Lad1	ladinin 1 (Lad1), mRNA [Source:RefSeq mRNA;Acc:NM_001107942]
NM_001107368	-0.120443	0.919905	3.85792	14.4994	1.17861	0.27764	0.999969	Bmi1	Bmi1 polycomb ring finger oncogene (Bmi1), mRNA [Source:RefSeq mRNA;Acc:NM_001107368]
NM_013092	-0.297611	0.813599	-0.228442	0.853556	1.17779	0.277807	0.999969	Cma1	chymase 1, mast cell (Cma1), mRNA [Source:RefSeq mRNA;Acc:NM_013092]
NM_001013859	0.0975667	1.06997	4.64024	24.9375	1.17713	0.27794	0.999969	Inpp5k	NA
NM_001100713	0.190904	1.14148	4.42849	21.5332	1.17699	0.27797	0.999969	Rap1gap	NA
NM_001107012	0.300788	1.23182	-0.318109	0.80212	1.17686	0.277995	0.999969	Tnk1	tyrosine kinase, non-receptor, 1 (Tnk1), mRNA [Source:RefSeq mRNA;Acc:NM_001107012]
NM_001029918	-0.219911	0.858618	0.8006	1.74183	1.17671	0.278026	0.999969	Ttc30a1	tetratricopeptide repeat domain 30A1 (Ttc30a1), mRNA [Source:RefSeq mRNA;Acc:NM_001029918]
NM_017261	-0.322975	0.799419	-0.496536	0.708807	1.17608	0.278156	0.999969	Gria2	glutamate receptor, ionotropic, AMPA 2 (Gria2), transcript variant 2, mRNA [Source:RefSeq mRNA;Acc:NM_001083811]
NM_001191601	-0.0944466	0.936631	6.02728	65.2216	1.17514	0.278349	0.999969	Spcs2	signal peptidase complex subunit 2 homolog (S. cerevisiae) (Spcs2), mRNA [Source:RefSeq mRNA;Acc:NM_001191601]
NM_001012208	0.210639	1.1572	1.08371	2.11948	1.1747	0.278438	0.999969	Pycr2	pyrroline-5-carboxylate reductase family, member 2 (Pycr2), mRNA [Source:RefSeq mRNA;Acc:NM_001012208]
NM_001191548	0.231658	1.17418	2.15569	4.45581	1.17439	0.278502	0.999969	Ddx54	DEAD (Asp-Glu-Ala-Asp) box polypeptide 54 (Ddx54), mRNA [Source:RefSeq mRNA;Acc:NM_001191548]
NM_053935	0.0937008	1.0671	5.67474	51.0817	1.17396	0.278589	0.999969	Sh3gl2	SH3-domain GRB2-like 2 (Sh3gl2), mRNA [Source:RefSeq mRNA;Acc:NM_053935]
NM_001037327	0.0848492	1.06058	5.82465	56.6755	1.17394	0.278594	0.999969	Csmd1	CUB and Sushi multiple domains 1 (Csmd1), mRNA [Source:RefSeq mRNA;Acc:NM_001037327]
NM_001108545	-0.162266	0.893621	2.21529	4.64375	1.17133	0.279128	0.999969	Fbxl7	F-box and leucine-rich repeat protein 7 (Fbxl7), mRNA [Source:RefSeq mRNA;Acc:NM_001108545]
NM_001012015	-0.206287	0.866765	1.03397	2.04765	1.17073	0.279251	0.999969	Lamp3	lysosomal-associated membrane protein 3 (Lamp3), mRNA [Source:RefSeq mRNA;Acc:NM_001012015]
NM_175757	0.254435	1.19287	0.669592	1.59062	1.17032	0.279336	0.999969	Cryl1	crystallin, lambda 1 (Cryl1), mRNA [Source:RefSeq mRNA;Acc:NM_175757]
NM_001191930	-0.0953415	0.936051	4.43799	21.6754	1.16981	0.279441	0.999969	Uap1	UDP-N-acteylglucosamine pyrophosphorylase 1 (Uap1), mRNA [Source:RefSeq mRNA;Acc:NM_001191930]
NM_012589	-0.554184	0.681042	-0.600605	0.659477	1.16976	0.27945	0.999969	Il6	interleukin 6 (Il6), mRNA [Source:RefSeq mRNA;Acc:NM_012589]
NM_001012075	0.0789675	1.05626	6.62025	98.3769	1.16917	0.279571	0.999969	Tspyl4	TSPY-like 4 (Tspyl4), mRNA [Source:RefSeq mRNA;Acc:NM_001012075]
NM_001136229	0.267046	1.20334	1.06803	2.09656	1.16906	0.279594	0.999969	Trpm4	transient receptor potential cation channel, subfamily M, member 4 (Trpm4), mRNA [Source:RefSeq mRNA;Acc:NM_001136229]
NM_017307	-0.166284	0.891135	3.50241	11.3326	1.16747	0.279922	0.999969	Slc25a1	solute carrier family 25 (mitochondrial carrier, citrate transporter), member 1 (Slc25a1), mRNA [Source:RefSeq mRNA;Acc:NM_017307]
NM_019381	-0.0836355	0.943677	5.60349	48.6205	1.1658	0.280267	0.999969	Tmbim6	transmembrane BAX inhibitor motif containing 6 (Tmbim6), mRNA [Source:RefSeq mRNA;Acc:NM_019381]
NM_031541	0.207502	1.15469	2.8651	7.28588	1.16572	0.280283	0.999969	Scarb1	scavenger receptor class B, member 1 (Scarb1), mRNA [Source:RefSeq mRNA;Acc:NM_031541]
NM_021661	0.158319	1.11599	1.90588	3.74737	1.16556	0.280316	0.999969	Rgs19	regulator of G-protein signaling 19 (Rgs19), mRNA [Source:RefSeq mRNA;Acc:NM_021661]
NM_001012128	0.136768	1.09944	2.9958	7.97672	1.16517	0.280396	0.999969	Zfp105	zinc finger protein 105 (Zfp105), mRNA [Source:RefSeq mRNA;Acc:NM_001012128]
NM_173328	-0.10701	0.92851	6.5951	96.6767	1.16511	0.280408	0.999969	Lgr4	leucine-rich repeat-containing G protein-coupled receptor 4 (Lgr4), mRNA [Source:RefSeq mRNA;Acc:NM_173328]
NM_012513	-0.377131	0.769968	-0.808555	0.570953	1.16498	0.280436	0.999969	Bdnf	brain-derived neurotrophic factor (Bdnf), transcript variant 1, mRNA [Source:RefSeq mRNA;Acc:NM_001270630]
NM_001108859	0.095222	1.06823	5.47785	44.5653	1.16475	0.280483	0.999969	Irf6	interferon regulatory factor 6 (Irf6), mRNA [Source:RefSeq mRNA;Acc:NM_001108859]
NM_001107743	-0.118988	0.920833	4.42562	21.4904	1.16457	0.280519	0.999969	Slc43a3	solute carrier family 43, member 3 (Slc43a3), mRNA [Source:RefSeq mRNA;Acc:NM_001107743]
NM_001271292	0.12293	1.08894	3.88609	14.7853	1.16339	0.280763	0.999969	Hmcn1	NA
NM_182671	0.196372	1.14581	2.26881	4.81926	1.16246	0.280957	0.999969	Ndufa10l1	NADH dehydrogenase (ubiquinone) 1 alpha subcomplex 10 (Ndufa10), mRNA [Source:RefSeq mRNA;Acc:NM_199495]
NM_001107087	0.168451	1.12385	2.3852	5.22418	1.16237	0.280974	0.999969	Slc51a	solute carrier family 51, alpha subunit (Slc51a), mRNA [Source:RefSeq mRNA;Acc:NM_001107087]
NM_053687	-0.403517	0.756013	4.52306	22.992	1.16215	0.281021	0.999969	Slfn3	schlafen 3 (Slfn3), mRNA [Source:RefSeq mRNA;Acc:NM_053687]
NM_022265	0.0920012	1.06585	5.82368	56.6373	1.16129	0.281198	0.999969	Pdcd4	programmed cell death 4 (Pdcd4), mRNA [Source:RefSeq mRNA;Acc:NM_022265]
NM_001108084	-0.0991371	0.933591	5.02999	32.6721	1.16056	0.281349	0.999969	Tmcc3	transmembrane and coiled-coil domain family 3 (Tmcc3), mRNA [Source:RefSeq mRNA;Acc:NM_001108084]
NM_001008553	0.26665	1.20301	0.359933	1.28337	1.16018	0.281429	0.999969	Dhodh	dihydroorotate dehydrogenase (quinone) (Dhodh), mRNA [Source:RefSeq mRNA;Acc:NM_001008553]
NM_001077585	-0.119359	0.920597	3.62351	12.325	1.15948	0.281572	0.999969	Cnpy2	canopy FGF signaling regulator 2 (Cnpy2), mRNA [Source:RefSeq mRNA;Acc:NM_001077585]
NM_022279	-0.112483	0.924995	3.46861	11.0702	1.15341	0.282836	0.999969	Mre11a	MRE11 meiotic recombination 11 homolog A (S. cerevisiae) (Mre11a), mRNA [Source:RefSeq mRNA;Acc:NM_022279]
NM_001017487	-0.248558	0.841737	-0.0942254	0.936775	1.15264	0.282997	0.999969	Bri3bp	Bri3 binding protein (Bri3bp), mRNA [Source:RefSeq mRNA;Acc:NM_001017487]
NM_001271212	0.0784473	1.05588	5.97434	62.8716	1.15201	0.283129	0.999969	Atg13	autophagy related 13 (Atg13), mRNA [Source:RefSeq mRNA;Acc:NM_001271212]
NM_001031647	-0.304816	0.809545	-0.805252	0.572262	1.15117	0.283304	0.999969	Dnali1	dynein, axonemal, light intermediate chain 1 (Dnali1), mRNA [Source:RefSeq mRNA;Acc:NM_001031647]
NM_001106065	-0.212805	0.862858	1.13967	2.20331	1.15106	0.283328	0.999969	Ocel1	occludin/ELL domain containing 1 (Ocel1), mRNA [Source:RefSeq mRNA;Acc:NM_001106065]
NM_053981	0.117713	1.08501	3.12512	8.72481	1.15044	0.283457	0.999969	Kcnj12	potassium inwardly-rectifying channel, subfamily J, member 12 (Kcnj12), mRNA [Source:RefSeq mRNA;Acc:NM_053981]
NM_001191783	0.317956	1.24656	-0.610628	0.654912	1.15033	0.283479	0.999969	Best3	bestrophin 3 (Best3), mRNA [Source:RefSeq mRNA;Acc:NM_001191783]
NM_021657	-0.0868847	0.941554	4.74187	26.7575	1.15025	0.283497	0.999969	Phlpp1	PH domain and leucine rich repeat protein phosphatase 1 (Phlpp1), mRNA [Source:RefSeq mRNA;Acc:NM_021657]
NM_001108027	-0.184494	0.879958	1.66814	3.17804	1.15024	0.2835	0.999969	Klhdc1	NA
NM_001166275	0.16309	1.11968	2.92471	7.59322	1.14934	0.283688	0.999969	Mdc1	mediator of DNA damage checkpoint 1 (Mdc1), mRNA [Source:RefSeq mRNA;Acc:NM_001166275]
NM_001047892	-0.263547	0.833037	-0.368378	0.774653	1.1492	0.283718	0.999969	LOC317165	NA
NM_053799	-0.11092	0.925997	5.83203	56.9661	1.14899	0.283762	0.999969	Dars	aspartyl-tRNA synthetase (Dars), mRNA [Source:RefSeq mRNA;Acc:NM_053799]
NM_001191810	0.197598	1.14679	5.35266	40.8613	1.14895	0.28377	0.999969	Tns1	tensin 1 (Tns1), mRNA [Source:RefSeq mRNA;Acc:NM_001191810]
NM_001113344	-0.161168	0.894301	2.73884	6.67533	1.14837	0.28389	0.999969	St6gal1	ST6 beta-galactosamide alpha-2,6-sialyltranferase 1 (St6gal1), transcript variant 1, mRNA [Source:RefSeq mRNA;Acc:NM_001113344]
NM_001047107	-0.266684	0.831228	2.84422	7.18115	1.14784	0.284001	0.999969	Cadm4	cell adhesion molecule 4 (Cadm4), mRNA [Source:RefSeq mRNA;Acc:NM_001047107]
NM_022668	-0.16651	0.890996	2.00602	4.01673	1.14758	0.284056	0.999969	Mog	myelin oligodendrocyte glycoprotein (Mog), mRNA [Source:RefSeq mRNA;Acc:NM_022668]
NM_001008861	0.0905597	1.06478	5.07681	33.7499	1.14749	0.284076	0.999969	Usp11	ubiquitin specific peptidase 11 (Usp11), mRNA [Source:RefSeq mRNA;Acc:NM_001008861]
NM_001044257	-0.389977	0.763142	0.568692	1.48318	1.14733	0.284108	0.999969	Epsti1	epithelial stromal interaction 1 (breast) (Epsti1), mRNA [Source:RefSeq mRNA;Acc:NM_001044257]
NM_001107557	-0.118229	0.921318	4.46051	22.0164	1.14718	0.284141	0.999969	Edrf1	similar to erythroid differentiation-related factor 1 (RGD1306820), mRNA [Source:RefSeq mRNA;Acc:NM_001107557]
NM_001134561	0.178008	1.13132	2.49017	5.61845	1.14695	0.284189	0.999969	Zfp563	zinc finger protein 563 (Zfp563), mRNA [Source:RefSeq mRNA;Acc:NM_001134561]
NM_030995	0.126073	1.09132	9.2813	622.227	1.14593	0.284403	0.999969	Map1a	microtubule-associated protein 1A (Map1a), mRNA [Source:RefSeq mRNA;Acc:NM_030995]
NM_001134531	0.123232	1.08917	3.62829	12.3658	1.14535	0.284525	0.999969	Zfp949	zinc finger protein 949 (Zfp949), mRNA [Source:RefSeq mRNA;Acc:NM_001134531]
NM_001025010	0.223222	1.16734	2.10483	4.30146	1.14481	0.284638	0.999969	Nlrx1	NLR family member X1 (Nlrx1), mRNA [Source:RefSeq mRNA;Acc:NM_001025010]
NM_001034927	0.134454	1.09768	4.73186	26.5724	1.1441	0.284787	0.999969	Sulf2	sulfatase 2 (Sulf2), mRNA [Source:RefSeq mRNA;Acc:NM_001034927]
NM_001109271	0.290838	1.22335	0.994049	1.99177	1.14395	0.284819	0.999969	Ldlrap1	low density lipoprotein receptor adaptor protein 1 (Ldlrap1), mRNA [Source:RefSeq mRNA;Acc:NM_001109271]
NM_134402	-0.112045	0.925276	3.57775	11.9402	1.14335	0.284946	0.999969	Bzw2	basic leucine zipper and W2 domains 2 (Bzw2), mRNA [Source:RefSeq mRNA;Acc:NM_134402]
NM_001106105	-0.283759	0.821448	-0.638366	0.64244	1.1426	0.285104	0.999969	Gcm2	glial cells missing homolog 2 (Drosophila) (Gcm2), mRNA [Source:RefSeq mRNA;Acc:NM_001106105]
NM_001126092	0.327329	1.25469	0.510964	1.425	1.14213	0.285203	0.999969	Sf3b5	splicing factor 3b, subunit 5 (Sf3b5), mRNA [Source:RefSeq mRNA;Acc:NM_001126092]
NM_001100722	0.159339	1.11677	2.86098	7.26509	1.14212	0.285205	0.999969	Lingo1	leucine rich repeat and Ig domain containing 1 (Lingo1), mRNA [Source:RefSeq mRNA;Acc:NM_001100722]
NM_001191918	0.29208	1.2244	0.872953	1.83141	1.14103	0.285435	0.999969	C1qtnf2	C1q and tumor necrosis factor related protein 2 (C1qtnf2), mRNA [Source:RefSeq mRNA;Acc:NM_001191918]
NM_022666	0.292018	1.22435	0.685192	1.60792	1.14082	0.28548	0.999969	Grm4	glutamate receptor, metabotropic 4 (Grm4), mRNA [Source:RefSeq mRNA;Acc:NM_022666]
NM_012911	0.169078	1.12434	3.69445	12.9461	1.13957	0.285744	0.999969	Arrb2	arrestin, beta 2 (Arrb2), mRNA [Source:RefSeq mRNA;Acc:NM_012911]
NM_017078	0.144514	1.10536	3.29399	9.80821	1.13882	0.285903	0.999969	Chrna5	cholinergic receptor, nicotinic, alpha 5 (neuronal) (Chrna5), mRNA [Source:RefSeq mRNA;Acc:NM_017078]
NM_001108385	0.142726	1.10399	5.53895	46.4933	1.13854	0.285961	0.999969	Dmtn	dematin actin binding protein (Dmtn), mRNA [Source:RefSeq mRNA;Acc:NM_001108385]
NM_001003404	-0.314432	0.804167	-0.802225	0.573464	1.13842	0.285987	0.999969	Il22ra2	interleukin 22 receptor, alpha 2 (Il22ra2), mRNA [Source:RefSeq mRNA;Acc:NM_001003404]
NM_001100727	-0.116629	0.92234	3.38025	10.4126	1.13803	0.286068	0.999969	Rufy1	RUN and FYVE domain containing 1 (Rufy1), mRNA [Source:RefSeq mRNA;Acc:NM_001100727]
NM_001108426	-0.121686	0.919113	3.01791	8.09992	1.1379	0.286096	0.999969	Kif20a	kinesin family member 20A (Kif20a), mRNA [Source:RefSeq mRNA;Acc:NM_001108426]
NM_031009	-0.263226	0.833223	0.00918614	1.00639	1.13761	0.286159	0.999969	Agtr1b	angiotensin II receptor, type 1b (Agtr1b), mRNA [Source:RefSeq mRNA;Acc:NM_031009]
NM_001024232	0.209857	1.15657	1.06907	2.09809	1.13699	0.28629	0.999969	Cyp3a62	cytochrome P450, family 3, subfamily a, polypeptide 62 (Cyp3a62), mRNA [Source:RefSeq mRNA;Acc:NM_001024232]
NM_022267	-0.217466	0.860075	1.29319	2.45069	1.13695	0.286298	0.999969	Ccnd2	NA
NM_031824	-0.102694	0.931292	5.38713	41.8493	1.13646	0.286402	0.999969	Ctcf	CCCTC-binding factor (zinc finger protein) (Ctcf), mRNA [Source:RefSeq mRNA;Acc:NM_031824]
NM_001191781	0.249004	1.18839	0.254921	1.19327	1.13605	0.286489	0.999969	Amdhd1	amidohydrolase domain containing 1 (Amdhd1), mRNA [Source:RefSeq mRNA;Acc:NM_001191781]
NM_001006989	-0.0900678	0.939479	4.72993	26.5369	1.13398	0.286928	0.999969	Shisa5	shisa family member 5 (Shisa5), mRNA [Source:RefSeq mRNA;Acc:NM_001006989]
NM_053435	0.316108	1.24497	1.39005	2.62087	1.13326	0.287082	0.999969	Xrcc1	X-ray repair complementing defective repair in Chinese hamster cells 1 (Xrcc1), mRNA [Source:RefSeq mRNA;Acc:NM_053435]
NM_001013413	-0.0947623	0.936427	4.37614	20.7658	1.13202	0.287345	0.999969	Als2	amyotrophic lateral sclerosis 2 (juvenile) (Als2), mRNA [Source:RefSeq mRNA;Acc:NM_001013413]
NM_001106691	0.0848018	1.06054	5.02397	32.5361	1.13187	0.287377	0.999969	Zfp46	zinc finger protein 46 (Zfp46), mRNA [Source:RefSeq mRNA;Acc:NM_001106691]
NM_153624	-0.0952298	0.936123	4.84734	28.787	1.13136	0.287486	0.999969	Npc1	Niemann-Pick disease, type C1 (Npc1), mRNA [Source:RefSeq mRNA;Acc:NM_153624]
NM_021691	-0.334526	0.793045	-1.08074	0.472787	1.13102	0.287558	0.999969	Twist2	twist basic helix-loop-helix transcription factor 2 (Twist2), mRNA [Source:RefSeq mRNA;Acc:NM_021691]
NM_019359	-0.0785366	0.947018	6.99073	127.18	1.12932	0.287921	0.999969	Cnn3	calponin 3, acidic (Cnn3), mRNA [Source:RefSeq mRNA;Acc:NM_019359]
NM_001191551	-0.170269	0.888677	1.80486	3.49394	1.1288	0.288031	0.999969	Slc2a9	solute carrier family 2 (facilitated glucose transporter), member 9 (Slc2a9), mRNA [Source:RefSeq mRNA;Acc:NM_001191551]
NM_017304	0.251027	1.19005	4.92919	30.4673	1.12854	0.288087	0.999969	Kcnab2	potassium voltage-gated channel, shaker-related subfamily, beta member 2 (Kcnab2), mRNA [Source:RefSeq mRNA;Acc:NM_017304]
NM_031318	-0.143111	0.905564	2.51164	5.70266	1.12829	0.28814	0.999969	Dynlt1	dynein light chain Tctex-type 1 (Dynlt1), mRNA [Source:RefSeq mRNA;Acc:NM_031318]
NM_001127534	-0.332412	0.794207	-0.385127	0.765712	1.12824	0.288151	0.999969	Nle1	notchless homolog 1 (Drosophila) (Nle1), mRNA [Source:RefSeq mRNA;Acc:NM_001127534]
NM_212523	0.123547	1.08941	7.83715	228.674	1.12653	0.288516	0.999969	Kif5a	kinesin family member 5A (Kif5a), mRNA [Source:RefSeq mRNA;Acc:NM_212523]
NM_138894	0.350798	1.27527	-0.437849	0.738235	1.12498	0.288848	0.999969	Grasp	GRP1 (general receptor for phosphoinositides 1)-associated scaffold protein (Grasp), mRNA [Source:RefSeq mRNA;Acc:NM_138894]
NM_001100862	0.100776	1.07235	3.99091	15.8995	1.12478	0.28889	0.999969	Fam13a	family with sequence similarity 13, member A (Fam13a), mRNA [Source:RefSeq mRNA;Acc:NM_001100862]
NM_001106432	-0.14151	0.90657	2.60994	6.1048	1.1239	0.28908	0.999969	Exosc8	exosome component 8 (Exosc8), mRNA [Source:RefSeq mRNA;Acc:NM_001106432]
NM_001108180	0.291312	1.22375	-0.415105	0.749965	1.12172	0.289548	0.999969	Ky	kyphoscoliosis peptidase (Ky), mRNA [Source:RefSeq mRNA;Acc:NM_001108180]
NM_001106856	-0.283312	0.821702	1.21725	2.32503	1.11994	0.289931	0.999969	Uba7	ubiquitin-like modifier activating enzyme 7 (Uba7), mRNA [Source:RefSeq mRNA;Acc:NM_001106856]
NM_001024981	-0.204106	0.868077	0.93458	1.91133	1.11986	0.289949	0.999969	Mettl15	similar to RIKEN cDNA 0610027B03 (RGD1304978), mRNA [Source:RefSeq mRNA;Acc:NM_001024981]
NM_001108351	0.118089	1.0853	3.24263	9.46516	1.11932	0.290066	0.999969	Sertad4	NA
NM_207616	-0.252814	0.839258	1.219	2.32785	1.11812	0.290324	0.999969	Hyal1	hyaluronoglucosaminidase 1 (Hyal1), mRNA [Source:RefSeq mRNA;Acc:NM_207616]
NM_001108298	-0.17529	0.88559	1.47965	2.78881	1.11795	0.29036	0.999969	Cdc6	cell division cycle 6 (Cdc6), mRNA [Source:RefSeq mRNA;Acc:NM_001108298]
NM_030835	-0.124986	0.917013	6.62277	98.5494	1.11582	0.290821	0.999969	Serp1	stress-associated endoplasmic reticulum protein 1 (Serp1), mRNA [Source:RefSeq mRNA;Acc:NM_030835]
NM_080690	0.122343	1.0885	4.69527	25.9069	1.11494	0.291011	0.999969	Caskin1	CASK interacting protein 1 (Caskin1), mRNA [Source:RefSeq mRNA;Acc:NM_080690]
NM_001107578	-0.600841	0.65937	-0.0867942	0.941613	1.11464	0.291075	0.999969	Ms4a1	membrane-spanning 4-domains, subfamily A, member 1 (Ms4a1), mRNA [Source:RefSeq mRNA;Acc:NM_001107578]
NR_002597	-0.21169	0.863525	0.955875	1.93976	1.11455	0.291096	0.999969	LOC360231	NA
NM_001108713	0.111097	1.08005	3.66521	12.6864	1.11438	0.291132	0.999969	Trmt5	tRNA methyltransferase 5 homolog (S. cerevisiae) (Trmt5), mRNA [Source:RefSeq mRNA;Acc:NM_001108713]
NM_024484	0.104747	1.07531	3.85561	14.4762	1.11316	0.291396	0.999969	Alas1	aminolevulinate, delta-, synthase 1 (Alas1), mRNA [Source:RefSeq mRNA;Acc:NM_024484]
NM_001106566	0.269176	1.20512	2.58603	6.00445	1.11269	0.291498	0.999969	Fam73b	family with sequence similarity 73, member B (Fam73b), mRNA [Source:RefSeq mRNA;Acc:NM_001106566]
NM_001135874	-0.245934	0.84327	0.83612	1.78524	1.11151	0.291754	0.999969	Ston2	stonin 2 (Ston2), mRNA [Source:RefSeq mRNA;Acc:NM_001135874]
NM_053887	-0.13841	0.90852	3.29929	9.84431	1.11097	0.291871	0.999969	Map3k1	mitogen activated protein kinase kinase kinase 1 (Map3k1), mRNA [Source:RefSeq mRNA;Acc:NM_053887]
NM_173114	0.129736	1.09409	5.52658	46.0964	1.11084	0.2919	0.999969	Parm1	prostate androgen-regulated mucin-like protein 1 (Parm1), mRNA [Source:RefSeq mRNA;Acc:NM_173114]
NM_001024741	0.316879	1.24563	-0.785992	0.579953	1.11044	0.291987	0.999969	Chaf1b	chromatin assembly factor 1, subunit B (p60) (Chaf1b), mRNA [Source:RefSeq mRNA;Acc:NM_001024741]
NM_022622	-0.239752	0.846891	0.162796	1.11945	1.10991	0.292102	0.999969	Bard1	BRCA1 associated RING domain 1 (Bard1), mRNA [Source:RefSeq mRNA;Acc:NM_022622]
NM_001105874	-0.0991737	0.933568	5.51281	45.6585	1.10902	0.292295	0.999969	Mylk	myosin light chain kinase (Mylk), mRNA [Source:RefSeq mRNA;Acc:NM_001105874]
NM_001024882	0.374336	1.29624	-0.970629	0.510284	1.10866	0.292373	0.999969	Ccdc19	coiled-coil domain containing 19 (Ccdc19), mRNA [Source:RefSeq mRNA;Acc:NM_001024882]
NM_212501	0.284199	1.21773	1.02659	2.03721	1.10846	0.292417	0.999969	Gtf2h4	general transcription factor II H, polypeptide 4 (Gtf2h4), mRNA [Source:RefSeq mRNA;Acc:NM_212501]
NM_001106225	-0.115723	0.92292	6.81742	112.784	1.10756	0.292613	0.999969	Ttyh1	NA
NM_001024262	0.24219	1.18279	1.97136	3.92137	1.10746	0.292634	0.999969	Tspan11	tetraspanin 11 (Tspan11), mRNA [Source:RefSeq mRNA;Acc:NM_001024262]
NM_013123	-0.155547	0.897792	3.61635	12.264	1.10641	0.292863	0.999969	Il1r1	interleukin 1 receptor, type I (Il1r1), mRNA [Source:RefSeq mRNA;Acc:NM_013123]
NM_001109053	-0.129752	0.913989	4.9952	31.8937	1.10627	0.292893	0.999969	Dtx3l	deltex 3-like (Drosophila) (Dtx3l), mRNA [Source:RefSeq mRNA;Acc:NM_001109053]
NM_031712	0.114354	1.08249	3.92702	15.2107	1.10594	0.292966	0.999969	Pdzk1	PDZ domain containing 1 (Pdzk1), mRNA [Source:RefSeq mRNA;Acc:NM_031712]
NM_001081444	-0.313793	0.804524	-0.438276	0.738016	1.10515	0.293139	0.999969	Pik3r6	phosphoinositide-3-kinase, regulatory subunit 6 (Pik3r6), mRNA [Source:RefSeq mRNA;Acc:NM_001081444]
NM_001037204	-0.147874	0.90258	2.22873	4.68721	1.10484	0.293206	0.999969	Taf1a	TATA box binding protein (Tbp)-associated factor, RNA polymerase I, A (Taf1a), mRNA [Source:RefSeq mRNA;Acc:NM_001037204]
NM_133587	0.163183	1.11976	2.30864	4.95416	1.10409	0.293371	0.999969	Dscam	NA
NM_001191789	-0.0858944	0.9422	6.32424	80.1285	1.103	0.293609	0.999969	Lrrk2	leucine-rich repeat kinase 2 (Lrrk2), mRNA [Source:RefSeq mRNA;Acc:NM_001191789]
NM_001191967	0.198045	1.14714	1.39345	2.62706	1.10238	0.293744	0.999969	Samd10	sterile alpha motif domain containing 10 (Samd10), mRNA [Source:RefSeq mRNA;Acc:NM_001191967]
NM_001007612	-0.278204	0.824617	0.852996	1.80625	1.1021	0.293806	0.999969	Ccl7	chemokine (C-C motif) ligand 7 (Ccl7), mRNA [Source:RefSeq mRNA;Acc:NM_001007612]
NM_017264	-0.128367	0.914866	3.81166	14.0418	1.10167	0.2939	0.999969	Psme1	proteasome (prosome, macropain) activator subunit 1 (Psme1), mRNA [Source:RefSeq mRNA;Acc:NM_017264]
NM_001108422	-0.0837549	0.943599	5.5406	46.5465	1.10083	0.294085	0.999969	Plxdc2	plexin domain containing 2 (Plxdc2), mRNA [Source:RefSeq mRNA;Acc:NM_001108422]
NM_031514	-0.109557	0.926873	5.64453	50.0235	1.10053	0.29415	0.999969	Jak2	Janus kinase 2 (Jak2), mRNA [Source:RefSeq mRNA;Acc:NM_031514]
NM_001127599	-0.150266	0.901085	2.12938	4.37529	1.09926	0.29443	0.999969	Cep89	centrosomal protein 89kDa (Cep89), mRNA [Source:RefSeq mRNA;Acc:NM_001127599]
NM_001106126	-0.283018	0.82187	-0.559923	0.678338	1.09778	0.294754	0.999969	Enkur	enkurin, TRPC channel interacting protein (Enkur), mRNA [Source:RefSeq mRNA;Acc:NM_001106126]
NM_053467	-0.0756298	0.948928	6.05962	66.7001	1.09746	0.294824	0.999969	Tmed10	transmembrane emp24-like trafficking protein 10 (yeast) (Tmed10), mRNA [Source:RefSeq mRNA;Acc:NM_053467]
NM_001126083	-0.272524	0.82787	0.418376	1.33642	1.09744	0.294828	0.999969	Cks2	CDC28 protein kinase regulatory subunit 2 (Cks2), mRNA [Source:RefSeq mRNA;Acc:NM_001126083]
NM_001037356	0.131119	1.09514	2.78926	6.91277	1.09696	0.294934	0.999969	Pak1ip1	PAK1 interacting protein 1 (Pak1ip1), mRNA [Source:RefSeq mRNA;Acc:NM_001037356]
NM_024160	0.37313	1.29516	-0.843214	0.557401	1.09676	0.294979	0.999969	Cyba	cytochrome b-245, alpha polypeptide (Cyba), mRNA [Source:RefSeq mRNA;Acc:NM_024160]
NM_181370	0.103927	1.07469	4.91976	30.2688	1.09576	0.295199	0.999969	Hs3st2	heparan sulfate (glucosamine) 3-O-sulfotransferase 2 (Hs3st2), mRNA [Source:RefSeq mRNA;Acc:NM_181370]
NM_001106654	-0.129255	0.914304	2.59149	6.0272	1.095	0.295366	0.999969	Sec61b	Sec61 beta subunit (Sec61b), mRNA [Source:RefSeq mRNA;Acc:NM_001106654]
NM_001106861	-0.0780916	0.94731	5.22684	37.4487	1.09261	0.295894	0.999969	Smarcc1	SWI/SNF related, matrix associated, actin dependent regulator of chromatin, subfamily c, member 1 (Smarcc1), mRNA [Source:RefSeq mRNA;Acc:NM_001106861]
NM_001109425	-0.127297	0.915545	2.78296	6.88263	1.09175	0.296084	0.999969	Zfp703	zinc finger protein 703 (Zfp703), mRNA [Source:RefSeq mRNA;Acc:NM_001109425]
NM_001166676	-0.283598	0.82154	-0.413339	0.750884	1.09117	0.296211	0.999969	Parpbp	PARP1 binding protein (Parpbp), mRNA [Source:RefSeq mRNA;Acc:NM_001166676]
NM_001271104	0.140648	1.1024	3.49945	11.3094	1.09055	0.296349	0.999969	Foxp2	forkhead box P2 (Foxp2), mRNA [Source:RefSeq mRNA;Acc:NM_001271104]
NM_017256	-0.100675	0.932597	5.57534	47.681	1.09035	0.296394	0.999969	Tgfbr3	transforming growth factor, beta receptor III (Tgfbr3), mRNA [Source:RefSeq mRNA;Acc:NM_017256]
NM_013189	0.231405	1.17398	2.25811	4.78364	1.09026	0.296415	0.999969	Gnaz	guanine nucleotide binding protein (G protein), alpha z polypeptide (Gnaz), mRNA [Source:RefSeq mRNA;Acc:NM_013189]
NM_030845	-0.331863	0.79451	0.125891	1.09118	1.09006	0.296458	0.999969	Cxcl1	chemokine (C-X-C motif) ligand 1 (Cxcl1), mRNA [Source:RefSeq mRNA;Acc:NM_030845]
NM_013061	0.163419	1.11994	2.44151	5.43208	1.08957	0.296566	0.999969	Si	NA
NM_172327	0.248111	1.18765	1.88551	3.69484	1.08955	0.29657	0.999969	Aip	aryl-hydrocarbon receptor-interacting protein (Aip), mRNA [Source:RefSeq mRNA;Acc:NM_172327]
NM_013052	0.087897	1.06282	9.78091	879.724	1.08916	0.296657	0.999969	Ywhah	tyrosine 3-monooxygenase/tryptophan 5-monooxygenase activation protein, eta polypeptide (Ywhah), mRNA [Source:RefSeq mRNA;Acc:NM_013052]
NM_001167842	0.125543	1.09092	4.39416	21.0268	1.08889	0.296717	0.999969	Sned1	sushi, nidogen and EGF-like domains 1 (Sned1), mRNA [Source:RefSeq mRNA;Acc:NM_001167842]
NM_001013040	-0.0847192	0.942968	5.49122	44.9803	1.08882	0.296734	0.999969	Ptpn9	protein tyrosine phosphatase, non-receptor type 9 (Ptpn9), mRNA [Source:RefSeq mRNA;Acc:NM_001013040]
NM_053307	0.191848	1.14223	1.64191	3.12078	1.08866	0.296767	0.999969	Msra	methionine sulfoxide reductase A (Msra), mRNA [Source:RefSeq mRNA;Acc:NM_053307]
NM_001107512	0.268259	1.20435	-0.261866	0.834009	1.08849	0.296806	0.999969	Tead2	TEA domain family member 2 (Tead2), mRNA [Source:RefSeq mRNA;Acc:NM_001107512]
NM_001134557	-0.157478	0.896591	2.20845	4.62179	1.08735	0.29706	0.999969	RGD1562284	similar to Glutaminyl-peptide cyclotransferase precursor (QC) (RGD1562284), mRNA [Source:RefSeq mRNA;Acc:NM_001134557]
NM_001107401	-0.295089	0.815022	0.107774	1.07756	1.08734	0.297062	0.999969	Nol4	nucleolar protein 4 (Nol4), mRNA [Source:RefSeq mRNA;Acc:NM_001107401]
NM_001012460	0.366984	1.28965	-0.266244	0.831481	1.08692	0.297155	0.999969	2001-09-01	septin 1 (Sept1), mRNA [Source:RefSeq mRNA;Acc:NM_001012460]
NM_170718	-0.165196	0.891807	2.25816	4.78381	1.08474	0.29764	0.999969	Kcnj14	potassium inwardly-rectifying channel, subfamily J, member 14 (Kcnj14), mRNA [Source:RefSeq mRNA;Acc:NM_170718]
NM_001106264	0.083836	1.05983	4.85987	29.0381	1.08421	0.297757	0.999969	Reps1	NA
NM_001100990	0.262118	1.19924	-0.0176702	0.987827	1.08396	0.297813	0.999969	Rspo3	R-spondin 3 (Rspo3), mRNA [Source:RefSeq mRNA;Acc:NM_001100990]
NM_001025736	0.0797099	1.05681	5.17406	36.1033	1.08373	0.297866	0.999969	Gnl2	guanine nucleotide binding protein-like 2 (nucleolar) (Gnl2), mRNA [Source:RefSeq mRNA;Acc:NM_001025736]
NM_022864	0.0954254	1.06838	7.58983	192.649	1.08332	0.297957	0.999969	Cplx1	complexin 1 (Cplx1), mRNA [Source:RefSeq mRNA;Acc:NM_022864]
NM_013017	-0.138709	0.908332	2.25914	4.78707	1.08218	0.29821	0.999969	Rab12	RAB12, member RAS oncogene family (Rab12), mRNA [Source:RefSeq mRNA;Acc:NM_013017]
NM_001014246	-0.130905	0.913258	4.10866	17.2516	1.08214	0.298219	0.999969	Fra10ac1	fragile site, folic acid type, rare, fra(10)(q23.3) or fra(10)(q24.2) candidate 1 (Fra10ac1), mRNA [Source:RefSeq mRNA;Acc:NM_001014246]
NM_133318	-0.196988	0.87237	1.12347	2.1787	1.08183	0.298288	0.999969	Khdrbs2	KH domain containing, RNA binding, signal transduction associated 2 (Khdrbs2), mRNA [Source:RefSeq mRNA;Acc:NM_133318]
NM_001100667	0.114595	1.08267	3.91488	15.0832	1.08152	0.298357	0.999969	Mtx1	Metaxin 1 (Mtx1), mRNA [Source:RefSeq mRNA;Acc:NM_001100667]
NM_031506	-0.22899	0.853232	0.506769	1.42086	1.08113	0.298445	0.999969	Cftr	cystic fibrosis transmembrane conductance regulator (Cftr), mRNA [Source:RefSeq mRNA;Acc:NM_031506]
NM_001106047	-0.219152	0.859071	0.683669	1.60622	1.08094	0.298487	0.999969	Loxl2	lysyl oxidase-like 2 (Loxl2), mRNA [Source:RefSeq mRNA;Acc:NM_001106047]
NM_022441	0.212311	1.15854	1.35236	2.55329	1.08034	0.298622	0.999969	Acvrl1	activin A receptor type II-like 1 (Acvrl1), mRNA [Source:RefSeq mRNA;Acc:NM_022441]
NM_001106638	0.164481	1.12076	2.46184	5.50919	1.08026	0.29864	0.999969	Slc26a7	solute carrier family 26 (anion exchanger), member 7 (Slc26a7), mRNA [Source:RefSeq mRNA;Acc:NM_001106638]
NM_022597	0.076193	1.05423	9.60374	778.06	1.07989	0.298723	0.999969	Ctsb	cathepsin B (Ctsb), mRNA [Source:RefSeq mRNA;Acc:NM_022597]
NM_001013082	-0.094163	0.936816	6.52946	92.3766	1.07983	0.298736	0.999969	Pon2	paraoxonase 2 (Pon2), mRNA [Source:RefSeq mRNA;Acc:NM_001013082]
NM_013129	0.155771	1.11402	2.00585	4.01626	1.07828	0.299083	0.999969	Il15	NA
NM_053960	-0.258558	0.835923	1.58406	2.99813	1.0762	0.299549	0.999969	Ccr5	NA
NM_001114601	0.177673	1.13106	1.30296	2.46734	1.07564	0.299676	0.999969	Pcdhb4	protocadherin beta 4 (Pcdhb4), mRNA [Source:RefSeq mRNA;Acc:NM_001114601]
NM_031593	0.0732345	1.05207	7.70972	209.343	1.07413	0.300015	0.999969	Sv2c	synaptic vesicle glycoprotein 2c (Sv2c), mRNA [Source:RefSeq mRNA;Acc:NM_031593]
NM_021265	-0.215533	0.861228	0.497118	1.41139	1.07297	0.300275	0.999969	Mpp4	NA
NM_001106857	0.193162	1.14327	3.17506	9.0321	1.07297	0.300275	0.999969	Nckipsd	NCK interacting protein with SH3 domain (Nckipsd), mRNA [Source:RefSeq mRNA;Acc:NM_001106857]
NM_021695	0.249549	1.18884	2.08246	4.23529	1.07245	0.300392	0.999969	Synpo	synaptopodin (Synpo), mRNA [Source:RefSeq mRNA;Acc:NM_021695]
NM_012504	0.108091	1.0778	9.5398	744.331	1.0716	0.300585	0.999969	Atp1a1	ATPase, Na+/K+ transporting, alpha 1 polypeptide (Atp1a1), mRNA [Source:RefSeq mRNA;Acc:NM_012504]
NM_001108681	-0.124448	0.917355	4.58669	24.0288	1.07152	0.300603	0.999969	Zmym6	zinc finger, MYM-type 6 (Zmym6), mRNA [Source:RefSeq mRNA;Acc:NM_001108681]
NM_001191681	0.100733	1.07232	6.57658	95.4439	1.07102	0.300715	0.999969	Nat8l	N-acetyltransferase 8-like (Nat8l), mRNA [Source:RefSeq mRNA;Acc:NM_001191681]
NM_001037206	-0.1624	0.893538	1.95029	3.86452	1.07002	0.30094	0.999969	Bphl	biphenyl hydrolase-like (serine hydrolase) (Bphl), mRNA [Source:RefSeq mRNA;Acc:NM_001037206]
NM_001107742	0.278501	1.21293	0.274243	1.20936	1.06974	0.301004	0.999969	Slc43a1	NA
NM_001013858	-0.145404	0.904126	2.18863	4.55871	1.06966	0.301023	0.999969	Tlcd1	TLC domain containing 1 (Tlcd1), mRNA [Source:RefSeq mRNA;Acc:NM_001013858]
NM_001106331	0.227458	1.17077	1.19216	2.28495	1.06938	0.301087	0.999969	Trpt1	tRNA phosphotransferase 1 (Trpt1), mRNA [Source:RefSeq mRNA;Acc:NM_001106331]
NM_053393	-0.134072	0.911256	2.80028	6.96576	1.0685	0.301285	0.999969	Cdh8	NA
NM_001025684	0.095654	1.06855	3.78526	13.7872	1.06814	0.301366	0.999969	Pex11b	peroxisomal biogenesis factor 11 beta (Pex11b), mRNA [Source:RefSeq mRNA;Acc:NM_001025684]
NM_001011920	0.141614	1.10314	3.35384	10.2237	1.06679	0.301671	0.999969	Sugp1	SURP and G patch domain containing 1 (Sugp1), mRNA [Source:RefSeq mRNA;Acc:NM_001011920]
NM_017316	0.0764198	1.0544	6.49917	90.4574	1.06643	0.301754	0.999969	Slc23a2	solute carrier family 23 (ascorbic acid transporter), member 2 (Slc23a2), mRNA [Source:RefSeq mRNA;Acc:NM_017316]
NM_001134859	0.0883797	1.06318	5.18866	36.4706	1.06621	0.301803	0.999969	Sec23ip	SEC23 interacting protein (Sec23ip), mRNA [Source:RefSeq mRNA;Acc:NM_001134859]
NM_001107222	-0.0974053	0.934713	6.37303	82.8846	1.06592	0.301868	0.999969	Fbxl5	F-box and leucine-rich repeat protein 5 (Fbxl5), mRNA [Source:RefSeq mRNA;Acc:NM_001107222]
NM_001271194	0.0892475	1.06382	5.43939	43.3931	1.06529	0.302012	0.999969	Brap	BRCA1 associated protein (Brap), mRNA [Source:RefSeq mRNA;Acc:NM_001271194]
NM_001106199	0.185657	1.13733	1.55013	2.92844	1.06507	0.302062	0.999969	Sprtn	SprT-like N-terminal domain (Sprtn), mRNA [Source:RefSeq mRNA;Acc:NM_001106199]
NM_001002805	-0.301602	0.811351	0.655148	1.57478	1.06476	0.302132	0.999969	C4b	complement component 4B (Chido blood group) (C4b), mRNA [Source:RefSeq mRNA;Acc:NM_001002805]
NM_057098	0.194607	1.14441	3.37481	10.3734	1.06446	0.3022	0.999969	Tcea2	transcription elongation factor A (SII), 2 (Tcea2), mRNA [Source:RefSeq mRNA;Acc:NM_057098]
NM_001106716	0.255866	1.19405	0.597911	1.51352	1.06337	0.302448	0.999969	Osr1	odd-skipped related 1 (Drosophila) (Osr1), mRNA [Source:RefSeq mRNA;Acc:NM_001106716]
NM_001037978	-0.091199	0.938742	4.31706	19.9327	1.06298	0.302536	0.999969	Cfap20	gene trap locus 3 (Gtl3), mRNA [Source:RefSeq mRNA;Acc:NM_001037978]
NM_001025757	-0.167059	0.890656	2.40856	5.30945	1.06295	0.302543	0.999969	Trpv3	transient receptor potential cation channel, subfamily V, member 3 (Trpv3), mRNA [Source:RefSeq mRNA;Acc:NM_001025757]
NM_181632	0.199822	1.14856	0.994144	1.9919	1.06263	0.302616	0.999969	Syt15	synaptotagmin XV (Syt15), mRNA [Source:RefSeq mRNA;Acc:NM_181632]
NM_001012193	-0.0897571	0.939681	4.48972	22.4667	1.06234	0.302682	0.999969	Rdh11	retinol dehydrogenase 11 (all-trans/9-cis/11-cis) (Rdh11), mRNA [Source:RefSeq mRNA;Acc:NM_001012193]
NM_001015012	0.114353	1.08249	3.48246	11.177	1.06137	0.302903	0.999969	Rab30	RAB30, member RAS oncogene family (Rab30), mRNA [Source:RefSeq mRNA;Acc:NM_001015012]
NM_212498	-0.1659	0.891372	1.90561	3.74666	1.06123	0.302936	0.999969	Atat1	alpha tubulin acetyltransferase 1 (Atat1), mRNA [Source:RefSeq mRNA;Acc:NM_212498]
NM_134331	-0.126078	0.916319	2.8681	7.30102	1.0609	0.30301	0.999969	Epha7	Eph receptor A7 (Epha7), mRNA [Source:RefSeq mRNA;Acc:NM_134331]
NM_001127297	-0.10661	0.928768	3.83904	14.3108	1.06084	0.303024	0.999969	Wipi1	WD repeat domain, phosphoinositide interacting 1 (Wipi1), mRNA [Source:RefSeq mRNA;Acc:NM_001127297]
NM_001014221	0.099991	1.07177	5.33916	40.4807	1.06062	0.303074	0.999969	LOC363337	similar to RIKEN cDNA 1700081O22 (LOC363337), mRNA [Source:RefSeq mRNA;Acc:NM_001014221]
NM_001135612	-0.0860358	0.942108	4.62601	24.6927	1.06028	0.303151	0.999969	Hps5	Hermansky-Pudlak syndrome 5 (Hps5), mRNA [Source:RefSeq mRNA;Acc:NM_001135612]
NM_001014056	0.207498	1.15468	0.439205	1.35586	1.05999	0.303217	0.999969	Zfp956	zinc finger protein 956 (Zfp956), mRNA [Source:RefSeq mRNA;Acc:NM_001014056]
NM_001108728	0.170419	1.12538	2.7897	6.91486	1.05973	0.303277	0.999969	Slc39a5	solute carrier family 39 (zinc transporter), member 5 (Slc39a5), mRNA [Source:RefSeq mRNA;Acc:NM_001108728]
NR_037614	-0.128916	0.914518	4.33671	20.206	1.05959	0.303309	0.999969	Vof16	NA
NM_001013041	0.125751	1.09108	4.89522	29.7582	1.05942	0.303348	0.999969	Clk4	CDC-like kinase 4 (Clk4), mRNA [Source:RefSeq mRNA;Acc:NM_001013041]
NM_001106824	0.328041	1.25531	-0.017897	0.987671	1.05887	0.303473	0.999969	Pstpip1	proline-serine-threonine phosphatase-interacting protein 1 (Pstpip1), mRNA [Source:RefSeq mRNA;Acc:NM_001106824]
NM_001105969	0.283057	1.21677	-0.560234	0.678192	1.05879	0.303491	0.999969	Vangl2	VANGL planar cell polarity protein 2 (Vangl2), mRNA [Source:RefSeq mRNA;Acc:NM_001105969]
NM_001106085	0.0861601	1.06154	4.99909	31.9798	1.05688	0.303928	0.999969	Dctn6	dynactin 6 (Dctn6), mRNA [Source:RefSeq mRNA;Acc:NM_001106085]
NM_053822	-0.451595	0.731234	3.95636	15.5232	1.05603	0.304123	0.999969	S100a8	S100 calcium binding protein A8 (S100a8), mRNA [Source:RefSeq mRNA;Acc:NM_053822]
NM_001108852	-0.111982	0.925316	3.13933	8.81117	1.05585	0.304164	0.999969	Cnpy4	canopy FGF signaling regulator 4 (Cnpy4), mRNA [Source:RefSeq mRNA;Acc:NM_001108852]
NM_012814	0.124367	1.09003	5.21021	37.0193	1.05569	0.304201	0.999969	Cox6a1	cytochrome c oxidase, subunit VIa, polypeptide 1 (Cox6a1), mRNA [Source:RefSeq mRNA;Acc:NM_012814]
NM_053890	-0.0948289	0.936383	5.92225	60.6422	1.05485	0.304393	0.999969	Ppp1r12a	protein phosphatase 1, regulatory subunit 12A (Ppp1r12a), mRNA [Source:RefSeq mRNA;Acc:NM_053890]
NM_013186	0.182508	1.13486	3.60999	12.21	1.05379	0.304635	0.999969	Kcnb1	potassium voltage gated channel, Shab-related subfamily, member 1 (Kcnb1), mRNA [Source:RefSeq mRNA;Acc:NM_013186]
NM_001109359	0.0964866	1.06917	7.22459	149.561	1.05355	0.30469	0.999969	Tmem229b	transmembrane protein 229B (Tmem229b), mRNA [Source:RefSeq mRNA;Acc:NM_001109359]
NM_031091	0.19142	1.14189	1.98192	3.95019	1.05277	0.30487	0.999969	Rab3b	RAB3B, member RAS oncogene family (Rab3b), mRNA [Source:RefSeq mRNA;Acc:NM_031091]
NM_013107	0.200494	1.14909	2.23568	4.70984	1.05273	0.30488	0.999969	Bmp6	bone morphogenetic protein 6 (Bmp6), mRNA [Source:RefSeq mRNA;Acc:NM_013107]
NM_001012349	0.206705	1.15405	1.05227	2.07379	1.05181	0.30509	0.999969	Ppapdc3	phosphatidic acid phosphatase type 2 domain containing 3 (Ppapdc3), mRNA [Source:RefSeq mRNA;Acc:NM_001012349]
NM_053289	-0.625498	0.648196	2.08743	4.2499	1.05157	0.305146	0.999969	Reg3b	regenerating islet-derived 3 beta (Reg3b), mRNA [Source:RefSeq mRNA;Acc:NM_053289]
NM_031139	-0.111415	0.92568	3.74722	13.4284	1.0511	0.305253	0.999969	Usf2	upstream transcription factor 2, c-fos interacting (Usf2), mRNA [Source:RefSeq mRNA;Acc:NM_031139]
NM_001013941	0.31351	1.24273	-0.786353	0.579808	1.04994	0.305521	0.999969	LOC298795	similar to 14-3-3 protein sigma (LOC298795), mRNA [Source:RefSeq mRNA;Acc:NM_001013941]
NM_001134628	0.100013	1.07178	4.86256	29.0921	1.04948	0.305626	0.999969	S100pbp	S100P binding protein (S100pbp), mRNA [Source:RefSeq mRNA;Acc:NM_001134628]
NM_198787	0.234746	1.1767	2.43059	5.39115	1.04885	0.305771	0.999969	Sgsm3	small G protein signaling modulator 3 (Sgsm3), mRNA [Source:RefSeq mRNA;Acc:NM_198787]
NM_053429	0.338941	1.26483	-0.424177	0.745264	1.04759	0.306062	0.999969	Fgfr3	fibroblast growth factor receptor 3 (Fgfr3), mRNA [Source:RefSeq mRNA;Acc:NM_053429]
NM_001271320	-0.222767	0.85692	0.587956	1.50312	1.04748	0.306088	0.999969	Slx4ip	SLX4 interacting protein (Slx4ip), mRNA [Source:RefSeq mRNA;Acc:NM_001271320]
NM_053535	-0.123367	0.918043	3.69388	12.941	1.04735	0.306119	0.999969	Enpp1	ectonucleotide pyrophosphatase/phosphodiesterase 1 (Enpp1), mRNA [Source:RefSeq mRNA;Acc:NM_053535]
NM_001106555	0.278246	1.21272	-0.53214	0.691528	1.04693	0.306216	0.999969	C8g	complement component 8, gamma polypeptide (C8g), mRNA [Source:RefSeq mRNA;Acc:NM_001106555]
NM_001191675	0.0946116	1.06778	4.0848	16.9687	1.04688	0.306226	0.999969	Ints7	integrator complex subunit 7 (Ints7), mRNA [Source:RefSeq mRNA;Acc:NM_001191675]
NM_001013048	0.108969	1.07846	5.83497	57.0823	1.04656	0.3063	0.999969	Igfbp7	insulin-like growth factor binding protein 7 (Igfbp7), mRNA [Source:RefSeq mRNA;Acc:NM_001013048]
NM_001007003	-0.0902353	0.93937	4.32753	20.0778	1.0459	0.306453	0.999969	Cnot10	NA
NM_001109561	0.297504	1.22902	-0.761362	0.589939	1.0457	0.3065	0.999969	Nrsn2	neurensin 2 (Nrsn2), mRNA [Source:RefSeq mRNA;Acc:NM_001109561]
NM_001134547	-0.252402	0.839497	-0.00147165	0.99898	1.04512	0.306634	0.999969	RGD1304770	similar to Na+ dependent glucose transporter 1 (RGD1304770), mRNA [Source:RefSeq mRNA;Acc:NM_001134547]
NM_001173555	-0.256295	0.837235	-0.292781	0.816327	1.04474	0.306721	0.999969	Spag8	sperm associated antigen 8 (Spag8), mRNA [Source:RefSeq mRNA;Acc:NM_001173555]
NM_001108091	0.216561	1.16196	0.115065	1.08302	1.04429	0.306826	0.999969	Acss3	acyl-CoA synthetase short-chain family member 3 (Acss3), mRNA [Source:RefSeq mRNA;Acc:NM_001108091]
NM_001191871	-0.21663	0.860573	1.37335	2.59072	1.04324	0.30707	0.999969	Zbtb40	zinc finger and BTB domain containing 40 (Zbtb40), mRNA [Source:RefSeq mRNA;Acc:NM_001191871]
NM_057120	0.273406	1.20866	-0.383525	0.766562	1.04279	0.307173	0.999969	Nudt1	nudix (nucleoside diphosphate linked moiety X)-type motif 1 (Nudt1), mRNA [Source:RefSeq mRNA;Acc:NM_057120]
NM_001107026	-0.106871	0.9286	6.8662	116.663	1.04277	0.307177	0.999969	Rhot1	ras homolog gene family, member T1 (Rhot1), mRNA [Source:RefSeq mRNA;Acc:NM_001107026]
NM_001169113	0.10943	1.0788	4.92782	30.4383	1.04202	0.307353	0.999969	Lrpap1	low density lipoprotein receptor-related protein associated protein 1 (Lrpap1), mRNA [Source:RefSeq mRNA;Acc:NM_001169113]
NM_001276720	0.240763	1.18162	1.37858	2.60012	1.04134	0.307511	0.999969	Otof	NA
NM_139328	-0.110343	0.926368	4.22095	18.648	1.0391	0.30803	0.999969	Slc7a6os	solute carrier family 7, member 6 opposite strand (Slc7a6os), mRNA [Source:RefSeq mRNA;Acc:NM_139328]
NM_031125	-0.135216	0.910533	3.26246	9.59621	1.03895	0.308066	0.999969	Stx4	syntaxin 4 (Stx4), mRNA [Source:RefSeq mRNA;Acc:NM_031125]
NM_001106456	0.21279	1.15893	1.98627	3.9621	1.03783	0.308327	0.999969	Mab21l3	mab-21-like 3 (C. elegans) (Mab21l3), mRNA [Source:RefSeq mRNA;Acc:NM_001106456]
NM_001107159	-0.19463	0.873797	1.66194	3.16443	1.03685	0.308555	0.999969	Mmp19	matrix metallopeptidase 19 (Mmp19), mRNA [Source:RefSeq mRNA;Acc:NM_001107159]
NM_001025721	0.160132	1.11739	4.32197	20.0006	1.03673	0.308583	0.999969	Colec12	collectin sub-family member 12 (Colec12), mRNA [Source:RefSeq mRNA;Acc:NM_001025721]
NM_001108153	0.143505	1.10459	5.44819	43.6583	1.0367	0.30859	0.999969	Sema7a	semaphorin 7A, GPI membrane anchor (Sema7a), mRNA [Source:RefSeq mRNA;Acc:NM_001108153]
NM_001271328	-0.33173	0.794583	-0.758293	0.591196	1.03627	0.308691	0.999969	Hsh2d	hematopoietic SH2 domain containing (Hsh2d), mRNA [Source:RefSeq mRNA;Acc:NM_001271328]
NM_130779	0.13402	1.09735	3.92532	15.1928	1.0359	0.308777	0.999969	Adcy3	adenylate cyclase 3 (Adcy3), mRNA [Source:RefSeq mRNA;Acc:NM_130779]
NM_001100872	0.187681	1.13893	3.24424	9.47575	1.03562	0.308841	0.999969	Map3k9	mitogen-activated protein kinase kinase kinase 9 (Map3k9), mRNA [Source:RefSeq mRNA;Acc:NM_001100872]
NM_001007655	-0.0881968	0.940698	4.95538	31.0254	1.03562	0.308843	0.999969	Ube2j2	ubiquitin-conjugating enzyme E2, J2 (Ube2j2), mRNA [Source:RefSeq mRNA;Acc:NM_001007655]
NM_001013241	-0.0925878	0.937839	4.04653	16.5244	1.03554	0.308861	0.999969	Lzic	leucine zipper and CTNNBIP1 domain containing (Lzic), mRNA [Source:RefSeq mRNA;Acc:NM_001013241]
NM_133407	-0.0856221	0.942378	5.66976	50.9058	1.03499	0.30899	0.999969	Map4k3	mitogen-activated protein kinase kinase kinase kinase 3 (Map4k3), mRNA [Source:RefSeq mRNA;Acc:NM_133407]
NM_001024762	-0.142254	0.906103	2.26749	4.81483	1.03464	0.309072	0.999969	Prim2	primase, DNA, polypeptide 2 (Prim2), mRNA [Source:RefSeq mRNA;Acc:NM_001024762]
NM_017174	-0.141406	0.906635	2.34597	5.08403	1.03448	0.309108	0.999969	Pla2g5	phospholipase A2, group V (Pla2g5), mRNA [Source:RefSeq mRNA;Acc:NM_017174]
NM_001105782	0.154937	1.11337	2.25838	4.78453	1.03397	0.309228	0.999969	Mrpl55	mitochondrial ribosomal protein L55 (Mrpl55), mRNA [Source:RefSeq mRNA;Acc:NM_001105782]
NM_001191969	-0.163653	0.892761	1.82814	3.55078	1.03396	0.309231	0.999969	Fam126a	family with sequence similarity 126, member A (Fam126a), mRNA [Source:RefSeq mRNA;Acc:NM_001191969]
NM_138515	-0.281936	0.822487	0.366242	1.28899	1.0338	0.309268	0.999969	Cyp2d4	cytochrome P450, family 2, subfamily d, polypeptide 4 (Cyp2d4), mRNA [Source:RefSeq mRNA;Acc:NM_138515]
NM_001033985	0.248514	1.18798	-0.253559	0.838824	1.03361	0.309311	0.999969	RT1-CE14	RT1 class Ia, locus A1 (RT1-A1), mRNA [Source:RefSeq mRNA;Acc:NM_001008827]
NM_001107947	-0.102823	0.931209	4.82814	28.4064	1.03289	0.30948	0.999969	Kank4	KN motif and ankyrin repeat domains 4 (Kank4), mRNA [Source:RefSeq mRNA;Acc:NM_001107947]
NM_001013942	0.0865774	1.06185	4.63632	24.8698	1.03289	0.309481	0.999969	Clip4	CAP-GLY domain containing linker protein family, member 4 (Clip4), mRNA [Source:RefSeq mRNA;Acc:NM_001013942]
NM_001109598	-0.0945373	0.936573	5.13031	35.0248	1.032	0.30969	0.999969	Smurf1	SMAD specific E3 ubiquitin protein ligase 1 (Smurf1), mRNA [Source:RefSeq mRNA;Acc:NM_001109598]
NM_031678	0.306766	1.23693	3.06165	8.34926	1.03129	0.309856	0.999969	Per2	period circadian clock 2 (Per2), mRNA [Source:RefSeq mRNA;Acc:NM_031678]
NM_053583	0.131935	1.09576	2.84832	7.20163	1.03026	0.310097	0.999969	Zfp423	NA
NM_001025703	-0.0937021	0.937115	4.21456	18.5655	1.02935	0.310312	0.999969	Desi1	desumoylating isopeptidase 1 (Desi1), mRNA [Source:RefSeq mRNA;Acc:NM_001025703]
NM_001134993	-0.128577	0.914734	3.4879	11.2192	1.02935	0.310312	0.999969	Car13	carbonic anhydrase 13 (Car13), mRNA [Source:RefSeq mRNA;Acc:NM_001134993]
NM_001191653	0.0787369	1.05609	5.9565	62.099	1.02925	0.310335	0.999969	Tanc2	tetratricopeptide repeat, ankyrin repeat and coiled-coil containing 2 (Tanc2), mRNA [Source:RefSeq mRNA;Acc:NM_001191653]
NM_001100562	-0.220519	0.858257	0.48364	1.39827	1.029	0.310393	0.999969	Hook2	hook homolog 2 (Drosophila) (Hook2), mRNA [Source:RefSeq mRNA;Acc:NM_001100562]
NM_001037355	0.130466	1.09465	3.24012	9.44871	1.02889	0.31042	0.999969	Mettl7a	methyltransferase like 7A (Mettl7a), mRNA [Source:RefSeq mRNA;Acc:NM_001037355]
NM_001107003	0.0897247	1.06417	5.6771	51.1656	1.02886	0.310426	0.999969	Rapgef6	Rap guanine nucleotide exchange factor (GEF) 6 (Rapgef6), mRNA [Source:RefSeq mRNA;Acc:NM_001107003]
NM_134340	0.101692	1.07303	3.90486	14.9789	1.02809	0.310607	0.999969	Clk3	CDC-like kinase 3 (Clk3), mRNA [Source:RefSeq mRNA;Acc:NM_134340]
NM_001012201	0.0732614	1.05209	6.4651	88.3462	1.02794	0.310643	0.999969	Cadm1	cell adhesion molecule 1 (Cadm1), mRNA [Source:RefSeq mRNA;Acc:NM_001012201]
NM_001013919	0.105503	1.07587	3.37664	10.3865	1.027	0.310864	0.999969	Galk2	galactokinase 2 (Galk2), mRNA [Source:RefSeq mRNA;Acc:NM_001013919]
NM_001170465	0.254981	1.19332	1.84851	3.60129	1.0265	0.310983	0.999969	Uqcr10	similar to ubiquinol-cytochrome c reductase complex 7.2kDa protein isoform b (LOC685322), mRNA [Source:RefSeq mRNA;Acc:NM_001170465]
NM_053347	-0.150136	0.901165	2.09078	4.25978	1.02639	0.311008	0.999969	Nde1	nudE neurodevelopment protein 1 (Nde1), mRNA [Source:RefSeq mRNA;Acc:NM_053347]
NM_198736	0.152699	1.11165	2.71129	6.54909	1.02538	0.311246	0.999969	Kctd13	potassium channel tetramerization domain containing 13 (Kctd13), mRNA [Source:RefSeq mRNA;Acc:NM_198736]
NM_001100837	-0.193477	0.874496	1.31464	2.48741	1.02522	0.311285	0.999969	Pla2r1	phospholipase A2 receptor 1 (Pla2r1), mRNA [Source:RefSeq mRNA;Acc:NM_001100837]
NM_001009437	0.36064	1.284	0.0644901	1.04572	1.02499	0.311338	0.999969	Pomgnt2	glycosyltransferase-like domain containing 2 (Gtdc2), mRNA [Source:RefSeq mRNA;Acc:NM_001009437]
NM_001012200	0.132082	1.09587	3.68566	12.8675	1.02442	0.311473	0.999969	Ttll1	tubulin tyrosine ligase-like family, member 1 (Ttll1), mRNA [Source:RefSeq mRNA;Acc:NM_001012200]
NM_001191818	-0.286776	0.819732	-0.595261	0.661925	1.02441	0.311474	0.999969	Dpf3	D4, zinc and double PHD fingers, family 3 (Dpf3), mRNA [Source:RefSeq mRNA;Acc:NM_001191818]
NM_001109217	0.126953	1.09198	2.62909	6.18637	1.02299	0.311812	0.999969	Nupl2	nucleoporin like 2 (Nupl2), mRNA [Source:RefSeq mRNA;Acc:NM_001109217]
NM_001164091	0.09195	1.06581	4.22497	18.7001	1.02244	0.311941	0.999969	Cops7a	COP9 signalosome subunit 7A (Cops7a), transcript variant 1, mRNA [Source:RefSeq mRNA;Acc:NM_001164091]
NM_053656	0.178888	1.13201	1.66835	3.1785	1.02174	0.312107	0.999969	P2rx2	purinergic receptor P2X, ligand-gated ion channel, 2 (P2rx2), mRNA [Source:RefSeq mRNA;Acc:NM_053656]
NM_030875	0.0938271	1.0672	8.28074	310.993	1.02107	0.312266	0.999969	Scn1a	NA
NM_001134994	-0.142495	0.905951	3.04751	8.26783	1.02079	0.312331	0.999969	Tpk1	thiamin pyrophosphokinase 1 (Tpk1), mRNA [Source:RefSeq mRNA;Acc:NM_001134994]
NM_147177	-0.120439	0.919908	3.15269	8.89314	1.02012	0.312491	0.999969	Ruvbl1	RuvB-like 1 (E. coli) (Ruvbl1), mRNA [Source:RefSeq mRNA;Acc:NM_147177]
NM_022604	0.157151	1.11508	2.96715	7.81991	1.01945	0.31265	0.999969	Esm1	endothelial cell-specific molecule 1 (Esm1), mRNA [Source:RefSeq mRNA;Acc:NM_022604]
NM_013038	0.0884389	1.06322	8.32295	320.227	1.01918	0.312714	0.999969	Stxbp1	syntaxin binding protein 1 (Stxbp1), mRNA [Source:RefSeq mRNA;Acc:NM_013038]
NM_031350	0.089189	1.06377	5.67503	51.0922	1.01896	0.312767	0.999969	Pex3	peroxisomal biogenesis factor 3 (Pex3), mRNA [Source:RefSeq mRNA;Acc:NM_031350]
NM_001013125	0.0786149	1.056	5.36463	41.2017	1.01863	0.312843	0.999969	Bfar	bifunctional apoptosis regulator (Bfar), mRNA [Source:RefSeq mRNA;Acc:NM_001013125]
NM_031098	-0.115014	0.923373	6.01946	64.8693	1.01847	0.312882	0.999969	Rock1	Rho-associated coiled-coil containing protein kinase 1 (Rock1), mRNA [Source:RefSeq mRNA;Acc:NM_031098]
NM_024162	0.137535	1.10002	3.1282	8.74345	1.01847	0.312883	0.999969	Fabp3	fatty acid binding protein 3, muscle and heart (Fabp3), mRNA [Source:RefSeq mRNA;Acc:NM_024162]
NM_001108651	0.201743	1.15009	1.32134	2.49898	1.01832	0.312918	0.999969	Hebp1	NA
NM_001109437	0.117113	1.08456	3.085	8.48548	1.01824	0.312937	0.999969	Dbr1	debranching enzyme homolog 1 (S. cerevisiae) (Dbr1), mRNA [Source:RefSeq mRNA;Acc:NM_001109437]
NM_001107264	0.33222	1.25895	-0.524126	0.69538	1.01812	0.312965	0.999969	Nfatc4	nuclear factor of activated T-cells, cytoplasmic, calcineurin-dependent 4 (Nfatc4), mRNA [Source:RefSeq mRNA;Acc:NM_001107264]
NM_001271369	0.366039	1.28881	0.266773	1.20311	1.01745	0.313125	0.999969	Nckap5l	NCK-associated protein 5-like (Nckap5l), mRNA [Source:RefSeq mRNA;Acc:NM_001271369]
NM_001109076	0.23032	1.1731	0.626784	1.54412	1.01735	0.313148	0.999969	Pvrl4	poliovirus receptor-related 4 (Pvrl4), mRNA [Source:RefSeq mRNA;Acc:NM_001109076]
NM_001024260	0.200882	1.1494	1.18553	2.27447	1.01699	0.313233	0.999969	Nostrin	nitric oxide synthase trafficking (Nostrin), mRNA [Source:RefSeq mRNA;Acc:NM_001024260]
NM_012739	-0.192351	0.875179	1.33597	2.52445	1.01638	0.31338	0.999969	Adra2a	adrenoceptor alpha 2A (Adra2a), mRNA [Source:RefSeq mRNA;Acc:NM_012739]
NM_001135720	0.165825	1.12181	1.80505	3.49441	1.01583	0.313509	0.999969	LOC688452	RIKEN cDNA 4930546H06 gene [Source:MGI Symbol;Acc:MGI:1922452]
NM_173290	0.107465	1.07733	3.61726	12.2717	1.01521	0.313658	0.999969	Yy1	YY1 transcription factor (Yy1), mRNA [Source:RefSeq mRNA;Acc:NM_173290]
NM_001191075	0.197095	1.14639	1.78449	3.44498	1.01374	0.314007	0.999969	Tubg2	tubulin, gamma 2 (Tubg2), mRNA [Source:RefSeq mRNA;Acc:NM_001191075]
NM_001108619	0.176605	1.13022	5.07339	33.6699	1.01361	0.314041	0.999969	Impdh1	IMP (inosine 5'-monophosphate) dehydrogenase 1 (Impdh1), mRNA [Source:RefSeq mRNA;Acc:NM_001108619]
NM_001130511	-0.244922	0.843862	-0.31911	0.801564	1.01354	0.314056	0.999969	Fam109b	family with sequence similarity 109, member B (Fam109b), mRNA [Source:RefSeq mRNA;Acc:NM_001130511]
NM_001037200	-0.149672	0.901455	3.47101	11.0886	1.01299	0.314187	0.999969	Rmdn2	regulator of microtubule dynamics 2 (Rmdn2), mRNA [Source:RefSeq mRNA;Acc:NM_001037200]
NM_001024746	0.26504	1.20167	2.14699	4.42903	1.0128	0.314233	0.999969	Katnb1	katanin p80 (WD repeat containing) subunit B 1 (Katnb1), mRNA [Source:RefSeq mRNA;Acc:NM_001024746]
NM_001024241	0.154199	1.1128	1.96127	3.89404	1.01188	0.314453	0.999969	Gpr139	G protein-coupled receptor 139 (Gpr139), mRNA [Source:RefSeq mRNA;Acc:NM_001024241]
NM_001015009	-0.0879591	0.940853	5.12887	34.9899	1.01143	0.314562	0.999969	Ptgr2	prostaglandin reductase 2 (Ptgr2), mRNA [Source:RefSeq mRNA;Acc:NM_001015009]
NM_001107356	-0.116687	0.922303	4.75116	26.9304	1.01138	0.314572	0.999969	Yae1d1	Yae1 domain containing 1 (Yae1d1), mRNA [Source:RefSeq mRNA;Acc:NM_001107356]
NM_001109014	-0.0742658	0.949825	5.73294	53.1848	1.01095	0.314674	0.999969	Tmem164	transmembrane protein 164 (Tmem164), mRNA [Source:RefSeq mRNA;Acc:NM_001109014]
NM_001004249	-0.0969955	0.934978	3.8999	14.9275	1.00975	0.314963	0.999969	Tmed3	transmembrane emp24 protein transport domain containing 3 (Tmed3), mRNA [Source:RefSeq mRNA;Acc:NM_001004249]
NM_001108493	-0.220384	0.858337	0.505382	1.4195	1.00969	0.314977	0.999969	Aamdc	adipogenesis associated, Mth938 domain containing (Aamdc), mRNA [Source:RefSeq mRNA;Acc:NM_001108493]
NM_001108525	0.104231	1.07492	3.57777	11.9403	1.00964	0.31499	0.999969	Cutc	cutC copper transporter (Cutc), mRNA [Source:RefSeq mRNA;Acc:NM_001108525]
NM_138895	0.176074	1.12981	6.60054	97.0421	1.00822	0.31533	0.999969	Ubb	NA
NM_001105789	0.201624	1.14999	1.18839	2.27899	1.00729	0.315553	0.999969	Arhgef15	Rho guanine nucleotide exchange factor (GEF) 15 (Arhgef15), mRNA [Source:RefSeq mRNA;Acc:NM_001105789]
NM_133390	-0.131192	0.913077	5.07024	33.5966	1.00718	0.31558	0.999969	Zfp347	zinc finger protein 347 (Zfp347), mRNA [Source:RefSeq mRNA;Acc:NM_133390]
NM_001011994	0.211126	1.15759	3.14516	8.84684	1.007	0.315622	0.999969	Gga1	golgi associated, gamma adaptin ear containing, ARF binding protein 1 (Gga1), mRNA [Source:RefSeq mRNA;Acc:NM_001011994]
NM_017073	0.103332	1.07425	7.47669	178.118	1.00682	0.315665	0.999969	Glul	glutamate-ammonia ligase (Glul), mRNA [Source:RefSeq mRNA;Acc:NM_017073]
NM_012960	-0.137133	0.909324	4.13144	17.5262	1.0067	0.315695	0.999969	Ggh	gamma-glutamyl hydrolase (conjugase, folylpolygammaglutamyl hydrolase) (Ggh), mRNA [Source:RefSeq mRNA;Acc:NM_012960]
NM_198791	-0.177758	0.884076	3.15979	8.93702	1.00594	0.315878	0.999969	Tlr3	toll-like receptor 3 (Tlr3), mRNA [Source:RefSeq mRNA;Acc:NM_198791]
NM_212490	0.0713144	1.05067	7.09167	136.397	1.00543	0.316001	0.999969	Atp6v1g2	ATPase, H+ transporting, lysosomal V1 subunit G2 (Atp6v1g2), mRNA [Source:RefSeq mRNA;Acc:NM_212490]
NM_001014762	-0.0927829	0.937712	4.52136	22.9649	1.00458	0.316204	0.999969	Pdrg1	p53 and DNA damage regulated 1 (Pdrg1), mRNA [Source:RefSeq mRNA;Acc:NM_001014762]
NM_001134541	0.100555	1.07219	4.24164	18.9173	1.00428	0.316277	0.999969	Gpr137c	G protein-coupled receptor 137C (Gpr137c), mRNA [Source:RefSeq mRNA;Acc:NM_001134541]
NM_012607	0.1094	1.07878	9.90382	957.957	1.00363	0.316435	0.999969	Nefh	neurofilament, heavy polypeptide (Nefh), mRNA [Source:RefSeq mRNA;Acc:NM_012607]
NM_001108553	0.192937	1.14309	0.800572	1.74179	1.00358	0.316446	0.999969	Tmem154	transmembrane protein 154 (Tmem154), mRNA [Source:RefSeq mRNA;Acc:NM_001108553]
NM_012660	0.25887	1.19654	5.75345	53.9464	1.00349	0.316467	0.999969	Eef1a2	eukaryotic translation elongation factor 1 alpha 2 (Eef1a2), mRNA [Source:RefSeq mRNA;Acc:NM_012660]
NM_001109584	-0.160738	0.894567	1.9892	3.97016	1.00342	0.316485	0.999969	Vangl1	VANGL planar cell polarity protein 1 (Vangl1), mRNA [Source:RefSeq mRNA;Acc:NM_001109584]
NM_134345	0.0909397	1.06506	5.49681	45.1549	1.00322	0.316534	0.999969	Cox8a	cytochrome c oxidase subunit VIIIa (Cox8a), mRNA [Source:RefSeq mRNA;Acc:NM_134345]
NM_001024864	0.202806	1.15093	3.64814	12.5372	1.00289	0.316611	0.999969	Rogdi	rogdi homolog (Drosophila) (Rogdi), mRNA [Source:RefSeq mRNA;Acc:NM_001024864]
NM_001112737	-0.124573	0.917275	3.2581	9.56725	1.00276	0.316644	0.999969	Limd1	LIM domains containing 1 (Limd1), mRNA [Source:RefSeq mRNA;Acc:NM_001112737]
NM_031149	0.0854817	1.06104	6.34549	81.3173	1.00239	0.316732	0.999969	Psmc5	proteasome (prosome, macropain) 26S subunit, ATPase, 5 (Psmc5), mRNA [Source:RefSeq mRNA;Acc:NM_031149]
NM_001013088	-0.292166	0.816675	-0.490952	0.711555	1.0016	0.316924	0.999969	Fhl5	four and a half LIM domains 5 (Fhl5), mRNA [Source:RefSeq mRNA;Acc:NM_001013088]
NM_001191848	0.193363	1.14343	1.26938	2.41058	1.00143	0.316965	0.999969	Wnt2b	wingless-type MMTV integration site family, member 2B (Wnt2b), mRNA [Source:RefSeq mRNA;Acc:NM_001191848]
NM_001108940	-0.320406	0.800845	-0.362764	0.777673	1.00103	0.317061	0.999969	Bhlhe22	basic helix-loop-helix family, member e22 (Bhlhe22), mRNA [Source:RefSeq mRNA;Acc:NM_001108940]
NM_031819	-0.0879809	0.940839	5.87055	58.5075	1.00074	0.317132	0.999969	Fat1	FAT atypical cadherin 1 (Fat1), mRNA [Source:RefSeq mRNA;Acc:NM_031819]
NM_024001	0.0936474	1.06706	3.7802	13.7389	0.999405	0.317454	0.999969	Mrs2	MRS2 magnesium homeostasis factor homolog (S. cerevisiae) (Mrs2), mRNA [Source:RefSeq mRNA;Acc:NM_024001]
NM_001107720	-0.222094	0.85732	1.21573	2.32258	0.999048	0.317541	0.999969	Lppr5	lipid phosphate phosphatase-related protein type 5 (Lppr5), mRNA [Source:RefSeq mRNA;Acc:NM_001107720]
NM_001191066	-0.188567	0.877477	1.40071	2.64031	0.9984	0.317698	0.999969	Rbl1	retinoblastoma-like 1 (p107) (Rbl1), mRNA [Source:RefSeq mRNA;Acc:NM_001191066]
NM_001105848	0.104424	1.07507	3.66069	12.6467	0.998274	0.317729	0.999969	Helz	helicase with zinc finger (Helz), mRNA [Source:RefSeq mRNA;Acc:NM_001105848]
NM_001134629	0.160916	1.118	4.07994	16.9116	0.997212	0.317986	0.999969	RGD1561149	similar to mKIAA1522 protein (RGD1561149), mRNA [Source:RefSeq mRNA;Acc:NM_001134629]
NM_001107520	0.0772957	1.05504	7.41037	170.115	0.996941	0.318052	0.999969	Herc2	HECT and RLD domain containing E3 ubiquitin protein ligase 2 (Herc2), mRNA [Source:RefSeq mRNA;Acc:NM_001107520]
NM_001107725	-0.163001	0.893165	1.37362	2.5912	0.996722	0.318105	0.999969	Gstcd	glutathione S-transferase, C-terminal domain containing (Gstcd), mRNA [Source:RefSeq mRNA;Acc:NM_001107725]
NM_019324	0.145047	1.10577	3.21057	9.25717	0.995775	0.318335	0.999969	Myo1a	myosin IA (Myo1a), mRNA [Source:RefSeq mRNA;Acc:NM_019324]
NM_001106964	-0.0939476	0.936956	6.6127	97.8637	0.995435	0.318418	0.999969	Tbl1x	transducin (beta)-like 1 X-linked (Tbl1x), mRNA [Source:RefSeq mRNA;Acc:NM_001106964]
NM_021669	0.162698	1.11938	1.61715	3.06768	0.995094	0.3185	0.999969	Ghrl	ghrelin/obestatin prepropeptide (Ghrl), mRNA [Source:RefSeq mRNA;Acc:NM_021669]
NM_001271382	-0.114971	0.923401	3.63869	12.4553	0.995088	0.318502	0.999969	LOC100910996	RIKEN cDNA 1500009L16 gene [Source:MGI Symbol;Acc:MGI:1917034]
NM_001108425	-0.134929	0.910715	2.69769	6.48761	0.994025	0.318761	0.999969	Mocos	molybdenum cofactor sulfurase (Mocos), mRNA [Source:RefSeq mRNA;Acc:NM_001108425]
NM_031762	-0.116472	0.922441	6.83788	114.395	0.991744	0.319316	0.999969	Cdkn1b	cyclin-dependent kinase inhibitor 1B (Cdkn1b), mRNA [Source:RefSeq mRNA;Acc:NM_031762]
NM_001191736	-0.165527	0.891603	2.28772	4.88284	0.991693	0.319329	0.999969	Stk26	serine/threonine protein kinase MST4 (Mst4), mRNA [Source:RefSeq mRNA;Acc:NM_001191736]
NM_033442	0.258348	1.19611	-0.411661	0.751757	0.991446	0.319389	0.999969	Gata2	GATA binding protein 2 (Gata2), mRNA [Source:RefSeq mRNA;Acc:NM_033442]
NM_032061	0.129123	1.09363	6.14904	70.9652	0.991135	0.319465	0.999969	Cntnap1	contactin associated protein 1 (Cntnap1), mRNA [Source:RefSeq mRNA;Acc:NM_032061]
NM_012955	-0.164466	0.892259	2.29274	4.89986	0.989883	0.319771	0.999969	Cenpi	centromere protein I (Cenpi), mRNA [Source:RefSeq mRNA;Acc:NM_012955]
NM_001033888	0.369686	1.29207	0.510523	1.42457	0.989504	0.319864	0.999969	Numbl	numb homolog (Drosophila)-like (Numbl), mRNA [Source:RefSeq mRNA;Acc:NM_001033888]
NM_001106851	0.0937427	1.06714	4.79442	27.75	0.989325	0.319907	0.999969	Nck1	NCK adaptor protein 1 (Nck1), mRNA [Source:RefSeq mRNA;Acc:NM_001106851]
NM_001191698	0.134717	1.09788	3.85426	14.4627	0.989118	0.319958	0.999969	Ablim3	actin binding LIM protein family, member 3 (Ablim3), mRNA [Source:RefSeq mRNA;Acc:NM_001191698]
NM_001191846	-0.108846	0.927329	3.4759	11.1263	0.989054	0.319974	0.999969	Foxo1	forkhead box O1 (Foxo1), mRNA [Source:RefSeq mRNA;Acc:NM_001191846]
NM_001004233	0.080792	1.0576	4.96981	31.3373	0.988395	0.320135	0.999969	Mkrn1	makorin ring finger protein 1 (Mkrn1), mRNA [Source:RefSeq mRNA;Acc:NM_001004233]
NM_001107367	-0.133246	0.911778	2.40358	5.29114	0.988394	0.320135	0.999969	Nsun6	NOP2/Sun domain family, member 6 (Nsun6), mRNA [Source:RefSeq mRNA;Acc:NM_001107367]
NM_001107064	0.144192	1.10511	2.96089	7.78606	0.98834	0.320148	0.999969	Fads6	fatty acid desaturase 6 (Fads6), mRNA [Source:RefSeq mRNA;Acc:NM_001107064]
NM_001168543	0.258399	1.19615	2.24416	4.73761	0.987924	0.32025	0.999969	Pltp	phospholipid transfer protein (Pltp), mRNA [Source:RefSeq mRNA;Acc:NM_001168543]
NM_013128	0.0718598	1.05107	8.15873	285.773	0.987102	0.320452	0.999969	Cpe	NA
NM_001100968	0.25986	1.19736	-0.365212	0.776355	0.985834	0.320763	0.999969	Cfap52	WD repeat domain 16 (Wdr16), mRNA [Source:RefSeq mRNA;Acc:NM_001100968]
NM_001080756	0.315811	1.24471	-0.0204974	0.985893	0.985548	0.320833	0.999969	Car12	carbonic anyhydrase 12 (Car12), mRNA [Source:RefSeq mRNA;Acc:NM_001080756]
NM_031126	0.225623	1.16928	0.303135	1.23382	0.985379	0.320874	0.999969	Stxbp2	syntaxin binding protein 2 (Stxbp2), mRNA [Source:RefSeq mRNA;Acc:NM_031126]
NM_001002288	0.393484	1.31356	0.363	1.2861	0.985164	0.320927	0.999969	Mrgpre	NA
NM_031853	-0.0906763	0.939082	6.81496	112.592	0.984847	0.321005	0.999969	Dbi	diazepam binding inhibitor (GABA receptor modulator, acyl-CoA binding protein) (Dbi), mRNA [Source:RefSeq mRNA;Acc:NM_031853]
NM_001044287	-0.185486	0.879353	1.85419	3.6155	0.984536	0.321082	0.999969	Evi2a	ecotropic viral integration site 2A (Evi2a), mRNA [Source:RefSeq mRNA;Acc:NM_001044287]
NM_177426	0.142307	1.10367	3.97985	15.7781	0.984414	0.321112	0.999969	Gstm2	glutathione S-transferase mu 2 (Gstm2), mRNA [Source:RefSeq mRNA;Acc:NM_177426]
NM_001107850	-0.0999043	0.933095	3.73663	13.3302	0.983158	0.32142	0.999969	Rbm28	RNA binding motif protein 28 (Rbm28), mRNA [Source:RefSeq mRNA;Acc:NM_001107850]
NM_031623	-0.0915879	0.938489	4.66852	25.4311	0.982762	0.321518	0.999969	Grb14	growth factor receptor bound protein 14 (Grb14), mRNA [Source:RefSeq mRNA;Acc:NM_031623]
NM_001107710	0.0864096	1.06172	5.99101	63.6025	0.982469	0.32159	0.999969	Lrig2	leucine-rich repeats and immunoglobulin-like domains 2 (Lrig2), mRNA [Source:RefSeq mRNA;Acc:NM_001107710]
NM_001106849	0.12223	1.08842	2.8136	7.03038	0.982205	0.321655	0.999969	Spsb4	splA/ryanodine receptor domain and SOCS box containing 4 (Spsb4), mRNA [Source:RefSeq mRNA;Acc:NM_001106849]
NM_001106690	-0.215194	0.861431	0.834383	1.78309	0.982017	0.321701	0.999969	Grhl3	grainyhead-like 3 (Drosophila) (Grhl3), mRNA [Source:RefSeq mRNA;Acc:NM_001106690]
NM_001107701	0.12675	1.09183	3.69504	12.9515	0.98193	0.321723	0.999969	Lrrc71	leucine rich repeat containing 71 (Lrrc71), mRNA [Source:RefSeq mRNA;Acc:NM_001107701]
NM_001126296	-0.102688	0.931296	5.58497	48.0004	0.981874	0.321737	0.999969	Tra2a	transformer 2 alpha homolog (Drosophila) (Tra2a), mRNA [Source:RefSeq mRNA;Acc:NM_001126296]
NM_001126298	-0.0980166	0.934317	5.11529	34.6623	0.981838	0.321745	0.999969	Atg4al1	autophagy related 4A, cysteine peptidase-like 1 (Atg4al1), mRNA [Source:RefSeq mRNA;Acc:NM_001126298]
NM_022217	0.0978639	1.07019	5.6001	48.5062	0.981666	0.321788	0.999969	Amph	amphiphysin (Amph), mRNA [Source:RefSeq mRNA;Acc:NM_022217]
NM_001106868	0.267048	1.20334	1.72086	3.29633	0.9813	0.321878	0.999969	Hhatl	hedgehog acyltransferase-like (Hhatl), mRNA [Source:RefSeq mRNA;Acc:NM_001106868]
NM_001012345	0.164388	1.12069	2.69437	6.47269	0.981289	0.321881	0.999969	Dgat2	diacylglycerol O-acyltransferase 2 (Dgat2), mRNA [Source:RefSeq mRNA;Acc:NM_001012345]
NM_134404	0.183864	1.13592	2.82377	7.0801	0.98078	0.322006	0.999969	Svop	NA
NM_017099	-0.32561	0.797961	-0.393162	0.761459	0.980474	0.322082	0.999969	Kcnj8	potassium inwardly-rectifying channel, subfamily J, member 8 (Kcnj8), mRNA [Source:RefSeq mRNA;Acc:NM_017099]
NM_032106	0.0848174	1.06055	7.97221	251.117	0.97936	0.322357	0.999969	Robo2	roundabout homolog 2 (Drosophila) (Robo2), mRNA [Source:RefSeq mRNA;Acc:NM_032106]
NM_001109107	0.0903599	1.06464	4.64182	24.9648	0.979342	0.322361	0.999969	Slc35e1	solute carrier family 35, member E1 (Slc35e1), mRNA [Source:RefSeq mRNA;Acc:NM_001109107]
NM_001031661	0.236582	1.1782	1.80007	3.48236	0.979196	0.322397	0.999969	B4galt7	xylosylprotein beta 1,4-galactosyltransferase, polypeptide 7 (B4galt7), mRNA [Source:RefSeq mRNA;Acc:NM_001031661]
NM_001106335	0.107624	1.07745	3.71372	13.1203	0.978786	0.322499	0.999969	Incenp	inner centromere protein (Incenp), mRNA [Source:RefSeq mRNA;Acc:NM_001106335]
NM_001031651	0.0992025	1.07118	4.42767	21.521	0.978193	0.322645	0.999969	Tmub2	transmembrane and ubiquitin-like domain containing 2 (Tmub2), mRNA [Source:RefSeq mRNA;Acc:NM_001031651]
NM_019360	0.0726309	1.05163	5.75427	53.9768	0.9779	0.322718	0.999969	Cox6c	cytochrome c oxidase, subunit VIc (Cox6c), mRNA [Source:RefSeq mRNA;Acc:NM_019360]
NM_001106034	-0.163494	0.89286	3.5754	11.9207	0.97727	0.322874	0.999969	Cmtm5	CKLF-like MARVEL transmembrane domain containing 5 (Cmtm5), mRNA [Source:RefSeq mRNA;Acc:NM_001106034]
NM_012571	0.0892485	1.06382	6.78583	110.341	0.975297	0.323363	0.999969	Got1	glutamic-oxaloacetic transaminase 1, soluble (Got1), mRNA [Source:RefSeq mRNA;Acc:NM_012571]
NM_053523	0.131979	1.0958	4.04424	16.4983	0.974054	0.323671	0.999969	Herpud1	homocysteine-inducible, endoplasmic reticulum stress-inducible, ubiquitin-like domain member 1 (Herpud1), mRNA [Source:RefSeq mRNA;Acc:NM_053523]
NM_001012021	0.104503	1.07512	3.38704	10.4616	0.973641	0.323774	0.999969	Zscan21	zinc finger and SCAN domain containing 21 (Zscan21), mRNA [Source:RefSeq mRNA;Acc:NM_001012021]
NM_080894	-0.160466	0.894736	2.00498	4.01384	0.973599	0.323784	0.999969	Pde7b	phosphodiesterase 7B (Pde7b), mRNA [Source:RefSeq mRNA;Acc:NM_080894]
NM_001109328	-0.136615	0.909651	2.35915	5.13068	0.971661	0.324266	0.999969	Rab7b	NA
NM_053851	-0.135006	0.910666	2.48342	5.59221	0.971344	0.324345	0.999969	Cacnb2	calcium channel, voltage-dependent, beta 2 subunit (Cacnb2), mRNA [Source:RefSeq mRNA;Acc:NM_053851]
NM_173313	-0.119604	0.92044	4.31737	19.9369	0.970701	0.324505	0.999969	Tmsbl1	thymosin beta-like protein 1 (Tmsbl1), mRNA [Source:RefSeq mRNA;Acc:NM_173313]
NM_001106661	-0.106145	0.929067	3.31618	9.96022	0.970238	0.324621	0.999969	RGD1304595	uncharacterized protein LOC298104 [Source:RefSeq peptide;Acc:NP_001100131]
NM_013200	0.356582	1.28039	0.0686786	1.04876	0.970207	0.324629	0.999969	Cpt1b	carnitine palmitoyltransferase 1b, muscle (Cpt1b), mRNA [Source:RefSeq mRNA;Acc:NM_013200]
NM_053417	0.184616	1.13651	3.16014	8.93914	0.969982	0.324685	0.999969	Gab2	GRB2-associated binding protein 2 (Gab2), mRNA [Source:RefSeq mRNA;Acc:NM_053417]
NM_019271	-0.09386	0.937012	4.88675	29.584	0.969842	0.32472	0.999969	Hspa13	heat shock protein 70 family, member 13 (Hspa13), mRNA [Source:RefSeq mRNA;Acc:NM_019271]
NM_001107771	-0.0756301	0.948928	5.83308	57.0075	0.96974	0.324745	0.999969	Anapc1	anaphase promoting complex subunit 1 (Anapc1), mRNA [Source:RefSeq mRNA;Acc:NM_001107771]
NM_001185046	0.312036	1.24146	0.712407	1.63854	0.969102	0.324904	0.999969	E4f1	E4F transcription factor 1 (E4f1), mRNA [Source:RefSeq mRNA;Acc:NM_001185046]
NM_001191983	0.160158	1.11741	1.81631	3.52178	0.968646	0.325018	0.999969	Otud3	OTU domain containing 3 (Otud3), mRNA [Source:RefSeq mRNA;Acc:NM_001191983]
NM_001108700	0.0872871	1.06237	4.51332	22.8373	0.968528	0.325048	0.999969	Gpatch11	G patch domain containing 11 (Gpatch11), mRNA [Source:RefSeq mRNA;Acc:NM_001108700]
NM_001107068	0.350438	1.27495	0.161866	1.11873	0.968251	0.325117	0.999969	Mgat5b	mannosyl (alpha-1,6-)-glycoprotein beta-1,6-N-acetyl-glucosaminyltransferase, isozyme B (Mgat5b), mRNA [Source:RefSeq mRNA;Acc:NM_001107068]
NM_001107515	0.078421	1.05586	6.44531	87.1431	0.968092	0.325156	0.999969	Hebp2	heme binding protein 2 (Hebp2), mRNA [Source:RefSeq mRNA;Acc:NM_001107515]
NM_001024744	0.0805241	1.0574	5.09401	34.1547	0.967608	0.325277	0.999969	Cdc16	cell division cycle 16 (Cdc16), mRNA [Source:RefSeq mRNA;Acc:NM_001024744]
NM_001034137	-0.146008	0.903748	3.03515	8.19733	0.967587	0.325283	0.999969	Sp110	SP110 nuclear body protein (Sp110), mRNA [Source:RefSeq mRNA;Acc:NM_001034137]
NM_199097	-0.124775	0.917147	3.77933	13.7306	0.967361	0.325339	0.999969	Adi1	acireductone dioxygenase 1 (Adi1), mRNA [Source:RefSeq mRNA;Acc:NM_199097]
NM_001024869	-0.156003	0.897508	2.06417	4.18193	0.967331	0.325347	0.999969	Wwtr1	WW domain containing transcription regulator 1 (Wwtr1), mRNA [Source:RefSeq mRNA;Acc:NM_001024869]
NR_002151	-0.182248	0.881329	1.30068	2.46346	0.966286	0.325608	0.999969	RT1-T24-2	NA
NM_031823	0.245821	1.18577	2.2833	4.86789	0.965462	0.325815	0.999969	Wfs1	Wolfram syndrome 1 (wolframin) (Wfs1), mRNA [Source:RefSeq mRNA;Acc:NM_031823]
NM_001105835	0.132202	1.09597	2.83902	7.15533	0.964835	0.325972	0.999969	Cisd3	CDGSH iron sulfur domain 3 (Cisd3), mRNA [Source:RefSeq mRNA;Acc:NM_001105835]
NM_053477	0.329018	1.25616	0.901265	1.8677	0.964484	0.32606	0.999969	Mlycd	malonyl-CoA decarboxylase (Mlycd), mRNA [Source:RefSeq mRNA;Acc:NM_053477]
NM_001108472	-0.213309	0.862557	1.80531	3.49504	0.964386	0.326084	0.999969	Meis3	Meis homeobox 3 (Meis3), mRNA [Source:RefSeq mRNA;Acc:NM_001108472]
NM_001109570	-0.1338	0.911428	2.67765	6.39812	0.964242	0.32612	0.999969	Slmo1	slowmo homolog 1 (Drosophila) (Slmo1), mRNA [Source:RefSeq mRNA;Acc:NM_001109570]
NM_001013935	0.0708583	1.05034	5.64327	49.9798	0.964207	0.326129	0.999969	Mtfr1l	mitochondrial fission regulator 1-like (Mtfr1l), mRNA [Source:RefSeq mRNA;Acc:NM_001013935]
NM_057103	0.346106	1.27113	-0.756143	0.592077	0.963542	0.326296	0.999969	Akap12	A kinase (PRKA) anchor protein 12 (Akap12), transcript variant 1, mRNA [Source:RefSeq mRNA;Acc:NM_057103]
NM_012861	0.190025	1.14078	1.44461	2.72189	0.96334	0.326347	0.999969	Mgmt	O-6-methylguanine-DNA methyltransferase (Mgmt), mRNA [Source:RefSeq mRNA;Acc:NM_012861]
NM_001107353	0.212027	1.15831	0.497828	1.41209	0.962658	0.326518	0.999969	Slc17a2	solute carrier family 17, member 2 (Slc17a2), mRNA [Source:RefSeq mRNA;Acc:NM_001107353]
NM_001107433	0.206897	1.1542	2.28371	4.86928	0.962651	0.32652	0.999969	Mon1b	MON1 homolog b (yeast) (Mon1b), mRNA [Source:RefSeq mRNA;Acc:NM_001107433]
NM_080777	0.162869	1.11951	3.79967	13.9256	0.962548	0.326546	0.999969	Sncb	synuclein, beta (Sncb), mRNA [Source:RefSeq mRNA;Acc:NM_080777]
NM_001004265	-0.184216	0.880127	1.50016	2.82873	0.961805	0.326732	0.999969	Spint1	serine peptidase inhibitor, Kunitz type 1 (Spint1), mRNA [Source:RefSeq mRNA;Acc:NM_001004265]
NM_212531	0.222483	1.16674	2.62802	6.18178	0.961588	0.326787	0.999969	Abhd16a	abhydrolase domain containing 16A (Abhd16a), mRNA [Source:RefSeq mRNA;Acc:NM_212531]
NM_001025750	-0.214682	0.861736	1.99431	3.98427	0.961317	0.326855	0.999969	Plek	pleckstrin (Plek), mRNA [Source:RefSeq mRNA;Acc:NM_001025750]
NM_001257352	0.159114	1.1166	5.27226	38.6465	0.959134	0.327405	0.999969	Pkd1	polycystic kidney disease 1 homolog (human) (Pkd1), mRNA [Source:RefSeq mRNA;Acc:NM_001257352]
NM_001014785	-0.0846595	0.943007	5.50636	45.4547	0.957859	0.327727	0.999969	Ncbp1	nuclear cap binding protein subunit 1 (Ncbp1), mRNA [Source:RefSeq mRNA;Acc:NM_001014785]
NM_031082	-0.129701	0.914021	3.62832	12.3661	0.956882	0.327974	0.999969	Pggt1b	protein geranylgeranyltransferase type I, beta subunit (Pggt1b), mRNA [Source:RefSeq mRNA;Acc:NM_031082]
NM_001105884	0.121932	1.08819	4.22878	18.7495	0.956824	0.327988	0.999969	Hoxd1	homeo box D1 (Hoxd1), mRNA [Source:RefSeq mRNA;Acc:NM_001105884]
[truncated: 9,529 more rows]

## Sheet: bPyx+NT3 versus naive
genes	log2FC	FC	log2CPM	CPM	LR	PValue	FDR	gene_symbol	description
NM_019276	-0.668755	0.629049	7.43008	172.455	23.4289	1.29615e-06	0.0150327	Ugt8	UDP glycosyltransferase 8 (Ugt8), mRNA [Source:RefSeq mRNA;Acc:NM_019276]
NM_053932	-0.738939	0.59918	3.53732	11.6102	21.4356	3.65905e-06	0.0212188	B3gnt5	UDP-GlcNAc:betaGal beta-1,3-N-acetylglucosaminyltransferase 5 (B3gnt5), mRNA [Source:RefSeq mRNA;Acc:NM_053932]
NM_031123	0.8753	1.83439	2.53964	5.81442	18.7618	1.48102e-05	0.0507952	Stc1	stanniocalcin 1 (Stc1), mRNA [Source:RefSeq mRNA;Acc:NM_031123]
NM_012798	-0.463681	0.725134	7.76334	217.27	18.3185	1.86879e-05	0.0507952	Mal	mal, T-cell differentiation protein (Mal), mRNA [Source:RefSeq mRNA;Acc:NM_012798]
NM_030865	-0.416457	0.749263	7.24053	151.222	18.0166	2.18982e-05	0.0507952	Myoc	myocilin, trabecular meshwork inducible glucocorticoid response (Myoc), mRNA [Source:RefSeq mRNA;Acc:NM_030865]
NM_001025712	-0.426582	0.744022	5.81554	56.3188	17.2594	3.26086e-05	0.0630325	Itm2a	integral membrane protein 2A (Itm2a), mRNA [Source:RefSeq mRNA;Acc:NM_001025712]
NM_053441	-0.757356	0.59158	2.26289	4.79954	15.3355	9.00102e-05	0.130872	Slco1c1	solute carrier organic anion transporter family, member 1c1 (Slco1c1), mRNA [Source:RefSeq mRNA;Acc:NM_053441]
NM_181381	-0.458965	0.727508	4.91869	30.2464	15.2562	9.38703e-05	0.130872	Abcg2	ATP-binding cassette, subfamily G (WHITE), member 2 (Abcg2), mRNA [Source:RefSeq mRNA;Acc:NM_181381]
NM_013166	-0.462908	0.725522	6.2439	75.788	15.1076	0.000101556	0.130872	Cntf	ciliary neurotrophic factor (Cntf), mRNA [Source:RefSeq mRNA;Acc:NM_013166]
NM_022407	-0.507636	0.703374	4.23526	18.8338	14.8593	0.000115836	0.134347	Aldh1a1	aldehyde dehydrogenase 1 family, member A1 (Aldh1a1), mRNA [Source:RefSeq mRNA;Acc:NM_022407]
NM_012598	-0.597896	0.660717	4.15012	17.7546	14.1713	0.000166898	0.161365	Lpl	lipoprotein lipase (Lpl), mRNA [Source:RefSeq mRNA;Acc:NM_012598]
NM_053455	-0.39366	0.761196	8.43248	345.484	14.1706	0.000166958	0.161365	Fgl2	fibrinogen-like 2 (Fgl2), mRNA [Source:RefSeq mRNA;Acc:NM_053455]
NM_001135583	-0.473753	0.720089	4.41851	21.3848	13.6097	0.000225021	0.194819	Fa2h	fatty acid 2-hydroxylase (Fa2h), mRNA [Source:RefSeq mRNA;Acc:NM_001135583]
NM_001013181	-1.08214	0.472329	0.580333	1.49519	13.5269	0.000235167	0.194819	Zbtb16	zinc finger and BTB domain containing 16 (Zbtb16), mRNA [Source:RefSeq mRNA;Acc:NM_001013181]
NM_031653	0.482587	1.39725	3.24552	9.48419	12.7915	0.000348193	0.246773	Ncan	neurocan (Ncan), mRNA [Source:RefSeq mRNA;Acc:NM_031653]
NM_024399	-0.390439	0.762898	5.17997	36.2516	12.7378	0.00035834	0.246773	Aspa	aspartoacylase (Aspa), mRNA [Source:RefSeq mRNA;Acc:NM_024399]
NM_001106420	-0.478576	0.717685	3.92205	15.1584	12.6705	0.000371465	0.246773	Adamts12	ADAM metallopeptidase with thrombospondin type 1 motif, 12 (Adamts12), mRNA [Source:RefSeq mRNA;Acc:NM_001106420]
NM_019278	0.307473	1.23754	5.23071	37.5492	12.5179	0.000403065	0.246773	Resp18	regulated endocrine-specific protein 18 (Resp18), mRNA [Source:RefSeq mRNA;Acc:NM_019278]
NM_053652	1.13956	2.20313	-0.702021	0.614711	12.5124	0.000404268	0.246773	Flt4	fms-related tyrosine kinase 4 (Flt4), mRNA [Source:RefSeq mRNA;Acc:NM_053652]
NM_001107645	-0.445389	0.734386	6.17332	72.1694	12.4102	0.000427004	0.24762	Rhobtb3	Rho-related BTB domain containing 3 (Rhobtb3), mRNA [Source:RefSeq mRNA;Acc:NM_001107645]
NM_019300	-0.881178	0.542924	0.471661	1.38671	12.272	0.000459804	0.253943	Cpa3	carboxypeptidase A3, mast cell (Cpa3), mRNA [Source:RefSeq mRNA;Acc:NM_019300]
NM_053488	-0.315631	0.8035	6.5184	91.6712	11.528	0.000685541	0.359092	Col5a2	NA
NM_001007721	-0.318878	0.801693	5.3799	41.6401	11.3908	0.000738106	0.359092	Emp2	epithelial membrane protein 2 (Emp2), mRNA [Source:RefSeq mRNA;Acc:NM_001007721]
NM_012608	-0.445271	0.734446	4.33122	20.1292	11.3133	0.000769556	0.359092	Mme	membrane metallo-endopeptidase (Mme), mRNA [Source:RefSeq mRNA;Acc:NM_012608]
NM_001033852	-0.368819	0.774416	6.50154	90.6062	11.3025	0.000774039	0.359092	Slc44a1	solute carrier family 44 (choline transporter), member 1 (Slc44a1), transcript variant 2, mRNA [Source:RefSeq mRNA;Acc:NM_053492]
NM_131906	-0.489964	0.712043	5.56439	47.3203	11.2204	0.000809018	0.360884	Slco1a2	solute carrier organic anion transporter family, member 1A2 (Slco1a2), mRNA [Source:RefSeq mRNA;Acc:NM_131906]
NM_001108586	-0.283714	0.821473	6.55813	94.2308	11.0722	0.000876314	0.376425	Rcn1	reticulocalbin 1, EF-hand calcium binding domain (Rcn1), mRNA [Source:RefSeq mRNA;Acc:NM_001108586]
NM_017226	-0.441071	0.736587	4.42925	21.5446	10.9866	0.000917748	0.377036	Padi2	peptidyl arginine deiminase, type II (Padi2), mRNA [Source:RefSeq mRNA;Acc:NM_017226]
NM_053383	0.580133	1.49499	4.77266	27.3346	10.925	0.000948763	0.377036	Cd93	CD93 molecule (Cd93), mRNA [Source:RefSeq mRNA;Acc:NM_053383]
NM_017037	-0.308823	0.8073	9.61655	784.999	10.874	0.000975261	0.377036	Pmp22	peripheral myelin protein 22 (Pmp22), mRNA [Source:RefSeq mRNA;Acc:NM_017037]
NM_053725	-0.309993	0.806646	7.53754	185.792	10.7053	0.00106827	0.399669	Itga6	integrin, alpha 6 (Itga6), mRNA [Source:RefSeq mRNA;Acc:NM_053725]
NM_012788	-0.318672	0.801808	4.9568	31.0559	10.5476	0.00116339	0.414534	Dlg1	discs, large homolog 1 (Drosophila) (Dlg1), mRNA [Source:RefSeq mRNA;Acc:NM_012788]
NM_013157	0.507509	1.42159	3.16741	8.98431	10.4036	0.00125773	0.414534	Ass1	argininosuccinate synthase 1 (Ass1), mRNA [Source:RefSeq mRNA;Acc:NM_013157]
NM_139104	1.07669	2.10919	1.22088	2.33088	10.319	0.00131668	0.414534	Egfl7	NA
NM_138881	-1.06608	0.477614	3.14536	8.84804	10.3089	0.00132387	0.414534	Rsad2	radical S-adenosyl methionine domain containing 2 (Rsad2), mRNA [Source:RefSeq mRNA;Acc:NM_138881]
NM_001107644	0.42582	1.34334	3.11522	8.6651	10.2897	0.00133776	0.414534	Rtn4ip1	reticulon 4 interacting protein 1 (Rtn4ip1), mRNA [Source:RefSeq mRNA;Acc:NM_001107644]
NM_139192	-0.386191	0.765147	8.13651	281.405	10.2871	0.0013396	0.414534	Scd1	stearoyl-Coenzyme A desaturase 1 (Scd1), mRNA [Source:RefSeq mRNA;Acc:NM_139192]
NM_001130548	-0.337153	0.791602	6.14814	70.9208	10.2362	0.0013771	0.414534	Col14a1	NA
NM_001014166	-0.371476	0.772991	6.02444	65.0932	10.1923	0.00141029	0.414534	Il33	NA
NM_001136098	-0.382877	0.766907	3.471	11.0886	10.1671	0.00142968	0.414534	Hook3	NA
NM_171992	-0.358956	0.779728	4.34597	20.3361	10.0215	0.00154725	0.437684	Ccnd1	cyclin D1 (Ccnd1), mRNA [Source:RefSeq mRNA;Acc:NM_171992]
NM_138894	0.855558	1.80946	-0.12732	0.915531	9.83224	0.0017148	0.473411	Grasp	GRP1 (general receptor for phosphoinositides 1)-associated scaffold protein (Grasp), mRNA [Source:RefSeq mRNA;Acc:NM_138894]
NM_001107259	-0.39341	0.761328	4.55309	23.4755	9.78942	0.00175519	0.473411	Peli2	pellino E3 ubiquitin protein ligase family member 2 (Peli2), mRNA [Source:RefSeq mRNA;Acc:NM_001107259]
NM_001013120	-0.277202	0.82519	5.6238	49.3097	9.57945	0.00196767	0.507139	Igsf11	immunoglobulin superfamily, member 11 (Igsf11), mRNA [Source:RefSeq mRNA;Acc:NM_001013120]
NM_001108179	-0.346766	0.786345	5.19283	36.5762	9.53094	0.00202037	0.507139	Stag1	stromal antigen 1 (Stag1), mRNA [Source:RefSeq mRNA;Acc:NM_001108179]
NM_030854	-0.309005	0.807198	5.4845	44.7711	9.46587	0.00209331	0.507139	Lect1	leukocyte cell derived chemotaxin 1 (Lect1), mRNA [Source:RefSeq mRNA;Acc:NM_030854]
NM_032085	-0.368188	0.774755	7.91869	241.971	9.45626	0.0021043	0.507139	Col3a1	collagen, type III, alpha 1 (Col3a1), mRNA [Source:RefSeq mRNA;Acc:NM_032085]
NM_138513	0.254044	1.19254	5.32765	40.1589	9.42843	0.00213647	0.507139	Calcb	calcitonin-related polypeptide, beta (Calcb), mRNA [Source:RefSeq mRNA;Acc:NM_138513]
NM_001108578	-0.365156	0.776385	4.95201	30.9531	9.39163	0.00217978	0.507139	Aif1l	allograft inflammatory factor 1-like (Aif1l), mRNA [Source:RefSeq mRNA;Acc:NM_001108578]
NM_131914	-0.35003	0.784568	6.1959	73.3078	9.38614	0.00218632	0.507139	Cav2	caveolin 2 (Cav2), mRNA [Source:RefSeq mRNA;Acc:NM_131914]
NM_022294	0.386125	1.30688	4.55461	23.5004	9.27106	0.00232802	0.511944	Eltd1	EGF, latrophilin and seven transmembrane domain containing 1 (Eltd1), mRNA [Source:RefSeq mRNA;Acc:NM_022294]
NM_001107760	0.803476	1.7453	1.04434	2.06242	9.26392	0.00233712	0.511944	Dll4	delta-like 4 (Drosophila) (Dll4), mRNA [Source:RefSeq mRNA;Acc:NM_001107760]
NM_199105	-0.355979	0.781339	5.0439	32.9887	9.26209	0.00233946	0.511944	Fam198b	family with sequence similarity 198, member B (Fam198b), mRNA [Source:RefSeq mRNA;Acc:NM_199105]
NM_172033	-0.258431	0.835997	7.57634	190.856	9.21551	0.00239973	0.511968	Plekhb1	pleckstrin homology domain containing, family B (evectins) member 1 (Plekhb1), mRNA [Source:RefSeq mRNA;Acc:NM_172033]
NM_001168527	-0.359344	0.779519	8.14695	283.45	9.19418	0.00242785	0.511968	Secisbp2l	SECIS binding protein 2-like (Secisbp2l), mRNA [Source:RefSeq mRNA;Acc:NM_001168527]
NM_001107608	-0.379893	0.768495	4.18755	18.2213	9.06203	0.00260972	0.515581	Hectd2	HECT domain containing E3 ubiquitin protein ligase 2 (Hectd2), mRNA [Source:RefSeq mRNA;Acc:NM_001107608]
NM_001007797	-0.343961	0.787875	4.1527	17.7863	9.03499	0.00264861	0.515581	Arrdc3	arrestin domain containing 3 (Arrdc3), mRNA [Source:RefSeq mRNA;Acc:NM_001007797]
NM_001271251	-0.322927	0.799446	3.81375	14.0622	9.00658	0.00269009	0.515581	Pdzrn3	PDZ domain containing RING finger 3 (Pdzrn3), mRNA [Source:RefSeq mRNA;Acc:NM_001271251]
NM_013047	-0.723974	0.605427	0.0186932	1.01304	8.97488	0.00273716	0.515581	Trhr	thyrotropin releasing hormone receptor (Trhr), mRNA [Source:RefSeq mRNA;Acc:NM_013047]
NM_001109514	-0.463544	0.725202	6.93983	122.771	8.95885	0.00276128	0.515581	Pmp2	peripheral myelin protein 2 (Pmp2), mRNA [Source:RefSeq mRNA;Acc:NM_001109514]
NM_001191787	0.878037	1.83787	-0.653984	0.635523	8.94004	0.00278986	0.515581	Foxred2	FAD-dependent oxidoreductase domain containing 2 (Foxred2), mRNA [Source:RefSeq mRNA;Acc:NM_001191787]
NM_001163164	-0.269777	0.829447	5.45441	43.8472	8.90422	0.00284513	0.515581	Mettl9	methyltransferase like 9 (Mettl9), mRNA [Source:RefSeq mRNA;Acc:NM_001163164]
NM_172062	-0.274847	0.826538	5.83084	56.9189	8.89804	0.00285477	0.515581	P4ha1	prolyl 4-hydroxylase, alpha polypeptide I (P4ha1), mRNA [Source:RefSeq mRNA;Acc:NM_172062]
NM_001271084	-0.325469	0.798039	6.76427	108.705	8.89391	0.00286124	0.515581	Svip	small VCP/p97-interacting protein (Svip), mRNA [Source:RefSeq mRNA;Acc:NM_001271084]
NM_001013171	-0.350893	0.784099	5.75248	53.9101	8.87122	0.00289702	0.515581	Gulp1	GULP, engulfment adaptor PTB domain containing 1 (Gulp1), mRNA [Source:RefSeq mRNA;Acc:NM_001013171]
NM_001107659	-0.372571	0.772405	7.60058	194.09	8.84179	0.00294411	0.515581	Sema5a	sema domain, seven thrombospondin repeats (type 1 and type 1-like), transmembrane domain (TM) and short cytoplasmic domain, (semaphorin) 5A (Sema5a), mRNA [Source:RefSeq mRNA;Acc:NM_001107659]
NM_001025006	1.07009	2.09956	-0.0998568	0.933126	8.79961	0.00301295	0.515581	Dohh	deoxyhypusine hydroxylase/monooxygenase (Dohh), mRNA [Source:RefSeq mRNA;Acc:NM_001025006]
NM_144744	-1.8489	0.277604	0.914514	1.88493	8.78347	0.00303973	0.515581	Adipoq	adiponectin, C1Q and collagen domain containing (Adipoq), mRNA [Source:RefSeq mRNA;Acc:NM_144744]
NM_001134856	-0.311603	0.805746	3.97223	15.6949	8.75701	0.00308414	0.515581	Cdc14a	cell division cycle 14A (Cdc14a), transcript variant 2, mRNA [Source:RefSeq mRNA;Acc:NM_001107718]
NM_013198	-0.329543	0.795788	6.26182	76.7351	8.6936	0.00319329	0.515581	Maob	monoamine oxidase B (Maob), mRNA [Source:RefSeq mRNA;Acc:NM_013198]
NM_001108301	0.865414	1.82186	-0.294246	0.815499	8.67245	0.00323057	0.515581	Map3k14	mitogen-activated protein kinase kinase kinase 14 (Map3k14), mRNA [Source:RefSeq mRNA;Acc:NM_001108301]
NM_145670	-0.35995	0.779191	5.10999	34.535	8.67042	0.00323416	0.515581	Bcas1	breast carcinoma amplified sequence 1 (Bcas1), mRNA [Source:RefSeq mRNA;Acc:NM_145670]
NM_001008311	-0.643259	0.640265	0.910737	1.88001	8.64934	0.0032718	0.515581	Ermn	ermin, ERM-like protein (Ermn), mRNA [Source:RefSeq mRNA;Acc:NM_001008311]
NM_001013136	0.666247	1.58694	0.258381	1.19614	8.63944	0.00328962	0.515581	Rfxank	regulatory factor X-associated ankyrin-containing protein (Rfxank), mRNA [Source:RefSeq mRNA;Acc:NM_001013136]
NM_001108279	0.456677	1.37238	3.04851	8.27357	8.58186	0.00339528	0.518881	Bcl6b	B-cell CLL/lymphoma 6, member B (Bcl6b), mRNA [Source:RefSeq mRNA;Acc:NM_001108279]
NM_001014182	0.897807	1.86323	-1.02516	0.491354	8.55965	0.00343695	0.518881	Mall	mal, T-cell differentiation protein-like (Mall), mRNA [Source:RefSeq mRNA;Acc:NM_001014182]
NM_053304	-0.336381	0.792025	6.31196	79.4492	8.55545	0.00344489	0.518881	Col1a1	collagen, type I, alpha 1 (Col1a1), mRNA [Source:RefSeq mRNA;Acc:NM_053304]
NM_001109206	-0.29903	0.812799	5.51561	45.747	8.48342	0.00358397	0.528328	RGD1565616	RGD1565616 (RGD1565616), mRNA [Source:RefSeq mRNA;Acc:NM_001109206]
NM_020099	-0.240896	0.846219	5.0038	32.0844	8.46514	0.00362017	0.528328	Leprot	leptin receptor overlapping transcript (Leprot), mRNA [Source:RefSeq mRNA;Acc:NM_020099]
NM_001191052	-0.377918	0.769548	3.44868	10.9183	8.44663	0.0036572	0.528328	Tcf7l2	transcription factor 7-like 2 (T-cell specific, HMG-box) (Tcf7l2), mRNA [Source:RefSeq mRNA;Acc:NM_001191052]
NM_001107899	-0.377579	0.769728	4.49905	22.6126	8.43048	0.00368982	0.528328	Prex2	phosphatidylinositol-3,4,5-trisphosphate-dependent Rac exchange factor 2 (Prex2), mRNA [Source:RefSeq mRNA;Acc:NM_001107899]
NM_001108031	-0.666591	0.629994	-0.132307	0.912371	8.34886	0.00385929	0.538859	L3hypdh	L-3-hydroxyproline dehydratase (trans-) (L3hypdh), mRNA [Source:RefSeq mRNA;Acc:NM_001108031]
NM_053985	-0.262628	0.833568	7.871	234.103	8.34011	0.00387794	0.538859	H3f3b	H3 histone, family 3B (H3f3b), mRNA [Source:RefSeq mRNA;Acc:NM_053985]
NM_012551	0.762936	1.69694	1.27369	2.4178	8.32852	0.00390275	0.538859	Egr1	early growth response 1 (Egr1), mRNA [Source:RefSeq mRNA;Acc:NM_012551]
NM_021840	-0.358317	0.780074	3.20104	9.19622	8.28622	0.0039947	0.545065	Hist3h2a	histone cluster 3, H2a (Hist3h2a), mRNA [Source:RefSeq mRNA;Acc:NM_021840]
NM_001108153	0.305029	1.23544	5.5661	47.3764	8.19638	0.0041974	0.566064	Sema7a	semaphorin 7A, GPI membrane anchor (Sema7a), mRNA [Source:RefSeq mRNA;Acc:NM_001108153]
NM_001169141	-0.512104	0.701199	3.30459	9.88054	8.15155	0.00430243	0.573559	Myom2	myomesin 2 (Myom2), mRNA [Source:RefSeq mRNA;Acc:NM_001169141]
NM_001134746	-0.404683	0.755402	2.44502	5.44532	8.07168	0.00449625	0.592585	Lrrtm4	leucine rich repeat transmembrane neuronal 4 (Lrrtm4), mRNA [Source:RefSeq mRNA;Acc:NM_001134746]
NM_001108173	-0.442387	0.735916	3.19914	9.18408	7.92255	0.00488225	0.636228	Tbx18	T-box18 (Tbx18), mRNA [Source:RefSeq mRNA;Acc:NM_001108173]
NM_001005886	0.465781	1.38106	3.93183	15.2616	7.85664	0.00506344	0.649388	Dagla	diacylglycerol lipase, alpha (Dagla), mRNA [Source:RefSeq mRNA;Acc:NM_001005886]
NM_001044259	0.486013	1.40057	3.07657	8.43607	7.84533	0.00509522	0.649388	Fbxo31	F-box protein 31 (Fbxo31), mRNA [Source:RefSeq mRNA;Acc:NM_001044259]
NM_019292	-1.95069	0.258693	0.775813	1.71215	7.80757	0.00520277	0.655889	Car3	carbonic anhydrase 3 (Car3), mRNA [Source:RefSeq mRNA;Acc:NM_019292]
NM_001025624	-0.275142	0.826369	5.54772	46.7766	7.75847	0.00534613	0.666714	Hmgn2	high mobility group nucleosome binding domain 2 (Hmgn2), mRNA [Source:RefSeq mRNA;Acc:NM_001025624]
NM_001107999	0.420743	1.33862	3.12239	8.70828	7.72614	0.00544269	0.669465	Acap3	ArfGAP with coiled-coil, ankyrin repeat and PH domains 3 (Acap3), mRNA [Source:RefSeq mRNA;Acc:NM_001107999]
NM_030835	-0.28402	0.821299	6.58	95.6703	7.70604	0.00550364	0.669465	Serp1	stress-associated endoplasmic reticulum protein 1 (Serp1), mRNA [Source:RefSeq mRNA;Acc:NM_030835]
NM_138530	0.731706	1.6606	1.1491	2.21776	7.69371	0.00554135	0.669465	Pbld1	phenazine biosynthesis-like protein domain containing 1 (Pbld1), mRNA [Source:RefSeq mRNA;Acc:NM_138530]
NM_198787	0.557518	1.47173	2.64384	6.24991	7.58232	0.00589434	0.684746	Sgsm3	small G protein signaling modulator 3 (Sgsm3), mRNA [Source:RefSeq mRNA;Acc:NM_198787]
NM_001024334	0.422662	1.3404	3.60759	12.1897	7.53258	0.00605929	0.684746	LOC500300	Protein DEPP [Source:UniProtKB/Swiss-Prot;Acc:Q5BMD4]
NM_001134993	-0.382297	0.767215	3.40304	10.5784	7.51738	0.00611066	0.684746	Car13	carbonic anhydrase 13 (Car13), mRNA [Source:RefSeq mRNA;Acc:NM_001134993]
NM_012610	0.345989	1.27102	7.21257	148.32	7.41583	0.00646523	0.684746	Ngfr	nerve growth factor receptor (Ngfr), mRNA [Source:RefSeq mRNA;Acc:NM_012610]
NM_001109120	-0.300315	0.812075	4.34859	20.373	7.40321	0.00651075	0.684746	Mboat1	membrane bound O-acyltransferase domain containing 1 (Mboat1), mRNA [Source:RefSeq mRNA;Acc:NM_001109120]
NM_134387	0.67258	1.59392	0.0751786	1.05349	7.39925	0.00652511	0.684746	Dcxr	dicarbonyl L-xylulose reductase (Dcxr), mRNA [Source:RefSeq mRNA;Acc:NM_134387]
NM_017229	0.600967	1.51673	3.96777	15.6465	7.32474	0.00680118	0.684746	Pde3b	phosphodiesterase 3B, cGMP-inhibited (Pde3b), mRNA [Source:RefSeq mRNA;Acc:NM_017229]
NM_012774	-0.348025	0.785659	5.20948	37.0008	7.32213	0.00681106	0.684746	Gpc3	glypican 3 (Gpc3), mRNA [Source:RefSeq mRNA;Acc:NM_012774]
NM_001109032	0.369167	1.29161	4.72362	26.4212	7.28388	0.00695761	0.684746	Pirt	phosphoinositide-interacting regulator of transient receptor potential channels (Pirt), mRNA [Source:RefSeq mRNA;Acc:NM_001109032]
NM_001277668	-0.577732	0.670016	0.716443	1.64313	7.24169	0.00712298	0.684746	Mcpt1l1	mast cell protease 1-like 1 (Mcpt1l1), mRNA [Source:RefSeq mRNA;Acc:NM_001277668]
NM_001173370	0.333099	1.25972	5.02078	32.4643	7.24101	0.00712569	0.684746	Tmem184b	transmembrane protein 184B (Tmem184b), mRNA [Source:RefSeq mRNA;Acc:NM_001173370]
NM_001033700	-0.214973	0.861562	5.9197	60.5351	7.21004	0.00724968	0.684746	Cers2	ceramide synthase 2 (Cers2), mRNA [Source:RefSeq mRNA;Acc:NM_001033700]
NM_138876	0.978716	1.97071	-0.789958	0.578361	7.18431	0.00735438	0.684746	Ampd1	adenosine monophosphate deaminase 1 (Ampd1), mRNA [Source:RefSeq mRNA;Acc:NM_138876]
NM_178105	-0.268276	0.830311	6.44085	86.8739	7.18153	0.0073658	0.684746	Gpm6a	glycoprotein m6a (Gpm6a), mRNA [Source:RefSeq mRNA;Acc:NM_178105]
NM_001127551	0.510249	1.4243	2.8907	7.41632	7.10481	0.00768773	0.684746	Lrch4	leucine-rich repeats and calponin homology (CH) domain containing 4 (Lrch4), mRNA [Source:RefSeq mRNA;Acc:NM_001127551]
NM_022224	-0.311308	0.805911	3.34026	10.1279	7.085	0.00777319	0.684746	Pter	phosphotriesterase related (Pter), mRNA [Source:RefSeq mRNA;Acc:NM_022224]
NM_206851	0.394943	1.31489	4.35527	20.4676	7.08475	0.00777427	0.684746	Smyd2	SET and MYND domain containing 2 (Smyd2), mRNA [Source:RefSeq mRNA;Acc:NM_206851]
NM_001141935	-0.350623	0.784245	2.70904	6.53885	7.07413	0.00782046	0.684746	Atp10a	ATPase, class V, type 10A (Atp10a), mRNA [Source:RefSeq mRNA;Acc:NM_001141935]
NM_001107660	-1.641	0.320635	0.258933	1.19659	7.03593	0.00798906	0.684746	Car1	carbonic anhydrase I (Ca1), mRNA [Source:RefSeq mRNA;Acc:NM_001107660]
NM_001108442	1.11191	2.16131	0.431867	1.34898	7.00817	0.00811385	0.684746	Ndufb7	NADH dehydrogenase (ubiquinone) 1 beta subcomplex, 7 (Ndufb7), mRNA [Source:RefSeq mRNA;Acc:NM_001108442]
NM_001105981	-0.256386	0.837182	4.78029	27.4796	6.99924	0.00815441	0.684746	Cnih4	cornichon homolog 4 (Drosophila) (Cnih4), mRNA [Source:RefSeq mRNA;Acc:NM_001105981]
NM_057098	0.468213	1.38339	3.55802	11.778	6.97817	0.00825098	0.684746	Tcea2	transcription elongation factor A (SII), 2 (Tcea2), mRNA [Source:RefSeq mRNA;Acc:NM_057098]
NM_001005902	0.58454	1.49956	2.05721	4.16182	6.88148	0.00870932	0.684746	Abtb1	ankyrin repeat and BTB (POZ) domain containing 1 (Abtb1), mRNA [Source:RefSeq mRNA;Acc:NM_001005902]
NM_022943	-0.324429	0.798615	3.87137	14.6352	6.84358	0.00889604	0.684746	Mertk	c-mer proto-oncogene tyrosine kinase (Mertk), mRNA [Source:RefSeq mRNA;Acc:NM_022943]
NM_138518	-0.283402	0.821651	5.31767	39.8822	6.82001	0.00901418	0.684746	Crispld2	cysteine-rich secretory protein LCCL domain containing 2 (Crispld2), mRNA [Source:RefSeq mRNA;Acc:NM_138518]
NM_139339	-0.342487	0.788681	3.23947	9.44446	6.7779	0.00922936	0.684746	Slc36a2	solute carrier family 36 (proton/amino acid symporter), member 2 (Slc36a2), mRNA [Source:RefSeq mRNA;Acc:NM_139339]
NM_001009639	0.416775	1.33494	6.14512	70.7728	6.76849	0.00927815	0.684746	Tppp3	tubulin polymerization-promoting protein family member 3 (Tppp3), mRNA [Source:RefSeq mRNA;Acc:NM_001009639]
NM_153474	-0.411735	0.751719	3.00562	8.0312	6.74856	0.00938235	0.684746	Fzd3	frizzled family receptor 3 (Fzd3), mRNA [Source:RefSeq mRNA;Acc:NM_153474]
NM_001276721	-0.348677	0.785304	3.78605	13.7947	6.72908	0.00948536	0.684746	Prkcq	protein kinase C, theta (Prkcq), mRNA [Source:RefSeq mRNA;Acc:NM_001276721]
NM_130779	0.331564	1.25838	4.06341	16.719	6.70563	0.00961091	0.684746	Adcy3	adenylate cyclase 3 (Adcy3), mRNA [Source:RefSeq mRNA;Acc:NM_130779]
NM_021742	0.732575	1.6616	-0.43867	0.737815	6.66835	0.00981401	0.684746	Nr5a2	nuclear receptor subfamily 5, group A, member 2 (Nr5a2), mRNA [Source:RefSeq mRNA;Acc:NM_021742]
NM_001136229	0.681374	1.60367	1.33429	2.52152	6.65962	0.00986218	0.684746	Trpm4	transient receptor potential cation channel, subfamily M, member 4 (Trpm4), mRNA [Source:RefSeq mRNA;Acc:NM_001136229]
NM_019340	0.386896	1.30758	5.23266	37.6	6.64733	0.00993044	0.684746	Rgs3	regulator of G-protein signaling 3 (Rgs3), mRNA [Source:RefSeq mRNA;Acc:NM_019340]
NM_033349	0.415485	1.33375	3.84034	14.3238	6.64603	0.00993768	0.684746	Hagh	hydroxyacyl glutathione hydrolase (Hagh), mRNA [Source:RefSeq mRNA;Acc:NM_033349]
NM_001109880	0.384391	1.30531	3.40862	10.6193	6.64244	0.00995776	0.684746	Add2	adducin 2 (beta) (Add2), transcript variant 1, mRNA [Source:RefSeq mRNA;Acc:NM_001109880]
NM_031717	-0.291802	0.816881	4.04113	16.4627	6.63756	0.00998505	0.684746	Amotl2	angiomotin like 2 (Amotl2), mRNA [Source:RefSeq mRNA;Acc:NM_031717]
NM_021584	-0.317523	0.802447	4.9865	31.702	6.60071	0.0101938	0.684746	Dclk1	doublecortin-like kinase 1 (Dclk1), transcript variant 1, mRNA [Source:RefSeq mRNA;Acc:NM_053343]
NM_001108068	0.873701	1.83236	1.56336	2.95541	6.59908	0.0102031	0.684746	Sbno2	strawberry notch homolog 2 (Drosophila) (Sbno2), mRNA [Source:RefSeq mRNA;Acc:NM_001108068]
NM_001191734	-0.547119	0.684386	0.524439	1.43837	6.59718	0.010214	0.684746	Ptchd1	patched domain containing 1 (Ptchd1), mRNA [Source:RefSeq mRNA;Acc:NM_001191734]
NM_001109394	-0.639547	0.641914	0.114283	1.08244	6.58675	0.0102741	0.684746	Cldn20	claudin 20 (Cldn20), mRNA [Source:RefSeq mRNA;Acc:NM_001109394]
NM_001144840	0.578935	1.49375	1.98474	3.9579	6.55515	0.0104581	0.684746	Camsap3	calmodulin regulated spectrin-associated protein family, member 3 (Camsap3), mRNA [Source:RefSeq mRNA;Acc:NM_001144840]
NM_053986	-0.258357	0.83604	5.48707	44.851	6.52543	0.0106343	0.684746	Myo1b	myosin Ib (Myo1b), mRNA [Source:RefSeq mRNA;Acc:NM_053986]
NM_001013194	0.836011	1.78511	1.26175	2.39786	6.52288	0.0106495	0.684746	Tssc4	tumor suppressing subtransferable candidate 4 (Tssc4), mRNA [Source:RefSeq mRNA;Acc:NM_001013194]
NM_023982	0.231797	1.1743	5.43814	43.3555	6.51523	0.0106955	0.684746	Arhgef11	Rho guanine nucleotide exchange factor (GEF) 11 (Arhgef11), mRNA [Source:RefSeq mRNA;Acc:NM_023982]
NM_053479	-0.355399	0.781654	2.97858	7.88208	6.50955	0.0107297	0.684746	Pola1	NA
NM_001009437	0.905597	1.87332	0.408918	1.32769	6.47737	0.0109257	0.684746	Pomgnt2	glycosyltransferase-like domain containing 2 (Gtdc2), mRNA [Source:RefSeq mRNA;Acc:NM_001009437]
NM_199115	0.689638	1.61288	1.54428	2.91659	6.45687	0.0110524	0.684746	Angptl4	angiopoietin-like 4 (Angptl4), mRNA [Source:RefSeq mRNA;Acc:NM_199115]
NM_012845	-0.728394	0.603576	0.310371	1.24003	6.44083	0.0111527	0.684746	Ms4a2	membrane-spanning 4-domains, subfamily A, member 2 (Ms4a2), mRNA [Source:RefSeq mRNA;Acc:NM_012845]
NM_019169	-0.217539	0.860031	5.94833	61.7486	6.4363	0.0111811	0.684746	Snca	synuclein, alpha (non A4 component of amyloid precursor) (Snca), mRNA [Source:RefSeq mRNA;Acc:NM_019169]
NM_022712	-0.289048	0.818442	7.86431	233.019	6.41011	0.0113473	0.684746	Tfrc	transferrin receptor (Tfrc), mRNA [Source:RefSeq mRNA;Acc:NM_022712]
NM_001033888	0.758883	1.69218	0.760828	1.69446	6.39211	0.0114629	0.684746	Numbl	numb homolog (Drosophila)-like (Numbl), mRNA [Source:RefSeq mRNA;Acc:NM_001033888]
NM_001108398	0.353292	1.27747	4.54158	23.289	6.39153	0.0114666	0.684746	Hapln4	hyaluronan and proteoglycan link protein 4 (Hapln4), mRNA [Source:RefSeq mRNA;Acc:NM_001108398]
NM_001044226	0.457789	1.37344	2.57835	5.97256	6.35499	0.0117052	0.684746	Rita1	similar to RIKEN cDNA 1110008J03 (RGD1306772), mRNA [Source:RefSeq mRNA;Acc:NM_001044226]
NM_001106261	0.648899	1.56797	0.96814	1.95632	6.34558	0.0117674	0.684746	Rasip1	Ras interacting protein 1 (Rasip1), mRNA [Source:RefSeq mRNA;Acc:NM_001106261]
NM_001009708	-0.237509	0.848209	4.89459	29.7452	6.31432	0.0119767	0.684746	Lmo4	LIM domain only 4 (Lmo4), mRNA [Source:RefSeq mRNA;Acc:NM_001009708]
NM_012634	-0.309059	0.807168	5.21807	37.2217	6.30693	0.0120267	0.684746	Prps2	phosphoribosyl pyrophosphate synthetase 2 (Prps2), mRNA [Source:RefSeq mRNA;Acc:NM_012634]
NM_001013128	-0.254574	0.838234	4.20477	18.4401	6.24635	0.012445	0.684746	Dusp18	dual specificity phosphatase 18 (Dusp18), mRNA [Source:RefSeq mRNA;Acc:NM_001013128]
NM_019282	-0.355436	0.781633	2.90543	7.49239	6.23901	0.0124966	0.684746	Grem1	NA
NM_017204	0.361589	1.28484	4.82732	28.3902	6.23414	0.0125311	0.684746	Map6	microtubule-associated protein 6 (Map6), mRNA [Source:RefSeq mRNA;Acc:NM_017204]
NM_001109149	0.505056	1.41918	2.52704	5.76389	6.22803	0.0125743	0.684746	Nmb	neuromedin B (Nmb), mRNA [Source:RefSeq mRNA;Acc:NM_001109149]
NM_001107623	-0.416065	0.749466	2.77794	6.85873	6.22613	0.0125878	0.684746	Tmem26	transmembrane protein 26 (Tmem26), mRNA [Source:RefSeq mRNA;Acc:NM_001107623]
NM_001109621	0.704584	1.62968	0.021393	1.01494	6.22319	0.0126088	0.684746	Tpgs1	tubulin polyglutamylase complex subunit 1 (Tpgs1), mRNA [Source:RefSeq mRNA;Acc:NM_001109621]
NM_001024250	0.584875	1.49991	2.12294	4.35581	6.21995	0.0126319	0.684746	Bop1	block of proliferation 1 (Bop1), mRNA [Source:RefSeq mRNA;Acc:NM_001024250]
NM_139106	0.676284	1.59802	3.41377	10.6573	6.21318	0.0126803	0.684746	Atp5d	ATP synthase, H+ transporting, mitochondrial F1 complex, delta subunit (Atp5d), mRNA [Source:RefSeq mRNA;Acc:NM_139106]
NM_001106893	-0.391333	0.762425	2.79242	6.9279	6.21277	0.0126832	0.684746	Cyp39a1	cytochrome P450, family 39, subfamily a, polypeptide 1 (Cyp39a1), mRNA [Source:RefSeq mRNA;Acc:NM_001106893]
NM_057116	0.358439	1.28204	4.13853	17.6125	6.17984	0.0129214	0.684746	Ppp2r2c	NA
NM_001031649	0.722309	1.64982	0.813167	1.75706	6.17752	0.0129384	0.684746	Sirt6	sirtuin 6 (Sirt6), mRNA [Source:RefSeq mRNA;Acc:NM_001031649]
NM_001006983	0.900702	1.86697	0.904712	1.87217	6.15725	0.0130874	0.684746	Abhd17a	abhydrolase domain containing 17A (Abhd17a), mRNA [Source:RefSeq mRNA;Acc:NM_001006983]
NM_138921	0.46483	1.38016	4.17454	18.0577	6.15512	0.0131032	0.684746	Eml2	echinoderm microtubule associated protein like 2 (Eml2), mRNA [Source:RefSeq mRNA;Acc:NM_138921]
NM_017355	0.359796	1.28324	3.37179	10.3516	6.15248	0.0131228	0.684746	Rab4b	RAB4B, member RAS oncogene family (Rab4b), mRNA [Source:RefSeq mRNA;Acc:NM_017355]
NM_138613	0.365947	1.28873	4.01206	16.1343	6.14229	0.0131986	0.684746	Rnf112	ring finger protein 112 (Rnf112), mRNA [Source:RefSeq mRNA;Acc:NM_138613]
NM_001012101	0.38442	1.30534	3.45951	11.0006	6.12828	0.0133036	0.684746	Coro2a	coronin, actin binding protein 2A (Coro2a), mRNA [Source:RefSeq mRNA;Acc:NM_001012101]
NM_001012073	0.460603	1.37612	3.07504	8.42712	6.10151	0.0135067	0.684746	Rrp1	ribosomal RNA processing 1 (Rrp1), mRNA [Source:RefSeq mRNA;Acc:NM_001012073]
NM_152242	0.405916	1.32493	5.37289	41.4382	6.07805	0.0136872	0.684746	Gpr56	NA
NM_021679	0.844515	1.79566	-0.142144	0.906172	6.06457	0.0137921	0.684746	Nxph3	neurexophilin 3 (Nxph3), mRNA [Source:RefSeq mRNA;Acc:NM_021679]
NM_012654	-0.521497	0.696649	3.78323	13.7679	6.04675	0.0139319	0.684746	Slc9a3	solute carrier family 9, subfamily A (NHE3, cation proton antiporter 3), member 3 (Slc9a3), mRNA [Source:RefSeq mRNA;Acc:NM_012654]
NM_001108300	0.560925	1.47522	3.44404	10.8833	6.03013	0.0140637	0.684746	Adam11	ADAM metallopeptidase domain 11 (Adam11), mRNA [Source:RefSeq mRNA;Acc:NM_001108300]
NM_178096	-0.288134	0.818961	3.28411	9.74126	6.0166	0.0141719	0.684746	Nrep	neuronal regeneration related protein (Nrep), mRNA [Source:RefSeq mRNA;Acc:NM_178096]
NM_001113791	0.631383	1.54905	2.46824	5.53368	6.01331	0.0141984	0.684746	RGD1562618	UPF0583 protein C15orf59 homolog [Source:UniProtKB/Swiss-Prot;Acc:B0BN13]
NM_012867	0.600201	1.51593	1.47752	2.7847	6.01227	0.0142068	0.684746	Ninj1	ninjurin 1 (Ninj1), mRNA [Source:RefSeq mRNA;Acc:NM_012867]
NM_130423	0.400337	1.31982	4.78955	27.6567	6.00551	0.0142613	0.684746	Ggt7	gamma-glutamyltransferase 7 (Ggt7), mRNA [Source:RefSeq mRNA;Acc:NM_130423]
NM_019254	-0.245231	0.843681	7.20662	147.709	5.98745	0.014408	0.684746	Adam10	ADAM metallopeptidase domain 10 (Adam10), mRNA [Source:RefSeq mRNA;Acc:NM_019254]
NM_053350	-0.316503	0.803014	5.23346	37.6209	5.98254	0.0144482	0.684746	Agps	alkylglycerone phosphate synthase (Agps), mRNA [Source:RefSeq mRNA;Acc:NM_053350]
NM_031541	0.428227	1.34558	3.01851	8.10328	5.9792	0.0144756	0.684746	Scarb1	scavenger receptor class B, member 1 (Scarb1), mRNA [Source:RefSeq mRNA;Acc:NM_031541]
NM_030990	-0.205493	0.867242	9.10425	550.368	5.97519	0.0145085	0.684746	Plp1	proteolipid protein 1 (Plp1), mRNA [Source:RefSeq mRNA;Acc:NM_030990]
NM_001037180	0.826655	1.77357	2.74913	6.7231	5.95941	0.014639	0.684746	Fkbp8	FK506 binding protein 8 (Fkbp8), mRNA [Source:RefSeq mRNA;Acc:NM_001037180]
NM_001008525	1.02251	2.03145	-0.235333	0.849489	5.95621	0.0146655	0.684746	Ndufs7	NADH dehydrogenase (ubiquinone) Fe-S protein 7 (Ndufs7), mRNA [Source:RefSeq mRNA;Acc:NM_001008525]
NM_001107666	-0.337073	0.791646	4.70315	26.0488	5.94537	0.014756	0.684746	Ttc14	tetratricopeptide repeat domain 14 (Ttc14), mRNA [Source:RefSeq mRNA;Acc:NM_001107666]
NM_198780	-1.42936	0.371297	-0.731424	0.602309	5.94479	0.0147609	0.684746	Pck1	phosphoenolpyruvate carboxykinase 1 (soluble) (Pck1), mRNA [Source:RefSeq mRNA;Acc:NM_198780]
NM_138710	0.338308	1.26427	4.07692	16.8763	5.94347	0.0147719	0.684746	Dab2ip	DAB2 interacting protein (Dab2ip), mRNA [Source:RefSeq mRNA;Acc:NM_138710]
NM_001029916	-0.36153	0.778339	2.61921	6.14412	5.94149	0.0147885	0.684746	Depdc7	DEP domain containing 7 (Depdc7), mRNA [Source:RefSeq mRNA;Acc:NM_001029916]
NM_001014159	0.77269	1.70845	1.0754	2.1073	5.92521	0.0149258	0.684746	Rbm42	RNA binding motif protein 42 (Rbm42), mRNA [Source:RefSeq mRNA;Acc:NM_001014159]
NM_001107101	-0.259066	0.835629	4.77866	27.4487	5.91219	0.0150365	0.684746	Arl13b	ADP-ribosylation factor-like 13B (Arl13b), mRNA [Source:RefSeq mRNA;Acc:NM_001107101]
NM_001191856	0.630077	1.54765	0.304433	1.23493	5.90401	0.0151064	0.684746	Bmp7	bone morphogenetic protein 7 (Bmp7), mRNA [Source:RefSeq mRNA;Acc:NM_001191856]
NR_126581	-0.303194	0.810456	5.66835	50.8562	5.89867	0.0151523	0.684746	Lnc215	NA
NM_001106525	0.367942	1.29051	4.50511	22.7078	5.89629	0.0151728	0.684746	Snph	NA
NM_013159	-0.196367	0.872746	5.75948	54.1723	5.89145	0.0152146	0.684746	Ide	insulin degrading enzyme (Ide), mRNA [Source:RefSeq mRNA;Acc:NM_013159]
NM_001126284	0.712563	1.63871	1.09431	2.1351	5.88771	0.0152469	0.684746	Mon1a	NA
NM_172327	0.565378	1.47978	2.09541	4.27348	5.88419	0.0152775	0.684746	Aip	aryl-hydrocarbon receptor-interacting protein (Aip), mRNA [Source:RefSeq mRNA;Acc:NM_172327]
NM_013005	-0.196009	0.872962	6.4556	87.7664	5.87295	0.0153752	0.684746	Pik3r1	phosphoinositide-3-kinase, regulatory subunit 1 (alpha) (Pik3r1), mRNA [Source:RefSeq mRNA;Acc:NM_013005]
NM_019167	0.375884	1.29763	5.21247	37.0774	5.86467	0.0154477	0.684746	Sptbn2	spectrin, beta, non-erythrocytic 2 (Sptbn2), mRNA [Source:RefSeq mRNA;Acc:NM_019167]
NM_001271275	0.48708	1.40161	3.26508	9.61362	5.86379	0.0154555	0.684746	Zswim8	zinc finger, SWIM-type containing 8 (Zswim8), mRNA [Source:RefSeq mRNA;Acc:NM_001271275]
NM_001106701	0.507242	1.42133	3.76835	13.6266	5.84113	0.0156557	0.684746	Pin1	peptidylprolyl cis/trans isomerase, NIMA-interacting 1 (Pin1), mRNA [Source:RefSeq mRNA;Acc:NM_001106701]
NM_001002289	-0.247316	0.842462	6.35824	82.039	5.82288	0.015819	0.684746	Fut8	fucosyltransferase 8 (alpha (1,6) fucosyltransferase) (Fut8), mRNA [Source:RefSeq mRNA;Acc:NM_001002289]
NM_012664	0.354966	1.27896	5.23645	37.6988	5.80601	0.0159715	0.684746	Syp	synaptophysin (Syp), mRNA [Source:RefSeq mRNA;Acc:NM_012664]
NM_001107494	0.698665	1.623	-0.392182	0.761976	5.80328	0.0159963	0.684746	B9d2	B9 protein domain 2 (B9d2), mRNA [Source:RefSeq mRNA;Acc:NM_001107494]
NM_001012197	-0.223102	0.856721	8.44737	349.069	5.76107	0.0163851	0.684746	Hsp90b1	heat shock protein 90, beta, member 1 (Hsp90b1), mRNA [Source:RefSeq mRNA;Acc:NM_001012197]
NM_012506	0.444919	1.36124	6.00177	64.0784	5.75756	0.0164178	0.684746	Atp1a3	ATPase, Na+/K+ transporting, alpha 3 polypeptide (Atp1a3), mRNA [Source:RefSeq mRNA;Acc:NM_012506]
NM_053539	-0.282793	0.821998	6.68587	102.955	5.74088	0.0165745	0.684746	Idi1	isopentenyl-diphosphate delta isomerase 1 (Idi1), mRNA [Source:RefSeq mRNA;Acc:NM_053539]
NM_153733	-0.912817	0.531147	0.322061	1.25012	5.74079	0.0165753	0.684746	Serpinb10	serpin peptidase inhibitor, clade B (ovalbumin), member 10 (Serpinb10), mRNA [Source:RefSeq mRNA;Acc:NM_153733]
NM_012497	0.365929	1.28871	6.61481	98.0065	5.7389	0.0165931	0.684746	Aldoc	aldolase C, fructose-bisphosphate (Aldoc), mRNA [Source:RefSeq mRNA;Acc:NM_012497]
NM_053365	-1.41683	0.374534	1.4822	2.79374	5.72847	0.016692	0.684746	Fabp4	fatty acid binding protein 4, adipocyte (Fabp4), mRNA [Source:RefSeq mRNA;Acc:NM_053365]
NM_001108513	0.520949	1.4349	1.60834	3.04901	5.72644	0.0167113	0.684746	Unc93b1	unc-93 homolog B1 (C. elegans) (Unc93b1), mRNA [Source:RefSeq mRNA;Acc:NM_001108513]
NM_001169100	0.831199	1.77916	1.61057	3.05373	5.70724	0.0168951	0.684746	Use1	unconventional SNARE in the ER 1 homolog (S. cerevisiae) (Use1), mRNA [Source:RefSeq mRNA;Acc:NM_001169100]
NM_001126092	0.75142	1.68345	0.784141	1.72207	5.70282	0.0169377	0.684746	Sf3b5	splicing factor 3b, subunit 5 (Sf3b5), mRNA [Source:RefSeq mRNA;Acc:NM_001126092]
NM_001134572	0.455253	1.37102	1.94304	3.84516	5.69076	0.0170544	0.684746	RGD1306058	similar to RIKEN cDNA 1110007C09 (RGD1306058), mRNA [Source:RefSeq mRNA;Acc:NM_001134572]
NM_022297	-0.242638	0.845198	6.44438	87.0868	5.6879	0.0170823	0.684746	Ddah1	dimethylarginine dimethylaminohydrolase 1 (Ddah1), mRNA [Source:RefSeq mRNA;Acc:NM_022297]
NM_001014178	0.683903	1.60648	2.67335	6.37911	5.68342	0.0171259	0.684746	Fam69b	family with sequence similarity 69, member B (Fam69b), mRNA [Source:RefSeq mRNA;Acc:NM_001014178]
NM_001191791	-0.204984	0.867548	5.86054	58.103	5.67747	0.0171842	0.684746	Dpy19l1	dpy-19-like 1 (C. elegans) (Dpy19l1), mRNA [Source:RefSeq mRNA;Acc:NM_001191791]
NM_001048042	0.261592	1.1988	4.31698	19.9316	5.66986	0.0172588	0.684746	Nmnat2	nicotinamide nucleotide adenylyltransferase 2 (Nmnat2), mRNA [Source:RefSeq mRNA;Acc:NM_001048042]
NM_012778	0.180125	1.13298	5.78326	55.0723	5.64914	0.017464	0.684746	Aqp1	aquaporin 1 (Aqp1), mRNA [Source:RefSeq mRNA;Acc:NM_012778]
NM_031687	0.765919	1.70045	2.9727	7.85002	5.64468	0.0175085	0.684746	Uba52	ubiquitin A-52 residue ribosomal protein fusion product 1 (Uba52), mRNA [Source:RefSeq mRNA;Acc:NM_031687]
NM_001108829	0.567634	1.48209	2.25667	4.77889	5.63579	0.0175975	0.684746	Kdm6b	lysine (K)-specific demethylase 6B (Kdm6b), mRNA [Source:RefSeq mRNA;Acc:NM_001108829]
NM_001044273	0.273853	1.20903	4.38151	20.8433	5.63099	0.0176457	0.684746	Arfgap3	ADP-ribosylation factor GTPase activating protein 3 (Arfgap3), mRNA [Source:RefSeq mRNA;Acc:NM_001044273]
NM_012651	-1.35007	0.392274	1.49077	2.81038	5.61826	0.0177743	0.684746	Slc4a1	solute carrier family 4 (anion exchanger), member 1 (Slc4a1), mRNA [Source:RefSeq mRNA;Acc:NM_012651]
NM_001107012	0.572811	1.48742	-0.144376	0.90477	5.61297	0.0178281	0.684746	Tnk1	tyrosine kinase, non-receptor, 1 (Tnk1), mRNA [Source:RefSeq mRNA;Acc:NM_001107012]
NM_001106411	-0.246528	0.842922	4.41618	21.3502	5.60749	0.0178839	0.684746	Gpx8	glutathione peroxidase 8 (Gpx8), mRNA [Source:RefSeq mRNA;Acc:NM_001106411]
NM_021589	0.442339	1.35881	4.97129	31.3695	5.60514	0.0179078	0.684746	Ntrk1	neurotrophic tyrosine kinase, receptor, type 1 (Ntrk1), mRNA [Source:RefSeq mRNA;Acc:NM_021589]
NM_001105937	0.38847	1.309	3.83399	14.2609	5.60343	0.0179253	0.684746	Sgsm1	small G protein signaling modulator 1 (Sgsm1), mRNA [Source:RefSeq mRNA;Acc:NM_001105937]
NM_001191609	0.773298	1.70917	1.39628	2.63221	5.60268	0.0179331	0.684746	Lama5	laminin, alpha 5 (Lama5), mRNA [Source:RefSeq mRNA;Acc:NM_001191609]
NM_031727	0.375968	1.29771	4.89681	29.7912	5.59995	0.017961	0.684746	Limk1	LIM domain kinase 1 (Limk1), mRNA [Source:RefSeq mRNA;Acc:NM_031727]
NM_001106305	-0.371807	0.772814	2.9197	7.56686	5.59618	0.0179997	0.684746	Rnf152	ring finger protein 152 (Rnf152), mRNA [Source:RefSeq mRNA;Acc:NM_001106305]
NM_001024339	0.549455	1.46353	0.378014	1.29955	5.58941	0.0180694	0.684746	Tuba8	tubulin, alpha 8 (Tuba8), mRNA [Source:RefSeq mRNA;Acc:NM_001024339]
NM_001033066	-0.225241	0.855452	4.82625	28.3691	5.58838	0.01808	0.684746	Ddhd1	DDHD domain containing 1 (Ddhd1), mRNA [Source:RefSeq mRNA;Acc:NM_001033066]
NM_013092	-0.701458	0.614951	-0.36717	0.775302	5.5858	0.0181067	0.684746	Cma1	chymase 1, mast cell (Cma1), mRNA [Source:RefSeq mRNA;Acc:NM_013092]
NM_012931	0.588422	1.5036	2.5249	5.75533	5.58384	0.0181269	0.684746	Bcar1	breast cancer anti-estrogen resistance 1 (Bcar1), mRNA [Source:RefSeq mRNA;Acc:NM_012931]
NM_024373	-0.201579	0.869598	5.18115	36.2811	5.58161	0.01815	0.684746	Galnt1	UDP-N-acetyl-alpha-D-galactosamine:polypeptide N-acetylgalactosaminyltransferase 1 (GalNAc-T1) (Galnt1), mRNA [Source:RefSeq mRNA;Acc:NM_024373]
NM_001191075	0.447602	1.36377	1.95264	3.87082	5.57819	0.0181855	0.684746	Tubg2	tubulin, gamma 2 (Tubg2), mRNA [Source:RefSeq mRNA;Acc:NM_001191075]
NM_053543	0.569274	1.48378	5.36812	41.3014	5.57364	0.0182328	0.684746	Ncdn	neurochondrin (Ncdn), mRNA [Source:RefSeq mRNA;Acc:NM_053543]
NM_001014058	-0.854358	0.553111	1.5182	2.86433	5.57168	0.0182533	0.684746	Usp18	ubiquitin specific peptidase 18 (Usp18), mRNA [Source:RefSeq mRNA;Acc:NM_001014058]
NM_017155	0.515464	1.42945	2.15524	4.45442	5.56806	0.018291	0.684746	Adora1	adenosine A1 receptor (Adora1), mRNA [Source:RefSeq mRNA;Acc:NM_017155]
NM_001107356	-0.251907	0.839785	4.71865	26.3303	5.56275	0.0183466	0.684746	Yae1d1	Yae1 domain containing 1 (Yae1d1), mRNA [Source:RefSeq mRNA;Acc:NM_001107356]
NM_030856	-0.29143	0.817092	6.69791	103.818	5.55591	0.0184184	0.684746	Lrrn3	leucine rich repeat neuronal 3 (Lrrn3), mRNA [Source:RefSeq mRNA;Acc:NM_030856]
NM_001047893	-0.250611	0.840541	5.94123	61.4453	5.55464	0.0184317	0.684746	Shroom2	shroom family member 2 (Shroom2), mRNA [Source:RefSeq mRNA;Acc:NM_001047893]
NM_001106296	0.393126	1.31324	4.94509	30.805	5.538	0.0186078	0.684746	Fam57b	family with sequence similarity 57, member B (Fam57b), mRNA [Source:RefSeq mRNA;Acc:NM_001106296]
NM_012782	0.811522	1.75506	1.24419	2.36885	5.53522	0.0186375	0.684746	Bckdha	branched chain ketoacid dehydrogenase E1, alpha polypeptide (Bckdha), mRNA [Source:RefSeq mRNA;Acc:NM_012782]
NM_001109640	-0.650931	0.636869	-0.504972	0.704674	5.53294	0.0186617	0.684746	Slc25a54	solute carrier family 25, member 54 (Slc25a54), mRNA [Source:RefSeq mRNA;Acc:NM_001109640]
NM_001106955	0.543384	1.45739	1.73518	3.32921	5.52314	0.0187665	0.684746	Tbc1d25	TBC1 domain family, member 25 (Tbc1d25), mRNA [Source:RefSeq mRNA;Acc:NM_001106955]
NM_031626	0.615813	1.53242	1.82782	3.55	5.52266	0.0187717	0.684746	Nr1h2	nuclear receptor subfamily 1, group H, member 2 (Nr1h2), mRNA [Source:RefSeq mRNA;Acc:NM_031626]
NM_001109111	-0.246735	0.842802	4.94499	30.8029	5.51578	0.0188456	0.684746	Wwc2	WW and C2 domain containing 2 (Wwc2), mRNA [Source:RefSeq mRNA;Acc:NM_001109111]
NM_001276720	0.439015	1.35568	1.51631	2.86058	5.50692	0.0189414	0.684746	Otof	NA
NM_198758	0.471987	1.38702	4.56495	23.6693	5.50403	0.0189727	0.684746	Rundc3a	RUN domain containing 3A (Rundc3a), mRNA [Source:RefSeq mRNA;Acc:NM_198758]
NM_001108826	0.528251	1.44218	3.18605	9.10114	5.50003	0.0190161	0.684746	Tnip1	TNFAIP3 interacting protein 1 (Tnip1), mRNA [Source:RefSeq mRNA;Acc:NM_001108826]
NM_001004242	0.412129	1.33065	1.74721	3.35709	5.49902	0.0190271	0.684746	Arhgap8	Rho GTPase activating protein 8 (Arhgap8), mRNA [Source:RefSeq mRNA;Acc:NM_001004242]
NM_001008336	0.605011	1.52099	3.14546	8.84869	5.49508	0.01907	0.684746	Tnk2	tyrosine kinase, non-receptor, 2 (Tnk2), mRNA [Source:RefSeq mRNA;Acc:NM_001008336]
NM_199407	-0.2537	0.838743	4.72459	26.4389	5.49306	0.0190921	0.684746	Unc5c	unc-5 homolog C (C. elegans) (Unc5c), mRNA [Source:RefSeq mRNA;Acc:NM_199407]
NM_001033692	0.51295	1.42696	2.64317	6.24703	5.48718	0.0191564	0.684746	Commd9	COMM domain containing 9 (Commd9), mRNA [Source:RefSeq mRNA;Acc:NM_001033692]
NM_012518	0.269792	1.20563	7.0113	129.006	5.47637	0.0192752	0.684746	Calm3	calmodulin 3 (Calm3), mRNA [Source:RefSeq mRNA;Acc:NM_012518]
NM_019166	0.819901	1.76528	0.744048	1.67487	5.47034	0.0193418	0.684746	Syngr1	synaptogyrin 1 (Syngr1), mRNA [Source:RefSeq mRNA;Acc:NM_019166]
NM_001037352	0.488947	1.40342	3.11642	8.6723	5.46664	0.0193829	0.684746	Eif6	eukaryotic translation initiation factor 6 (Eif6), mRNA [Source:RefSeq mRNA;Acc:NM_001037352]
NM_001108891	0.718729	1.64573	1.69128	3.22942	5.46576	0.0193927	0.684746	Ctif	CBP80/20-dependent translation initiation factor (Ctif), mRNA [Source:RefSeq mRNA;Acc:NM_001108891]
NM_001134410	0.572989	1.4876	3.61463	12.2493	5.46515	0.0193994	0.684746	Tmem132e	transmembrane protein 132E (Tmem132e), mRNA [Source:RefSeq mRNA;Acc:NM_001134410]
NM_201562	0.478371	1.39317	3.54138	11.6429	5.46487	0.0194025	0.684746	Rtn2	reticulon 2 (Rtn2), mRNA [Source:RefSeq mRNA;Acc:NM_201562]
NM_053997	0.258811	1.19649	4.97556	31.4624	5.4634	0.0194188	0.684746	Kcnc3	potassium voltage gated channel, Shaw-related subfamily, member 3 (Kcnc3), mRNA [Source:RefSeq mRNA;Acc:NM_053997]
NM_057135	0.264538	1.20125	4.35762	20.501	5.44867	0.0195833	0.684746	Pfkfb3	6-phosphofructo-2-kinase/fructose-2,6-biphosphatase 3 (Pfkfb3), mRNA [Source:RefSeq mRNA;Acc:NM_057135]
NM_019140	0.339197	1.26505	5.61523	49.0176	5.44851	0.019585	0.684746	Ptprs	NA
NM_001108310	0.867319	1.82427	-0.135282	0.910492	5.4467	0.0196054	0.684746	Cep131	5-azacytidine induced 1 (Azi1), mRNA [Source:RefSeq mRNA;Acc:NM_001108310]
NM_001134998	-0.5463	0.684774	0.115695	1.0835	5.43077	0.0197849	0.684746	Zfp951	zinc finger protein 951 (Zfp951), mRNA [Source:RefSeq mRNA;Acc:NM_001134998]
NM_001108681	-0.24553	0.843506	4.56047	23.5961	5.42799	0.0198164	0.684746	Zmym6	zinc finger, MYM-type 6 (Zmym6), mRNA [Source:RefSeq mRNA;Acc:NM_001108681]
NM_001108717	0.314717	1.24377	4.12151	17.406	5.40493	0.0200799	0.684746	Angel1	angel homolog 1 (Drosophila) (Angel1), mRNA [Source:RefSeq mRNA;Acc:NM_001108717]
NM_001077671	0.765433	1.69988	-0.253232	0.839014	5.40102	0.020125	0.684746	Zc3h12a	zinc finger CCCH type containing 12A (Zc3h12a), mRNA [Source:RefSeq mRNA;Acc:NM_001077671]
NM_024155	-0.175087	0.885714	6.5026	90.6727	5.4007	0.0201286	0.684746	Anxa4	annexin A4 (Anxa4), mRNA [Source:RefSeq mRNA;Acc:NM_024155]
NM_001024294	0.459405	1.37497	1.90001	3.73217	5.39731	0.0201678	0.684746	Clasrp	CLK4-associating serine/arginine rich protein (Clasrp), mRNA [Source:RefSeq mRNA;Acc:NM_001024294]
NM_001100655	0.367629	1.29023	5.75152	53.8743	5.39444	0.020201	0.684746	Nacad	NAC alpha domain containing (Nacad), mRNA [Source:RefSeq mRNA;Acc:NM_001100655]
NM_001108049	0.263961	1.20077	3.57117	11.8858	5.39392	0.0202071	0.684746	Gpr68	G protein-coupled receptor 68 (Gpr68), mRNA [Source:RefSeq mRNA;Acc:NM_001108049]
NM_053968	0.804399	1.74642	2.67866	6.40263	5.38414	0.0203206	0.684746	Mt3	metallothionein 3 (Mt3), mRNA [Source:RefSeq mRNA;Acc:NM_053968]
NM_024129	-0.280851	0.823105	8.96356	499.229	5.37824	0.0203895	0.684746	Dcn	decorin (Dcn), mRNA [Source:RefSeq mRNA;Acc:NM_024129]
NM_053966	-0.178505	0.883618	7.06491	133.89	5.37171	0.0204659	0.684746	Lamc1	laminin, gamma 1 (Lamc1), mRNA [Source:RefSeq mRNA;Acc:NM_053966]
NM_001191678	-0.2676	0.8307	5.91031	60.1425	5.36572	0.0205363	0.684746	Limch1	LIM and calponin homology domains 1 (Limch1), mRNA [Source:RefSeq mRNA;Acc:NM_001191678]
NM_001025740	-0.356354	0.781136	2.76688	6.80635	5.33372	0.0209168	0.684746	Rrm2	ribonucleotide reductase M2 (Rrm2), mRNA [Source:RefSeq mRNA;Acc:NM_001025740]
NM_020086	0.62331	1.54041	-0.223999	0.856189	5.33342	0.0209203	0.684746	Plvap	plasmalemma vesicle associated protein (Plvap), mRNA [Source:RefSeq mRNA;Acc:NM_020086]
NM_001100535	-0.242105	0.845511	5.81595	56.3347	5.32371	0.0210372	0.684746	Col15a1	NA
NM_001134604	0.444856	1.36118	1.79923	3.48036	5.30349	0.0212828	0.684746	Cytl1	cytokine like 1 (Cytl1), mRNA [Source:RefSeq mRNA;Acc:NM_001134604]
NM_031524	0.562021	1.47634	1.0467	2.06581	5.28857	0.0214658	0.684746	Pdgfb	platelet-derived growth factor beta polypeptide (Pdgfb), mRNA [Source:RefSeq mRNA;Acc:NM_031524]
NM_134350	-0.396787	0.759548	5.53099	46.2373	5.24798	0.0219723	0.684746	Mx2	myxovirus (influenza virus) resistance 2 (Mx2), mRNA [Source:RefSeq mRNA;Acc:NM_134350]
NM_001106299	-0.887681	0.540482	0.851279	1.8041	5.24658	0.0219899	0.684746	Ahsp	alpha hemoglobin stabilizing protein (Ahsp), mRNA [Source:RefSeq mRNA;Acc:NM_001106299]
NM_144750	1.01091	2.01518	-0.484164	0.714911	5.24593	0.0219982	0.684746	Aspg	asparaginase homolog (S. cerevisiae) (Aspg), mRNA [Source:RefSeq mRNA;Acc:NM_144750]
NM_001130542	-0.2807	0.823191	3.57984	11.9575	5.2423	0.0220441	0.684746	Sntb1	syntrophin, beta 1 (Sntb1), mRNA [Source:RefSeq mRNA;Acc:NM_001130542]
NM_001004083	0.634523	1.55242	2.40017	5.27865	5.22945	0.0222076	0.684746	Egln2	EGL nine homolog 2 (C. elegans) (Egln2), mRNA [Source:RefSeq mRNA;Acc:NM_001004083]
NM_024401	0.193798	1.14377	8.02029	259.625	5.22054	0.0223216	0.684746	Avil	advillin (Avil), mRNA [Source:RefSeq mRNA;Acc:NM_024401]
NM_001107574	1.07551	2.10746	-0.845562	0.556494	5.21639	0.022375	0.684746	Znhit2	zinc finger, HIT-type containing 2 (Znhit2), mRNA [Source:RefSeq mRNA;Acc:NM_001107574]
NM_031688	0.586219	1.50131	6.35445	81.8238	5.21606	0.0223793	0.684746	Sncg	synuclein, gamma (breast cancer-specific protein 1) (Sncg), mRNA [Source:RefSeq mRNA;Acc:NM_031688]
NM_001113780	0.580409	1.49527	1.8051	3.49453	5.21246	0.0224256	0.684746	Tmem222	transmembrane protein 222 (Tmem222), mRNA [Source:RefSeq mRNA;Acc:NM_001113780]
NM_031049	0.25746	1.19537	3.95947	15.5568	5.20924	0.0224672	0.684746	Lss	NA
NM_001107638	0.28418	1.21772	3.62126	12.3058	5.2008	0.0225765	0.684746	Scml4	sex comb on midleg-like 4 (Drosophila) (Scml4), mRNA [Source:RefSeq mRNA;Acc:NM_001107638]
NM_053684	0.451724	1.36767	3.76426	13.588	5.20062	0.0225789	0.684746	Hcn2	hyperpolarization activated cyclic nucleotide-gated potassium channel 2 (Hcn2), mRNA [Source:RefSeq mRNA;Acc:NM_053684]
NM_207615	0.535398	1.44934	0.19238	1.14265	5.19203	0.0226907	0.684746	Clcf1	cardiotrophin-like cytokine factor 1 (Clcf1), mRNA [Source:RefSeq mRNA;Acc:NM_207615]
NM_053889	0.410271	1.32894	2.9082	7.5068	5.19115	0.0227022	0.684746	Vwf	von Willebrand factor (Vwf), mRNA [Source:RefSeq mRNA;Acc:NM_053889]
NM_031762	-0.219644	0.858777	6.82016	112.998	5.17754	0.0228808	0.684746	Cdkn1b	cyclin-dependent kinase inhibitor 1B (Cdkn1b), mRNA [Source:RefSeq mRNA;Acc:NM_031762]
NM_057103	0.692688	1.61629	-0.545714	0.685052	5.17681	0.0228904	0.684746	Akap12	A kinase (PRKA) anchor protein 12 (Akap12), transcript variant 1, mRNA [Source:RefSeq mRNA;Acc:NM_057103]
NM_031729	0.293695	1.22578	4.38307	20.8658	5.17603	0.0229006	0.684746	Ppp5c	protein phosphatase 5, catalytic subunit (Ppp5c), mRNA [Source:RefSeq mRNA;Acc:NM_031729]
NM_173094	0.260139	1.19759	4.29221	19.5922	5.17576	0.0229042	0.684746	Hmgcs2	3-hydroxy-3-methylglutaryl-CoA synthase 2 (mitochondrial) (Hmgcs2), mRNA [Source:RefSeq mRNA;Acc:NM_173094]
NM_001008304	0.841201	1.79154	2.6211	6.15218	5.1723	0.0229498	0.684746	Ptov1	prostate tumor overexpressed 1 (Ptov1), mRNA [Source:RefSeq mRNA;Acc:NM_001008304]
NM_024146	0.29775	1.22923	5.5549	47.0102	5.16387	0.0230615	0.684746	Fgfr1	Fibroblast growth factor receptor 1 (Fgfr1), mRNA [Source:RefSeq mRNA;Acc:NM_024146]
NM_001106566	0.556926	1.47113	2.78055	6.87113	5.15372	0.0231966	0.684746	Fam73b	family with sequence similarity 73, member B (Fam73b), mRNA [Source:RefSeq mRNA;Acc:NM_001106566]
NM_001100672	-0.219525	0.858848	4.93946	30.6849	5.15205	0.023219	0.684746	Tspan6	tetraspanin 6 (Tspan6), mRNA [Source:RefSeq mRNA;Acc:NM_001100672]
NM_001077826	0.63235	1.55009	2.98042	7.89216	5.14902	0.0232596	0.684746	Shisa4	shisa family member 4 (Shisa4), mRNA [Source:RefSeq mRNA;Acc:NM_001077826]
NM_153309	-0.305043	0.809418	3.00306	8.01699	5.1444	0.0233215	0.684746	Mina	myc induced nuclear antigen (Mina), mRNA [Source:RefSeq mRNA;Acc:NM_153309]
NM_001135819	0.393972	1.31401	2.47627	5.56456	5.13792	0.0234087	0.684746	Pdxp	pyridoxal (pyridoxine, vitamin B6) phosphatase (Pdxp), mRNA [Source:RefSeq mRNA;Acc:NM_001135819]
NM_001107691	0.55747	1.47169	1.78461	3.44526	5.13673	0.0234248	0.684746	Trim46	NA
NM_001012109	0.201935	1.15024	4.80022	27.8619	5.13213	0.0234869	0.684746	Galnt14	UDP-N-acetyl-alpha-D-galactosamine:polypeptide N-acetylgalactosaminyltransferase 14 (GalNAc-T14) (Galnt14), mRNA [Source:RefSeq mRNA;Acc:NM_001012109]
NM_019274	0.419806	1.33775	1.35289	2.55424	5.1294	0.0235238	0.684746	Colq	NA
NM_012633	0.458931	1.37452	6.57527	95.3572	5.12741	0.0235509	0.684746	Prph	peripherin (Prph), mRNA [Source:RefSeq mRNA;Acc:NM_012633]
NM_001013980	-0.37795	0.76953	4.92529	30.3851	5.11689	0.0236941	0.684746	Cyyr1	cysteine/tyrosine-rich 1 (Cyyr1), mRNA [Source:RefSeq mRNA;Acc:NM_001013980]
NM_053938	0.273644	1.20886	3.08392	8.47913	5.11455	0.0237261	0.684746	Cdh3	cadherin 3 (Cdh3), mRNA [Source:RefSeq mRNA;Acc:NM_053938]
NM_057210	0.261523	1.19874	4.87389	29.3215	5.11315	0.0237452	0.684746	Sv2a	synaptic vesicle glycoprotein 2a (Sv2a), mRNA [Source:RefSeq mRNA;Acc:NM_057210]
NM_001013967	-0.24779	0.842186	3.63066	12.3861	5.10981	0.0237909	0.684746	Mmgt2	NA
NM_001106177	0.479038	1.39381	1.84783	3.59958	5.10935	0.0237972	0.684746	Hsf4	heat shock transcription factor 4 (Hsf4), mRNA [Source:RefSeq mRNA;Acc:NM_001106177]
NM_001033895	0.316218	1.24506	3.41153	10.6408	5.10706	0.0238287	0.684746	Crtc2	CREB regulated transcription coactivator 2 (Crtc2), mRNA [Source:RefSeq mRNA;Acc:NM_001033895]
NM_019306	0.286453	1.21964	4.03923	16.441	5.09991	0.0239271	0.684746	Flt1	FMS-related tyrosine kinase 1 (Flt1), mRNA [Source:RefSeq mRNA;Acc:NM_019306]
NM_139341	0.529214	1.44314	0.374062	1.296	5.09864	0.0239446	0.684746	Slc15a3	solute carrier family 15 (oligopeptide transporter), member 3 (Slc15a3), mRNA [Source:RefSeq mRNA;Acc:NM_139341]
NM_017169	0.293514	1.22562	6.2514	76.1831	5.09613	0.0239792	0.684746	Prdx2	peroxiredoxin 2 (Prdx2), mRNA [Source:RefSeq mRNA;Acc:NM_017169]
NM_001271191	-0.736924	0.600017	-0.969622	0.51064	5.09423	0.0240055	0.684746	Sgol2	shugoshin-like 2 (S. pombe) (Sgol2), mRNA [Source:RefSeq mRNA;Acc:NM_001271191]
NM_001126280	0.322572	1.25056	4.92859	30.4546	5.08735	0.024101	0.684746	Tmem179	transmembrane protein 179 (Tmem179), mRNA [Source:RefSeq mRNA;Acc:NM_001126280]
NM_199409	0.386157	1.30691	3.25011	9.51439	5.08367	0.0241522	0.684746	Panx2	pannexin 2 (Panx2), mRNA [Source:RefSeq mRNA;Acc:NM_199409]
NM_001108272	-0.233443	0.850602	8.21026	296.165	5.08287	0.0241634	0.684746	Pank3	pantothenate kinase 3 (Pank3), mRNA [Source:RefSeq mRNA;Acc:NM_001108272]
NM_001037647	0.433752	1.35074	2.79497	6.94015	5.07482	0.0242758	0.684746	Unc45a	unc-45 homolog A (C. elegans) (Unc45a), mRNA [Source:RefSeq mRNA;Acc:NM_001037647]
NM_001100827	-0.688586	0.620462	0.791013	1.73029	5.07155	0.0243216	0.684746	Cenpf	centromere protein F (Cenpf), mRNA [Source:RefSeq mRNA;Acc:NM_001100827]
NM_001106892	-0.213643	0.862357	6.50728	90.9673	5.06764	0.0243765	0.684746	Enpp4	ectonucleotide pyrophosphatase/phosphodiesterase 4 (Enpp4), mRNA [Source:RefSeq mRNA;Acc:NM_001106892]
NM_001108666	-0.284145	0.821228	4.6709	25.4731	5.06536	0.0244086	0.684746	Smc2	structural maintenance of chromosomes 2 (Smc2), mRNA [Source:RefSeq mRNA;Acc:NM_001108666]
NM_057148	-0.206635	0.866556	7.21149	148.209	5.0624	0.0244503	0.684746	2002-09-01	septin 2 (Sept2), mRNA [Source:RefSeq mRNA;Acc:NM_057148]
NM_001244855	0.38186	1.30302	5.1949	36.6285	5.05488	0.0245566	0.684746	Rangap1	RAN GTPase activating protein 1 (Rangap1), mRNA [Source:RefSeq mRNA;Acc:NM_001244855]
NM_001033679	0.287939	1.22089	6.68263	102.724	5.04081	0.0247569	0.684746	Prkar1b	NA
NM_001015028	0.454695	1.37049	1.46277	2.75638	5.03981	0.0247712	0.684746	Anks6	ankyrin repeat and sterile alpha motif domain containing 6 (Anks6), mRNA [Source:RefSeq mRNA;Acc:NM_001015028]
NM_022183	-0.634736	0.644059	2.06129	4.17359	5.03906	0.0247819	0.684746	Top2a	topoisomerase (DNA) II alpha (Top2a), mRNA [Source:RefSeq mRNA;Acc:NM_022183]
NM_024372	0.535686	1.44963	0.116884	1.08439	5.03727	0.0248076	0.684746	Slc6a11	solute carrier family 6 (neurotransmitter transporter), member 11 (Slc6a11), mRNA [Source:RefSeq mRNA;Acc:NM_024372]
NM_017202	0.409879	1.32857	5.3684	41.3096	5.03644	0.0248194	0.684746	Cox4i1	cytochrome c oxidase subunit IV isoform 1 (Cox4i1), mRNA [Source:RefSeq mRNA;Acc:NM_017202]
NM_013083	-0.246729	0.842805	8.2224	298.668	5.02901	0.0249262	0.684746	Hspa5	heat shock protein 5 (Hspa5), mRNA [Source:RefSeq mRNA;Acc:NM_013083]
NM_001007701	-0.19261	0.875021	6.26727	77.0256	5.02704	0.0249545	0.684746	Tram1	translocation associated membrane protein 1 (Tram1), mRNA [Source:RefSeq mRNA;Acc:NM_001007701]
NM_022177	-0.348802	0.785236	3.05231	8.29538	5.02539	0.0249783	0.684746	Cxcl12	chemokine (C-X-C motif) ligand 12 (Cxcl12), transcript variant 1, mRNA [Source:RefSeq mRNA;Acc:NM_022177]
NM_001143750	0.348219	1.27299	2.3566	5.12163	5.02227	0.0250233	0.684746	Nrarp	Notch-regulated ankyrin repeat protein (Nrarp), mRNA [Source:RefSeq mRNA;Acc:NM_001143750]
NM_213559	0.518699	1.43266	2.28199	4.86349	5.02165	0.0250322	0.684746	Skiv2l	superkiller viralicidic activity 2-like (S. cerevisiae ) (Skiv2l), mRNA [Source:RefSeq mRNA;Acc:NM_213559]
NM_030827	-0.461307	0.726328	0.843554	1.79447	5.01977	0.0250595	0.684746	Lrp2	NA
NM_001106314	0.382378	1.30349	2.80496	6.9884	5.01911	0.0250691	0.684746	Ifitm1	interferon induced transmembrane protein 1 (Ifitm1), mRNA [Source:RefSeq mRNA;Acc:NM_001106314]
NM_001024990	0.8769	1.83642	-0.340835	0.789584	5.00643	0.0252534	0.684746	Amdhd2	amidohydrolase domain containing 2 (Amdhd2), mRNA [Source:RefSeq mRNA;Acc:NM_001024990]
NM_134368	0.286457	1.21964	4.93485	30.5872	5.00555	0.0252661	0.684746	Smarca4	SWI/SNF related, matrix associated, actin dependent regulator of chromatin, subfamily a, member 4 (Smarca4), mRNA [Source:RefSeq mRNA;Acc:NM_134368]
NM_001107139	0.223031	1.16718	5.75844	54.133	5.00158	0.0253242	0.684746	Pitpnm2	phosphatidylinositol transfer protein, membrane-associated 2 (Pitpnm2), mRNA [Source:RefSeq mRNA;Acc:NM_001107139]
NM_053658	0.242699	1.1832	6.66638	101.573	4.99763	0.0253821	0.684746	Gng3	guanine nucleotide binding protein (G protein), gamma 3 (Gng3), mRNA [Source:RefSeq mRNA;Acc:NM_053658]
NM_017304	0.426958	1.3444	5.0587	33.329	4.99746	0.0253846	0.684746	Kcnab2	potassium voltage-gated channel, shaker-related subfamily, beta member 2 (Kcnab2), mRNA [Source:RefSeq mRNA;Acc:NM_017304]
NM_001080756	0.68185	1.6042	0.215842	1.16138	4.99714	0.0253892	0.684746	Car12	carbonic anyhydrase 12 (Car12), mRNA [Source:RefSeq mRNA;Acc:NM_001080756]
NM_001107994	0.516452	1.43043	1.0645	2.09144	4.99309	0.0254488	0.684746	Spsb1	splA/ryanodine receptor domain and SOCS box containing 1 (Spsb1), mRNA [Source:RefSeq mRNA;Acc:NM_001107994]
NM_001006988	0.560268	1.47454	3.30571	9.88825	4.98751	0.025531	0.684746	Wdr6	WD repeat domain 6 (Wdr6), mRNA [Source:RefSeq mRNA;Acc:NM_001006988]
NM_001271233	-0.188957	0.87724	5.15576	35.6482	4.97856	0.0256634	0.684746	RGD1308428	similar to RIKEN cDNA 4931406P16 (RGD1308428), mRNA [Source:RefSeq mRNA;Acc:NM_001271233]
NM_001106574	0.251858	1.19074	3.60471	12.1654	4.97698	0.0256868	0.684746	Chpf2	chondroitin polymerizing factor 2 (Chpf2), mRNA [Source:RefSeq mRNA;Acc:NM_001106574]
NM_001007005	0.290207	1.22282	6.249	76.0564	4.97428	0.025727	0.684746	Arhgdia	Rho GDP dissociation inhibitor (GDI) alpha (Arhgdia), mRNA [Source:RefSeq mRNA;Acc:NM_001007005]
NM_053931	0.268443	1.20451	5.96923	62.6496	4.97198	0.0257611	0.684746	2005-09-01	septin 5 (Sept5), mRNA [Source:RefSeq mRNA;Acc:NM_053931]
NM_001105924	0.413337	1.33176	1.77071	3.41222	4.97134	0.0257706	0.684746	Zbed5	zinc finger, BED-type containing 5 (Zbed5), mRNA [Source:RefSeq mRNA;Acc:NM_001105924]
NM_001105878	-0.513913	0.700321	0.29592	1.22767	4.96854	0.0258124	0.684746	Polq	polymerase (DNA directed), theta (Polq), mRNA [Source:RefSeq mRNA;Acc:NM_001105878]
NM_181387	0.82982	1.77746	1.32245	2.50091	4.96755	0.0258272	0.684746	Lhfpl4	lipoma HMGIC fusion partner-like 4 (Lhfpl4), mRNA [Source:RefSeq mRNA;Acc:NM_181387]
NM_021695	0.474814	1.38974	2.23899	4.72067	4.96614	0.0258483	0.684746	Synpo	synaptopodin (Synpo), mRNA [Source:RefSeq mRNA;Acc:NM_021695]
NM_198779	-0.255295	0.837816	6.92985	121.925	4.95005	0.0260899	0.684746	Gpcpd1	glycerophosphocholine phosphodiesterase GDE1 homolog (S. cerevisiae) (Gpcpd1), mRNA [Source:RefSeq mRNA;Acc:NM_198779]
NM_001108088	-0.452901	0.730572	1.30558	2.47184	4.94143	0.0262203	0.684746	Epyc	epiphycan (Epyc), mRNA [Source:RefSeq mRNA;Acc:NM_001108088]
NM_080478	0.391526	1.31178	4.95876	31.0982	4.94084	0.0262293	0.684746	Apbb1	amyloid beta (A4) precursor protein-binding, family B, member 1 (Fe65) (Apbb1), mRNA [Source:RefSeq mRNA;Acc:NM_080478]
NM_183330	0.308269	1.23822	3.80305	13.9583	4.93305	0.0263478	0.684746	Ctsz	cathepsin Z (Ctsz), mRNA [Source:RefSeq mRNA;Acc:NM_183330]
NM_012887	-0.220256	0.858413	5.21251	37.0785	4.92961	0.0264002	0.684746	Tmpo	thymopoietin (Tmpo), mRNA [Source:RefSeq mRNA;Acc:NM_012887]
NM_001009399	-0.194356	0.873963	5.83299	57.0041	4.92832	0.02642	0.684746	Nsdhl	NAD(P) dependent steroid dehydrogenase-like (Nsdhl), mRNA [Source:RefSeq mRNA;Acc:NM_001009399]
NM_001044265	-0.28962	0.818118	4.82764	28.3964	4.92605	0.0264547	0.684746	Steap4	STEAP family member 4 (Steap4), mRNA [Source:RefSeq mRNA;Acc:NM_001044265]
NM_001276715	-0.221874	0.857451	3.87128	14.6343	4.92588	0.0264573	0.684746	Prkd1	protein kinase D1 (Prkd1), mRNA [Source:RefSeq mRNA;Acc:NM_001276715]
NM_012676	0.56662	1.48105	1.46071	2.75243	4.92362	0.026492	0.684746	Tnnt2	troponin T type 2 (cardiac) (Tnnt2), mRNA [Source:RefSeq mRNA;Acc:NM_012676]
NM_001008553	0.520235	1.43419	0.527418	1.44135	4.90597	0.026764	0.684746	Dhodh	dihydroorotate dehydrogenase (quinone) (Dhodh), mRNA [Source:RefSeq mRNA;Acc:NM_001008553]
NM_001107909	0.604164	1.5201	0.776346	1.71279	4.9034	0.0268039	0.684746	Map3k6	mitogen-activated protein kinase kinase kinase 6 (Map3k6), mRNA [Source:RefSeq mRNA;Acc:NM_001107909]
NM_001168543	0.579226	1.49405	2.4562	5.48769	4.89245	0.0269743	0.684746	Pltp	phospholipid transfer protein (Pltp), mRNA [Source:RefSeq mRNA;Acc:NM_001168543]
NM_207598	0.313472	1.24269	5.09143	34.0936	4.88737	0.0270539	0.684746	Abca7	ATP-binding cassette, subfamily A (ABC1), member 7 (Abca7), mRNA [Source:RefSeq mRNA;Acc:NM_207598]
NM_001024267	-0.192927	0.874829	5.05559	33.2572	4.88399	0.0271068	0.684746	MGC109340	similar to Microsomal signal peptidase 23 kDa subunit (SPase 22 kDa subunit) (SPC22/23) (MGC109340), mRNA [Source:RefSeq mRNA;Acc:NM_001024267]
NM_012500	0.389638	1.31006	3.9085	15.0167	4.88312	0.0271206	0.684746	Apeh	acylaminoacyl-peptide hydrolase (Apeh), mRNA [Source:RefSeq mRNA;Acc:NM_012500]
NM_001007616	0.397825	1.31752	4.79048	27.6744	4.87926	0.0271813	0.684746	Wsb2	WD repeat and SOCS box-containing 2 (Wsb2), mRNA [Source:RefSeq mRNA;Acc:NM_001007616]
NM_001081447	0.569071	1.48357	0.30225	1.23307	4.87895	0.0271861	0.684746	Cactin	cactin, spliceosome C complex subunit (Cactin), mRNA [Source:RefSeq mRNA;Acc:NM_001081447]
NM_001107306	0.683208	1.60571	0.195814	1.14537	4.87734	0.0272115	0.684746	Armc6	armadillo repeat containing 6 (Armc6), mRNA [Source:RefSeq mRNA;Acc:NM_001107306]
NM_001106439	0.570782	1.48533	0.571882	1.48646	4.87609	0.0272312	0.684746	Slc27a3	solute carrier family 27 (fatty acid transporter), member 3 (Slc27a3), mRNA [Source:RefSeq mRNA;Acc:NM_001106439]
NM_001108547	-0.50844	0.702982	1.32073	2.49792	4.86505	0.0274061	0.684746	Ect2	epithelial cell transforming sequence 2 oncogene (Ect2), mRNA [Source:RefSeq mRNA;Acc:NM_001108547]
NM_001030038	-0.304097	0.809949	4.29624	19.6471	4.85616	0.0275475	0.684746	Zfp518a	zinc finger protein 518A (Zfp518a), mRNA [Source:RefSeq mRNA;Acc:NM_001030038]
NM_053336	0.686489	1.60936	-0.843343	0.557351	4.85436	0.0275763	0.684746	Ager	advanced glycosylation end product-specific receptor (Ager), mRNA [Source:RefSeq mRNA;Acc:NM_053336]
NM_001012105	0.659573	1.57961	0.560149	1.47442	4.85067	0.0276354	0.684746	Zbtb17	zinc finger and BTB domain containing 17 (Zbtb17), mRNA [Source:RefSeq mRNA;Acc:NM_001012105]
NM_001108015	-0.208859	0.865221	6.23628	75.389	4.84953	0.0276537	0.684746	Trib2	tribbles homolog 2 (Drosophila) (Trib2), mRNA [Source:RefSeq mRNA;Acc:NM_001108015]
NM_058213	0.699656	1.62412	-0.830747	0.562238	4.84815	0.0276757	0.684746	Atp2a1	NA
NM_012660	0.566461	1.48089	5.96107	62.2961	4.84781	0.0276812	0.684746	Eef1a2	eukaryotic translation elongation factor 1 alpha 2 (Eef1a2), mRNA [Source:RefSeq mRNA;Acc:NM_012660]
NM_001191830	0.624771	1.54197	-0.51454	0.700016	4.84437	0.0277366	0.684746	Dusp23	dual specificity phosphatase 23 (Dusp23), mRNA [Source:RefSeq mRNA;Acc:NM_001191830]
NM_031774	0.669593	1.59062	2.91865	7.56138	4.843	0.0277585	0.684746	Rabac1	Rab acceptor 1 (prenylated) (Rabac1), mRNA [Source:RefSeq mRNA;Acc:NM_031774]
NM_001013192	-0.16367	0.892751	6.19945	73.4885	4.84003	0.0278064	0.684746	Olfml1	olfactomedin-like 1 (Olfml1), mRNA [Source:RefSeq mRNA;Acc:NM_001013192]
NM_017356	0.308105	1.23808	4.31307	19.8775	4.8349	0.0278892	0.684746	Hpcal1	hippocalcin-like 1 (Hpcal1), mRNA [Source:RefSeq mRNA;Acc:NM_017356]
NM_057136	0.497143	1.41142	3.00368	8.02042	4.83393	0.027905	0.684746	Epn1	Epsin 1 (Epn1), mRNA [Source:RefSeq mRNA;Acc:NM_057136]
NM_001107762	-0.540284	0.687635	0.640837	1.55923	4.83368	0.0279089	0.684746	Nusap1	nucleolar and spindle associated protein 1 (Nusap1), mRNA [Source:RefSeq mRNA;Acc:NM_001107762]
NM_017187	-0.473114	0.720408	3.52495	11.511	4.83339	0.0279137	0.684746	Hmgb2	high mobility group box 2 (Hmgb2), mRNA [Source:RefSeq mRNA;Acc:NM_017187]
NM_001007712	-0.267725	0.830628	4.12351	17.4301	4.82903	0.0279844	0.684746	Sdpr	serum deprivation response (Sdpr), mRNA [Source:RefSeq mRNA;Acc:NM_001007712]
NM_181432	0.676619	1.59839	0.76575	1.70025	4.82655	0.0280247	0.684746	Hps6	Hermansky-Pudlak syndrome 6 (Hps6), mRNA [Source:RefSeq mRNA;Acc:NM_181432]
NM_001014227	-0.176246	0.885003	5.89701	59.5905	4.82488	0.0280518	0.684746	Glod4	glyoxalase domain containing 4 (Glod4), mRNA [Source:RefSeq mRNA;Acc:NM_001014227]
NM_053821	0.24163	1.18233	3.63115	12.3904	4.82322	0.0280788	0.684746	Ralb	v-ral simian leukemia viral oncogene homolog B (Ralb), mRNA [Source:RefSeq mRNA;Acc:NM_053821]
NM_001277194	0.376809	1.29847	4.82076	28.2614	4.81907	0.0281465	0.684746	Cyc1	NA
NM_001115021	-0.283195	0.821769	5.48854	44.8969	4.81566	0.0282023	0.684746	Qk	quaking (Qk), mRNA [Source:RefSeq mRNA;Acc:NM_001115021]
NM_001007004	0.333406	1.25998	6.36897	82.6515	4.80953	0.0283027	0.684746	Tuba4a	tubulin, alpha 4A (Tuba4a), mRNA [Source:RefSeq mRNA;Acc:NM_001007004]
NM_001134643	0.214439	1.16025	5.68482	51.44	4.8077	0.0283329	0.684746	Kcnq5	potassium voltage-gated channel, KQT-like subfamily, member 5 (Kcnq5), mRNA [Source:RefSeq mRNA;Acc:NM_001134643]
NM_213626	-0.291141	0.817255	4.87799	29.405	4.80709	0.0283428	0.684746	Kif13b	kinesin family member 13B (Kif13b), mRNA [Source:RefSeq mRNA;Acc:NM_213626]
NM_001191767	0.35071	1.27519	3.74033	13.3645	4.80395	0.0283945	0.684746	Plekhm2	pleckstrin homology domain containing, family M (with RUN domain) member 2 (Plekhm2), mRNA [Source:RefSeq mRNA;Acc:NM_001191767]
NM_001122776	0.233625	1.17579	4.2371	18.8579	4.80342	0.0284033	0.684746	Kcnc4	potassium voltage gated channel, Shaw-related subfamily, member 4 (Kcnc4), mRNA [Source:RefSeq mRNA;Acc:NM_001122776]
NM_199118	0.566835	1.48127	3.70352	13.0278	4.80199	0.0284268	0.684746	Gaa	glucosidase, alpha, acid (Gaa), mRNA [Source:RefSeq mRNA;Acc:NM_199118]
NM_032061	0.250676	1.18976	6.24518	75.8556	4.80073	0.0284477	0.684746	Cntnap1	contactin associated protein 1 (Cntnap1), mRNA [Source:RefSeq mRNA;Acc:NM_032061]
NM_001014033	-0.248194	0.84195	5.20529	36.8934	4.79764	0.0284988	0.684746	2010-09-01	septin 10 (Sept10), mRNA [Source:RefSeq mRNA;Acc:NM_001014033]
NM_001108656	-0.279605	0.823817	4.15855	17.8587	4.79666	0.028515	0.684746	Ccne2	cyclin E2 (Ccne2), mRNA [Source:RefSeq mRNA;Acc:NM_001108656]
NM_022686	-0.266812	0.831154	4.22041	18.6411	4.79194	0.0285931	0.684746	Hist1h4b	histone cluster 1, H4b (Hist1h4b), mRNA [Source:RefSeq mRNA;Acc:NM_022686]
NM_053770	-0.214276	0.861979	5.04036	32.9078	4.78855	0.0286495	0.684746	Sorbs2	sorbin and SH3 domain containing 2 (Sorbs2), mRNA [Source:RefSeq mRNA;Acc:NM_053770]
NM_031062	1.20547	2.30613	-0.212144	0.863253	4.78174	0.028763	0.684746	Mvd	mevalonate (diphospho) decarboxylase (Mvd), mRNA [Source:RefSeq mRNA;Acc:NM_031062]
NM_001108514	0.500886	1.41508	2.95877	7.77459	4.7792	0.0288056	0.684746	Ankrd13d	ankyrin repeat domain 13 family, member D (Ankrd13d), mRNA [Source:RefSeq mRNA;Acc:NM_001108514]
NM_022931	0.329691	1.25674	2.982	7.90079	4.77861	0.0288153	0.684746	Rims3	regulating synaptic membrane exocytosis 3 (Rims3), mRNA [Source:RefSeq mRNA;Acc:NM_022931]
NM_013117	-0.271278	0.828585	3.35069	10.2014	4.77776	0.0288295	0.684746	Col11a1	collagen, type XI, alpha 1 (Col11a1), mRNA [Source:RefSeq mRNA;Acc:NM_013117]
NM_012529	0.38791	1.3085	4.7378	26.6821	4.77283	0.0289123	0.684746	Ckb	creatine kinase, brain (Ckb), mRNA [Source:RefSeq mRNA;Acc:NM_012529]
NM_001009636	0.306207	1.23645	4.28926	19.5522	4.76972	0.0289645	0.684746	Prelid1	PRELI domain containing 1 (Prelid1), mRNA [Source:RefSeq mRNA;Acc:NM_001009636]
NM_145778	0.424192	1.34182	2.84148	7.16754	4.76842	0.0289864	0.684746	Tubg1	tubulin, gamma 1 (Tubg1), mRNA [Source:RefSeq mRNA;Acc:NM_145778]
NM_001108873	0.492873	1.40724	0.432463	1.34954	4.76555	0.0290348	0.684746	Tnfrsf10b	NA
NM_001107080	0.582118	1.49705	2.82815	7.10165	4.75961	0.0291351	0.684746	Dgcr6	DiGeorge syndrome critical region gene 6 (Dgcr6), mRNA [Source:RefSeq mRNA;Acc:NM_001107080]
NM_139261	0.775432	1.7117	1.22747	2.34157	4.75617	0.0291935	0.684746	Hspbp1	HSPA binding protein, cytoplasmic cochaperone 1 (Hspbp1), mRNA [Source:RefSeq mRNA;Acc:NM_139261]
NM_001008386	-0.220536	0.858247	4.1163	17.3432	4.75123	0.0292774	0.684746	Ispd	isoprenoid synthase domain containing (Ispd), mRNA [Source:RefSeq mRNA;Acc:NM_001008386]
NM_001127299	-0.635085	0.643903	-0.915998	0.529977	4.73804	0.0295027	0.684746	Fam84a	family with sequence similarity 84, member A (Fam84a), mRNA [Source:RefSeq mRNA;Acc:NM_001127299]
NM_173327	-0.26253	0.833625	5.14932	35.4894	4.73712	0.0295185	0.684746	Taok1	NA
NM_206881	0.271046	1.20668	4.06863	16.7795	4.72799	0.0296756	0.684746	Amigo1	adhesion molecule with Ig like domain 1 (Amigo1), mRNA [Source:RefSeq mRNA;Acc:NM_206881]
NM_001105727	0.451603	1.36756	3.90938	15.0259	4.71971	0.0298188	0.684746	Psmb5	proteasome (prosome, macropain) subunit, beta type 5 (Psmb5), mRNA [Source:RefSeq mRNA;Acc:NM_001105727]
NM_001100858	-0.218704	0.859337	6.33297	80.6149	4.71921	0.0298274	0.684746	Top2b	NA
NM_030836	-0.217237	0.860211	5.94556	61.6299	4.71646	0.0298751	0.684746	Erap1	endoplasmic reticulum aminopeptidase 1 (Erap1), mRNA [Source:RefSeq mRNA;Acc:NM_030836]
NM_053799	-0.200266	0.87039	5.82061	56.517	4.70558	0.0300649	0.684746	Dars	aspartyl-tRNA synthetase (Dars), mRNA [Source:RefSeq mRNA;Acc:NM_053799]
NM_021763	-0.234915	0.849735	4.92714	30.424	4.69033	0.0303328	0.684746	Arfip1	ADP-ribosylation factor interacting protein 1 (Arfip1), mRNA [Source:RefSeq mRNA;Acc:NM_021763]
NM_001107352	-0.208349	0.865527	5.5948	48.3286	4.69007	0.0303374	0.684746	Hist1h2bh	histone cluster 1, H2bh (Hist1h2bh), mRNA [Source:RefSeq mRNA;Acc:NM_001107352]
NM_001014136	-0.172363	0.887388	5.82349	56.6297	4.68778	0.0303779	0.684746	Ngly1	N-glycanase 1 (Ngly1), mRNA [Source:RefSeq mRNA;Acc:NM_001014136]
NM_144747	0.834182	1.78285	2.02089	4.05833	4.686	0.0304093	0.684746	Slc45a1	solute carrier family 45, member 1 (Slc45a1), mRNA [Source:RefSeq mRNA;Acc:NM_144747]
NM_031823	0.486403	1.40095	2.44829	5.4577	4.68442	0.0304374	0.684746	Wfs1	Wolfram syndrome 1 (wolframin) (Wfs1), mRNA [Source:RefSeq mRNA;Acc:NM_031823]
NM_001024864	0.418049	1.33612	3.79863	13.9156	4.68333	0.0304566	0.684746	Rogdi	rogdi homolog (Drosophila) (Rogdi), mRNA [Source:RefSeq mRNA;Acc:NM_001024864]
NM_001007683	-0.201959	0.869369	5.38953	41.919	4.67748	0.0305606	0.684746	Glt8d1	glycosyltransferase 8 domain containing 1 (Glt8d1), mRNA [Source:RefSeq mRNA;Acc:NM_001007683]
NM_001047743	-0.194372	0.873953	5.531	46.2379	4.67459	0.0306119	0.684746	Sptssa	serine palmitoyltransferase, small subunit A (Sptssa), mRNA [Source:RefSeq mRNA;Acc:NM_001047743]
NM_001047862	0.525002	1.43894	3.66172	12.6558	4.67206	0.0306572	0.684746	Ndufa8	NADH dehydrogenase (ubiquinone) 1 alpha subcomplex, 8 (Ndufa8), mRNA [Source:RefSeq mRNA;Acc:NM_001047862]
NM_019197	-0.169454	0.889179	6.47861	89.1778	4.67109	0.0306745	0.684746	Serpine2	serpin peptidase inhibitor, clade E (nexin, plasminogen activator inhibitor type 1), member 2 (Serpine2), mRNA [Source:RefSeq mRNA;Acc:NM_019197]
NM_001013434	-0.246766	0.842784	3.87255	14.6472	4.67066	0.0306822	0.684746	Rras2	related RAS viral (r-ras) oncogene homolog 2 (Rras2), mRNA [Source:RefSeq mRNA;Acc:NM_001013434]
NM_019318	-0.235392	0.849454	4.10399	17.1958	4.66866	0.0307179	0.684746	Maf	v-maf avian musculoaponeurotic fibrosarcoma oncogene homolog (Maf), mRNA [Source:RefSeq mRNA;Acc:NM_019318]
NM_001039009	-0.247255	0.842498	6.15893	71.4536	4.66794	0.0307308	0.684746	Zdhhc21	zinc finger, DHHC-type containing 21 (Zdhhc21), mRNA [Source:RefSeq mRNA;Acc:NM_001039009]
NM_057125	0.748069	1.67954	0.856473	1.81061	4.66465	0.0307897	0.684746	Pex6	peroxisomal biogenesis factor 6 (Pex6), mRNA [Source:RefSeq mRNA;Acc:NM_057125]
NM_134455	0.629993	1.54756	0.562188	1.47651	4.66395	0.0308023	0.684746	Cx3cl1	chemokine (C-X3-C motif) ligand 1 (Cx3cl1), mRNA [Source:RefSeq mRNA;Acc:NM_134455]
NM_181823	0.404047	1.32321	2.58104	5.98373	4.66322	0.0308154	0.684746	Rhot2	ras homolog family member T2 (Rhot2), mRNA [Source:RefSeq mRNA;Acc:NM_181823]
NM_031031	-0.219611	0.858797	6.09525	68.368	4.65961	0.0308803	0.684746	Gatm	glycine amidinotransferase (L-arginine:glycine amidinotransferase) (Gatm), mRNA [Source:RefSeq mRNA;Acc:NM_031031]
NM_001108619	0.358081	1.28172	5.20405	36.8618	4.65886	0.0308938	0.684746	Impdh1	IMP (inosine 5'-monophosphate) dehydrogenase 1 (Impdh1), mRNA [Source:RefSeq mRNA;Acc:NM_001108619]
NM_134405	0.591784	1.50711	0.652115	1.57147	4.65852	0.0308999	0.684746	Slc12a9	NA
NM_030996	0.284155	1.2177	4.53812	23.2333	4.65564	0.0309517	0.684746	Sigmar1	sigma non-opioid intracellular receptor 1 (Sigmar1), mRNA [Source:RefSeq mRNA;Acc:NM_030996]
NM_138895	0.355825	1.27972	6.73057	106.195	4.65286	0.0310019	0.684746	Ubb	NA
NM_001013189	0.308334	1.23828	4.53262	23.1449	4.65281	0.0310027	0.684746	Pqlc1	NA
NM_020100	0.444645	1.36098	1.72329	3.3019	4.65033	0.0310476	0.684746	Ramp3	receptor (G protein-coupled) activity modifying protein 3 (Ramp3), mRNA [Source:RefSeq mRNA;Acc:NM_020100]
NM_013071	-0.504996	0.704662	1.63097	3.09722	4.64861	0.0310787	0.684746	Oprm1	opioid receptor, mu 1 (Oprm1), transcript variant 1, mRNA [Source:RefSeq mRNA;Acc:NM_013071]
NM_001107667	-0.242626	0.845206	4.76507	27.1912	4.63795	0.0312724	0.684746	Ccdc39	coiled-coil domain containing 39 (Ccdc39), mRNA [Source:RefSeq mRNA;Acc:NM_001107667]
NM_198756	0.398138	1.31781	3.14551	8.84895	4.63776	0.0312758	0.684746	Mrps18a	mitochondrial ribosomal protein S18A (Mrps18a), mRNA [Source:RefSeq mRNA;Acc:NM_198756]
NM_053788	0.585677	1.50074	1.30849	2.47682	4.63756	0.0312794	0.684746	Stx1a	syntaxin 1A (brain) (Stx1a), mRNA [Source:RefSeq mRNA;Acc:NM_053788]
NM_212520	0.45876	1.37436	1.77176	3.41471	4.63001	0.0314174	0.684746	Tomm40	translocase of outer mitochondrial membrane 40 homolog (yeast) (Tomm40), mRNA [Source:RefSeq mRNA;Acc:NM_212520]
NM_053551	0.325612	1.2532	3.52235	11.4904	4.62143	0.0315749	0.684746	Pdk4	pyruvate dehydrogenase kinase, isozyme 4 (Pdk4), mRNA [Source:RefSeq mRNA;Acc:NM_053551]
NM_031641	0.217803	1.16296	7.39576	168.401	4.62124	0.0315784	0.684746	Sult4a1	sulfotransferase family 4A, member 1 (Sult4a1), mRNA [Source:RefSeq mRNA;Acc:NM_031641]
NM_001170563	0.190608	1.14124	4.35201	20.4214	4.62025	0.0315966	0.684746	Sema4d	sema domain, immunoglobulin domain (Ig), transmembrane domain (TM) and short cytoplasmic domain, (semaphorin) 4D (Sema4d), mRNA [Source:RefSeq mRNA;Acc:NM_001170563]
NM_001109883	0.243207	1.18362	4.78604	27.5893	4.61285	0.0317333	0.684746	Abcf1	ATP-binding cassette, subfamily F (GCN20), member 1 (Abcf1), mRNA [Source:RefSeq mRNA;Acc:NM_001109883]
NM_053477	0.655102	1.57473	1.11837	2.17101	4.61158	0.0317568	0.684746	Mlycd	malonyl-CoA decarboxylase (Mlycd), mRNA [Source:RefSeq mRNA;Acc:NM_053477]
NM_021838	0.576513	1.49124	1.21241	2.31725	4.60707	0.0318403	0.684746	Nos3	nitric oxide synthase 3, endothelial cell (Nos3), mRNA [Source:RefSeq mRNA;Acc:NM_021838]
NM_001191729	0.702671	1.62752	-1.22334	0.42829	4.60643	0.0318523	0.684746	Ccdc120	coiled-coil domain containing 120 (Ccdc120), mRNA [Source:RefSeq mRNA;Acc:NM_001191729]
NM_001109438	0.387559	1.30818	4.38175	20.8467	4.60392	0.0318989	0.684746	Map7d1	MAP7 domain containing 1 (Map7d1), mRNA [Source:RefSeq mRNA;Acc:NM_001109438]
NM_053297	0.280327	1.21447	7.6125	195.7	4.59836	0.0320025	0.684746	Pkm	pyruvate kinase, muscle (Pkm), mRNA [Source:RefSeq mRNA;Acc:NM_053297]
[truncated: 11,137 more rows]

## Sheet: bPyx+NT3 versus bPyx+GFP
genes	log2FC	FC	log2CPM	CPM	LR	PValue	FDR	gene_symbol	description
[truncated: 11,567 more rows]
