# Supplementary material for: RNA sequencing dataset describing transcriptional changes in cervical dorsal root ganglia after bilateral pyramidotomy and forelimb intramuscular gene therapy with an adeno-associated viral vector encoding human neurotrophin-3
Source: Data Brief. 2018 Oct 3;21:377–85. doi: 10.1016/j.dib.2018.09.099 (PMC6197729; doi:10.1016/j.dib.2018.09.099)
Supplement: Supplementary file 6 — Supplementary material [file mmc6.xlsx]

## Sheet: bPYX+GFP vs naive
miRNA	log2FC	FC	log2CPM	CPM	LR	PValue	FDR
rno-miR-379-3p	0.991647	1.98845	5.79007	55.333	50.2161	1.37716e-12	5.05418e-10
rno-miR-146b-5p	-0.564563	0.67616	12.8829	7553.5	21.8487	2.95011e-06	0.000541345
rno-miR-381-3p	-0.350017	0.784575	10.8294	1819.55	19.5511	9.79446e-06	0.00119819
rno-miR-370-3p	-0.3834	0.766629	10.7246	1692.1	17.0842	3.57595e-05	0.00328093
rno-miR-146b-3p	-0.748373	0.595274	3.45425	10.9605	15.1641	9.85584e-05	0.00723418
rno-miR-148a-3p	0.689257	1.61245	12.7046	6675.32	13.7469	0.000209169	0.0127942
rno-miR-145-5p	-0.510604	0.701928	10.2292	1200.31	13.2384	0.000274267	0.0143794
rno-miR-676	-0.311745	0.805667	10.2883	1250.53	11.0792	0.000872994	0.0400486
rno-miR-30e-3p	0.434252	1.35121	8.50962	364.461	10.6851	0.00108002	0.0440408
rno-miR-496-3p	0.469567	1.38469	5.14662	35.4231	9.89633	0.00165608	0.0580422
rno-miR-667-5p	-0.390065	0.763095	6.73617	106.608	9.79817	0.00174686	0.0580422
rno-miR-125a-5p	0.3048	1.23525	13.5198	11745.2	9.64581	0.00189784	0.0580422
rno-miR-433-3p	0.232338	1.17474	10.7665	1741.92	9.22484	0.00238753	0.0649331
rno-miR-193b-3p	-0.305931	0.80892	5.94188	61.4731	9.1575	0.00247701	0.0649331
rno-miR-361-3p	-0.325505	0.798019	9.26026	613.221	8.46736	0.00361576	0.0884656
rno-let-7d-3p	0.21988	1.16464	10.7177	1684.05	8.22315	0.00413594	0.0948682
rno-miR-20b-3p	-0.380926	0.767945	5.49067	44.9632	8.05507	0.00453765	0.0979598
rno-miR-490-3p	-0.289987	0.81791	5.95943	62.2252	7.77959	0.00528399	0.105951
rno-miR-152-5p	-0.402721	0.75643	5.265	38.4525	7.65733	0.00565422	0.105951
rno-miR-770-5p	0.694907	1.61878	4.91543	30.1782	7.61955	0.00577387	0.105951
rno-miR-363-3p	-0.265703	0.831793	9.9446	985.426	7.16213	0.00744585	0.124992
rno-miR-101b-3p	0.251564	1.1905	10.0706	1075.38	7.15089	0.0074927	0.124992
rno-miR-139-5p	-0.202488	0.86905	10.8511	1847.16	6.9743	0.00826887	0.128749
rno-miR-17-2-3p	-0.275237	0.826315	5.91328	60.2661	6.94199	0.00841956	0.128749
rno-miR-221-5p	-0.296688	0.814119	5.83432	57.0567	6.56868	0.0103789	0.147515
rno-miR-344b-1-3p	-0.50977	0.702334	4.06785	16.7705	6.55642	0.0104507	0.147515
rno-miR-423-3p	-0.175212	0.885637	10.4406	1389.77	6.3713	0.0115981	0.157648
rno-miR-30a-3p	0.274879	1.20989	9.35582	655.215	6.26012	0.0123486	0.161855
rno-miR-421-3p	0.247228	1.18692	6.17178	72.0929	6.093	0.0135718	0.171754
rno-miR-672-3p	0.916712	1.88781	1.46958	2.76942	5.97701	0.0144936	0.174301
rno-miR-363-5p	-0.679106	0.624552	2.33983	5.06243	5.91096	0.015047	0.174301
rno-miR-323-5p	0.297775	1.22925	5.46084	44.0428	5.81507	0.0158894	0.174301
rno-miR-187-3p	0.289231	1.22199	6.27205	77.2815	5.76951	0.0163066	0.174301
rno-miR-193b-5p	-0.626743	0.647637	2.38501	5.22346	5.74553	0.0165306	0.174301
rno-miR-101a-3p	0.21335	1.15938	10.5938	1545.45	5.73578	0.0166227	0.174301
rno-miR-708-3p	0.361506	1.28477	7.09389	136.607	5.65277	0.0174278	0.177667
rno-miR-741-3p	2.21941	4.65704	3.51123	11.4022	5.56907	0.0182805	0.181323
rno-miR-382-5p	0.190225	1.14094	10.3418	1297.75	5.42987	0.0197951	0.191179
rno-miR-505-5p	0.483861	1.39848	3.9314	15.257	5.27595	0.021622	0.203468
rno-miR-199a-5p	-0.220943	0.858004	10.5611	1510.78	4.87742	0.0272103	0.246897
rno-miR-26b-5p	0.204804	1.15253	12.0942	4372.39	4.84773	0.0276826	0.246897
rno-miR-3072	-0.549162	0.683417	3.10339	8.59434	4.77916	0.0288062	0.246897
rno-miR-493-3p	-0.23248	0.85117	9.72048	843.639	4.76771	0.0289984	0.246897
rno-miR-103-3p	-0.333453	0.793635	6.91823	120.947	4.73233	0.0296007	0.246897
rno-miR-672-5p	0.233121	1.17537	6.07091	67.2242	4.56847	0.0325656	0.265591
rno-miR-6315	-0.688444	0.620523	1.6084	3.04914	4.52506	0.0334019	0.266489
rno-miR-328a-3p	0.205324	1.15295	12.1243	4464.59	4.41831	0.0355552	0.276513
rno-miR-495	-0.184991	0.879654	10.0943	1093.14	4.3893	0.0361651	0.276513
rno-miR-146a-3p	0.689124	1.6123	1.7284	3.3136	4.32873	0.0374743	0.280675
rno-miR-300-3p	-0.180591	0.882341	9.70584	835.119	4.21727	0.0400144	0.293706
rno-miR-3559-5p	0.264988	1.20163	6.39924	84.4039	4.14242	0.0418213	0.300949
rno-miR-872-5p	-0.240118	0.846676	9.1632	573.322	4.08428	0.043284	0.305485
rno-let-7b-3p	0.212557	1.15874	5.69739	51.8901	3.96635	0.0464182	0.321424
rno-miR-25-3p	0.140062	1.10195	10.3543	1309.04	3.84638	0.0498535	0.335148
rno-miR-361-5p	0.25005	1.18925	7.45975	176.039	3.83388	0.0502265	0.335148
rno-miR-217-5p	-0.272704	0.827766	8.47631	356.142	3.77098	0.0521491	0.341763
rno-miR-106b-3p	0.216749	1.16211	6.48895	89.8188	3.68919	0.0547661	0.350293
rno-miR-455-5p	-0.282125	0.822379	8.79895	445.398	3.65572	0.0558769	0.350293
rno-miR-541-5p	-0.205848	0.867029	10.8877	1894.64	3.64274	0.0563141	0.350293
rno-miR-183-3p	0.268979	1.20496	5.00903	32.201	3.50949	0.0610181	0.365851
rno-miR-219a-1-3p	-0.376875	0.770104	4.8642	29.1253	3.47557	0.0622811	0.365851
rno-miR-32-3p	-0.379078	0.768929	4.09597	17.1005	3.47095	0.0624555	0.365851
rno-miR-34c-5p	-0.240569	0.846411	7.28274	155.713	3.46178	0.0628028	0.365851
rno-miR-341	-0.168475	0.889783	10.4077	1358.41	3.30357	0.0691296	0.391158
rno-miR-148b-3p	0.52685	1.44078	8.34191	324.463	3.2839	0.0699626	0.391158
rno-miR-369-3p	0.217174	1.16245	6.72151	105.53	3.27496	0.0703445	0.391158
rno-miR-30e-5p	-0.155123	0.898056	10.8629	1862.29	3.21961	0.0727611	0.397396
rno-miR-29b-1-5p	0.3764	1.2981	3.29729	9.83065	3.20014	0.073632	0.397396
rno-miR-483-3p	0.501639	1.41582	3.95017	15.4568	3.164	0.0752786	0.400395
rno-miR-10b-3p	0.186621	1.13809	6.11378	69.2519	3.10264	0.0781655	0.40981
rno-let-7g-5p	-0.177883	0.883999	14.4519	22410.8	3.06483	0.0800033	0.413538
rno-miR-377-5p	-0.383366	0.766647	3.77775	13.7156	3.01676	0.0824082	0.420053
rno-miR-182	0.196048	1.14556	14.5758	24420.3	2.97011	0.0848161	0.426404
rno-miR-673-3p	-0.34109	0.789444	3.93085	15.2512	2.93946	0.0864395	0.428693
rno-miR-148a-5p	-0.233185	0.850755	7.1264	139.72	2.88055	0.0896555	0.438714
rno-miR-125b-1-3p	-0.215132	0.861467	8.33973	323.973	2.82532	0.0927886	0.443085
rno-miR-148b-5p	-0.278764	0.824297	4.75675	27.0348	2.8223	0.0929632	0.443085
rno-miR-146a-5p	0.187855	1.13907	11.0706	2150.78	2.76917	0.0960959	0.450832
rno-miR-30d-3p	-0.314841	0.80394	4.14814	17.7302	2.75344	0.0970455	0.450832
rno-miR-411-5p	-0.120966	0.919572	11.0938	2185.54	2.72164	0.0989963	0.45137
rno-miR-144-3p	0.706787	1.63216	3.74375	13.3962	2.70552	0.100001	0.45137
rno-miR-27a-3p	0.129196	1.09368	11.299	2519.71	2.69203	0.100851	0.45137
rno-miR-532-5p	-0.138088	0.908723	11.1031	2199.73	2.65511	0.103218	0.456397
rno-miR-107-3p	-0.289758	0.81804	7.54806	187.151	2.59171	0.107425	0.469343
rno-miR-6216	-0.679789	0.624256	1.12658	2.1834	2.54694	0.110508	0.477136
rno-miR-375-3p	-0.711624	0.610632	1.9938	3.98285	2.48036	0.115276	0.483158
rno-miR-664-3p	0.398449	1.31809	2.6668	6.35019	2.47898	0.115377	0.483158
rno-miR-455-3p	0.20282	1.15095	7.61655	196.25	2.47251	0.115853	0.483158
rno-miR-144-5p	0.440633	1.3572	3.37376	10.3658	2.44505	0.117896	0.486155
rno-miR-30a-5p	-0.187189	0.878315	14.3364	20686.1	2.42124	0.1197	0.486565
rno-miR-149-5p	0.111302	1.0802	10.7297	1698.06	2.4089	0.120647	0.486565
rno-miR-20b-5p	-0.206915	0.866388	6.74262	107.086	2.39053	0.122072	0.486963
rno-let-7i-5p	-0.192645	0.875	15.315	40764.7	2.31826	0.127863	0.49918
rno-miR-137-3p	0.238789	1.18	8.09011	272.499	2.30099	0.129292	0.49918
rno-miR-324-3p	0.393578	1.31365	2.67272	6.3763	2.28743	0.130426	0.49918
rno-miR-27a-5p	0.182251	1.13465	7.14526	141.559	2.27171	0.131755	0.49918
rno-miR-128-3p	-0.146234	0.903606	13.0365	8401.64	2.26958	0.131936	0.49918
rno-miR-99a-3p	0.343218	1.26858	5.36086	41.0942	2.22872	0.135466	0.49961
rno-miR-666-5p	-0.285593	0.820405	3.62467	12.3349	2.22103	0.136142	0.49961
rno-miR-195-3p	-0.184261	0.8801	8.83149	455.559	2.20693	0.137392	0.49961
rno-miR-21-5p	-0.250052	0.840866	14.2978	20140.5	2.19288	0.13865	0.49961
rno-miR-206-3p	0.545145	1.45917	6.85762	115.971	2.18595	0.139275	0.49961
rno-miR-345-3p	0.283638	1.21726	3.87801	14.7028	2.17557	0.140217	0.49961
rno-miR-374-5p	0.205049	1.15273	8.09527	273.477	2.14877	0.142684	0.503509
rno-miR-6328	-0.410036	0.752605	1.92825	3.80593	2.12217	0.145181	0.507441
rno-miR-190b-5p	-0.243074	0.844943	4.61836	24.5621	2.10347	0.146965	0.508831
rno-miR-130b-5p	-0.547632	0.684142	2.41603	5.33699	2.08378	0.148871	0.510105
rno-miR-376a-5p	0.163877	1.12029	6.10258	68.7164	2.06053	0.151157	0.510105
rno-miR-32-5p	0.232954	1.17524	6.16969	71.9884	2.04242	0.152966	0.510105
rno-miR-195-5p	0.187577	1.13885	8.66125	404.851	2.01625	0.155623	0.510105
rno-miR-433-5p	-0.210146	0.86445	5.47662	44.5274	2.008	0.156471	0.510105
rno-miR-181d-5p	-0.185146	0.87956	8.25039	304.52	2.00747	0.156526	0.510105
rno-miR-325-3p	0.151742	1.11091	6.62303	98.5666	1.9918	0.158153	0.510105
rno-let-7i-3p	0.176665	1.13027	6.77628	109.613	1.98894	0.158452	0.510105
rno-miR-582-3p	-0.162108	0.893718	5.5207	45.9088	1.90066	0.168004	0.533667
rno-miR-223-5p	-0.299247	0.812676	4.81346	28.1188	1.89464	0.168679	0.533667
rno-miR-665	0.286946	1.22006	3.33197	10.0698	1.88112	0.170207	0.533898
rno-miR-30d-5p	-0.151636	0.900229	14.4084	21744.8	1.85347	0.173381	0.538988
rno-miR-493-5p	-0.152144	0.899912	9.31523	637.037	1.84157	0.174767	0.538988
rno-miR-1b	0.124678	1.09026	13.1299	8963.93	1.81734	0.17763	0.543251
rno-miR-129-2-3p	-0.171301	0.888042	7.36824	165.22	1.78544	0.181483	0.550447
rno-let-7a-5p	-0.17812	0.883854	5.23726	37.72	1.69938	0.192369	0.578682
rno-miR-33-5p	0.309423	1.23921	3.22368	9.34164	1.65812	0.197857	0.585624
rno-miR-10a-3p	0.161129	1.11816	7.43052	172.508	1.65804	0.197868	0.585624
rno-miR-652-3p	0.0958666	1.06871	10.2388	1208.31	1.62622	0.202227	0.587028
rno-miR-28-3p	0.171166	1.12597	8.55306	375.602	1.60913	0.204615	0.587028
rno-miR-22-3p	-0.152105	0.899936	14.575	24406.9	1.60708	0.204902	0.587028
rno-miR-412-5p	-0.164792	0.892057	6.66357	101.376	1.60244	0.205557	0.587028
rno-miR-16-5p	0.10272	1.0738	10.3287	1286.04	1.59693	0.206339	0.587028
rno-miR-708-5p	0.354548	1.27858	2.53529	5.79695	1.57166	0.209966	0.590084
rno-miR-365-5p	0.346288	1.27129	2.0476	4.13417	1.56683	0.210668	0.590084
rno-miR-425-5p	-0.175593	0.885404	8.45004	349.716	1.54323	0.214138	0.590084
rno-miR-451-5p	0.38306	1.3041	8.60371	389.022	1.54001	0.214616	0.590084
rno-miR-150-5p	0.303869	1.23445	10.0192	1037.71	1.5344	0.215453	0.590084
rno-miR-127-3p	0.107651	1.07747	13.3906	10739.2	1.50772	0.219487	0.59458
rno-miR-324-5p	-0.143098	0.905573	5.74528	53.6415	1.47741	0.224181	0.59458
rno-miR-221-3p	0.163905	1.12032	8.87141	468.338	1.46696	0.225826	0.59458
rno-miR-540-5p	0.452674	1.36857	1.51992	2.86775	1.46591	0.225992	0.59458
rno-miR-539-3p	-0.313061	0.804932	2.25236	4.76462	1.45703	0.227404	0.59458
rno-miR-330-3p	0.158714	1.11629	7.57882	191.184	1.4484	0.228786	0.59458
rno-miR-204-3p	0.173833	1.12805	8.44369	348.18	1.44152	0.229893	0.59458
rno-miR-7b	-0.198741	0.871311	5.27701	38.7737	1.43234	0.231383	0.59458
rno-miR-129-1-3p	-0.132701	0.912122	6.19198	73.1091	1.43022	0.231729	0.59458
rno-miR-137-5p	0.246362	1.18621	4.05081	16.5736	1.42037	0.233342	0.59458
rno-miR-345-5p	-0.240951	0.846187	4.2104	18.5121	1.41085	0.234916	0.59458
rno-miR-222-3p	0.159327	1.11677	8.44129	347.601	1.38071	0.239981	0.60324
rno-let-7c-1-3p	0.134851	1.09798	5.92683	60.835	1.36536	0.242611	0.605688
rno-miR-410-5p	0.272977	1.2083	3.1086	8.62546	1.34996	0.245286	0.605688
rno-miR-1843a-3p	0.126126	1.09136	6.73935	106.843	1.34641	0.245906	0.605688
rno-miR-3068-5p	0.12847	1.09313	6.49004	89.8869	1.26985	0.259795	0.633251
rno-miR-188-5p	0.267415	1.20365	2.64874	6.27121	1.26585	0.260547	0.633251
rno-miR-499-5p	-0.118126	0.921384	9.56586	757.899	1.24136	0.265208	0.635816
rno-miR-25-5p	0.215201	1.16087	4.35686	20.4902	1.23471	0.266494	0.635816
rno-miR-128-2-5p	-0.306277	0.808726	2.23758	4.71605	1.23313	0.2668	0.635816
rno-miR-142-3p	0.370587	1.29288	4.99966	31.9924	1.20517	0.27229	0.644713
rno-miR-376b-5p	0.112465	1.08107	6.88906	118.526	1.1293	0.287924	0.67736
rno-miR-6331	0.119401	1.08628	7.12084	139.183	1.09775	0.29476	0.689026
rno-miR-1298	-0.124385	0.917395	5.90201	59.7974	1.07959	0.29879	0.694024
rno-miR-93-3p	0.262855	1.19985	2.94969	7.72584	1.06351	0.302415	0.694628
rno-miR-126a-3p	-0.113349	0.924439	14.6009	24848.2	1.06167	0.302835	0.694628
rno-miR-18a-5p	-0.288851	0.818553	2.02663	4.07453	1.01346	0.314076	0.708913
rno-let-7a-1-3p	0.197264	1.14652	3.96101	15.5734	1.01026	0.314841	0.708913
rno-miR-323-3p	0.0908026	1.06496	9.86644	933.458	1.00394	0.316358	0.708913
rno-miR-873-3p	0.236472	1.17811	2.95503	7.75449	0.994951	0.318535	0.708913
rno-miR-339-5p	0.129125	1.09363	7.78067	219.895	0.986703	0.320549	0.708913
rno-miR-487b-5p	0.335666	1.26196	1.37368	2.5913	0.986283	0.320653	0.708913
rno-miR-873-5p	0.176443	1.13009	3.94103	15.3591	0.968252	0.325117	0.713197
rno-miR-194-5p	0.15216	1.11123	4.7733	27.3468	0.958276	0.327622	0.713197
rno-miR-877	-0.216066	0.86091	4.02901	16.325	0.955116	0.32842	0.713197
rno-miR-139-3p	0.0957208	1.0686	6.586	96.0689	0.946814	0.330532	0.71356
rno-miR-370-5p	-0.15732	0.89669	4.7139	26.2437	0.928387	0.335282	0.716695
rno-miR-134-3p	0.139199	1.10129	5.27052	38.5999	0.914592	0.338899	0.716695
rno-miR-1839-3p	-0.205553	0.867206	2.98284	7.90539	0.900361	0.342685	0.716695
rno-miR-383-5p	0.142921	1.10414	8.9391	490.836	0.896314	0.343772	0.716695
rno-miR-143-5p	-0.153615	0.898995	6.71242	104.867	0.884071	0.347089	0.716695
rno-miR-216a-5p	0.231219	1.17383	2.56893	5.93368	0.872217	0.350342	0.716695
rno-miR-224-5p	0.254068	1.19257	6.26225	76.7582	0.870833	0.350725	0.716695
rno-miR-185-5p	0.0796803	1.05678	9.84855	921.954	0.869704	0.351037	0.716695
rno-miR-181c-5p	-0.112735	0.924833	6.63044	99.0745	0.863516	0.352757	0.716695
rno-let-7b-5p	0.0852795	1.06089	13.4014	10820	0.85836	0.354198	0.716695
rno-miR-374-3p	-0.135093	0.910611	5.35683	40.9796	0.852881	0.355739	0.716695
rno-miR-296-3p	-0.285777	0.8203	1.60377	3.03936	0.850029	0.356544	0.716695
rno-miR-488-3p	0.211156	1.15762	3.58978	12.0401	0.84711	0.357371	0.716695
rno-miR-26b-3p	0.180479	1.13326	3.99548	15.9499	0.816326	0.366257	0.730523
rno-miR-1188-3p	0.274162	1.20929	1.79882	3.47935	0.776994	0.378062	0.745028
rno-miR-191a-5p	0.0757302	1.05389	12.7862	7063.72	0.773417	0.379162	0.745028
rno-miR-100-3p	-0.191521	0.875682	3.02802	8.15688	0.771935	0.379619	0.745028
rno-miR-101a-5p	-0.279654	0.823789	1.52803	2.88392	0.763774	0.38215	0.745467
rno-miR-1839-5p	-0.109031	0.927211	8.74867	430.143	0.754985	0.384903	0.745467
rno-miR-125a-3p	0.184505	1.13643	4.03568	16.4007	0.751706	0.385937	0.745467
rno-miR-543-3p	0.072892	1.05182	10.5121	1460.36	0.730149	0.392835	0.754819
rno-miR-494-5p	0.259236	1.19684	2.32762	5.01975	0.723278	0.395071	0.755161
rno-miR-127-5p	-0.113656	0.924243	7.78872	221.126	0.703674	0.401552	0.757528
rno-miR-204-5p	-0.0882216	0.940682	13.1196	8900.34	0.695447	0.404318	0.757528
rno-miR-376c-3p	0.126182	1.0914	5.02453	32.5486	0.694607	0.404602	0.757528
rno-miR-384-5p	0.114418	1.08254	8.83942	458.068	0.687184	0.407124	0.757528
rno-miR-23b-5p	0.157582	1.11542	4.50819	22.7562	0.686738	0.407276	0.757528
rno-miR-200b-3p	0.278249	1.21272	1.514	2.85601	0.679903	0.40962	0.757528
rno-miR-7a-5p	-0.136166	0.909934	5.13861	35.2271	0.676606	0.410758	0.757528
rno-miR-409a-5p	-0.104367	0.930213	9.09589	547.187	0.652204	0.419326	0.767137
rno-miR-92b-5p	0.103764	1.07457	5.29648	39.3006	0.6499	0.420148	0.767137
rno-miR-592	-0.133478	0.911631	5.05194	33.1731	0.628011	0.428086	0.775851
rno-miR-125b-2-3p	-0.089973	0.93954	9.3687	661.088	0.625125	0.429149	0.775851
rno-miR-301a-5p	-0.134841	0.91077	4.55486	23.5044	0.613141	0.433607	0.778962
rno-let-7d-5p	-0.186158	0.878943	4.41188	21.2867	0.609131	0.435115	0.778962
rno-miR-3099	0.241782	1.18245	1.51312	2.85427	0.591491	0.441843	0.785545
rno-miR-362-5p	-0.111543	0.925598	5.26695	38.5044	0.58831	0.443073	0.785545
rno-miR-490-5p	-0.168036	0.890053	2.90842	7.50794	0.56545	0.452073	0.797647
rno-miR-431	0.112465	1.08107	7.27299	154.663	0.548211	0.45905	0.806083
rno-miR-1249	-0.11963	0.920424	7.99596	255.285	0.538713	0.462966	0.809089
rno-miR-329-5p	0.172494	1.127	9.28504	623.843	0.502519	0.478395	0.828552
rno-miR-10a-5p	0.109299	1.0787	17.3292	164672	0.50201	0.478618	0.828552
rno-miR-3068-3p	-0.0661554	0.95518	6.42891	86.1581	0.488453	0.484618	0.831413
rno-miR-216a-3p	-0.142318	0.906062	4.2836	19.4756	0.479999	0.488423	0.831413
rno-miR-27b-3p	-0.0803073	0.945856	15.3182	40854.6	0.470693	0.492669	0.831413
rno-miR-674-5p	0.0924785	1.0662	7.2814	155.568	0.469871	0.493047	0.831413
rno-miR-342-5p	0.105287	1.07571	6.04916	66.2184	0.469238	0.493338	0.831413
rno-miR-1843a-5p	-0.0845643	0.943069	7.35996	164.274	0.468097	0.493864	0.831413
rno-miR-93-5p	-0.0848404	0.942889	8.75837	433.044	0.458563	0.498296	0.835044
rno-miR-758-3p	-0.0712799	0.951793	6.67275	102.023	0.449404	0.502618	0.838459
rno-miR-136-5p	-0.0801582	0.945954	8.88579	473.032	0.44014	0.507055	0.842033
rno-miR-125b-5p	-0.113775	0.924167	4.37329	20.7248	0.419527	0.517173	0.845584
rno-miR-6329	0.078119	1.05564	5.95971	62.2376	0.416914	0.518481	0.845584
rno-miR-483-5p	0.1989	1.14782	3.5334	11.5787	0.413486	0.520206	0.845584
rno-miR-874-3p	0.0818136	1.05835	6.26503	76.9065	0.4046	0.524723	0.845584
rno-miR-15b-5p	0.106184	1.07638	5.77011	54.5729	0.403515	0.525279	0.845584
rno-miR-760-3p	0.107134	1.07709	4.48228	22.3511	0.398557	0.527835	0.845584
rno-miR-98-5p	-0.0527133	0.964121	10.0467	1057.67	0.397916	0.528168	0.845584
rno-miR-27b-5p	0.0624016	1.0442	6.91762	120.896	0.395381	0.529484	0.845584
rno-let-7g-3p	-0.166255	0.891153	2.43748	5.41694	0.393725	0.530348	0.845584
rno-miR-99a-5p	-0.0926596	0.937792	17.7116	214650	0.386716	0.534031	0.845584
rno-miR-3559-3p	-0.0823553	0.944514	6.79331	110.915	0.385758	0.534538	0.845584
rno-miR-20a-5p	-0.0903658	0.939285	8.04209	263.578	0.367112	0.544582	0.852001
rno-miR-668	-0.123065	0.918235	3.72013	13.1787	0.365383	0.545532	0.852001
rno-miR-543-5p	0.153537	1.11229	3.17177	9.01155	0.361897	0.547455	0.852001
rno-miR-216b-5p	-0.0852452	0.942624	6.91946	121.05	0.350636	0.553753	0.852001
rno-miR-331-5p	-0.155267	0.897966	2.13486	4.39195	0.349923	0.554157	0.852001
rno-miR-3585-3p	-0.186433	0.878776	1.70828	3.26771	0.347272	0.555661	0.852001
rno-miR-100-5p	-0.0724072	0.95105	15.5887	49278.8	0.341951	0.558705	0.852001
rno-miR-218a-5p	-0.127314	0.915534	3.20172	9.20054	0.338821	0.560511	0.852001
rno-miR-138-1-3p	-0.0686262	0.953546	7.08984	136.224	0.337043	0.561541	0.852001
rno-miR-34b-5p	-0.178388	0.88369	1.79729	3.47567	0.33658	0.56181	0.852001
rno-miR-34a-5p	-0.0676856	0.954167	9.56118	755.441	0.322723	0.569976	0.860828
rno-miR-133b-3p	0.0838075	1.05981	5.28685	39.039	0.303506	0.581693	0.869549
rno-miR-147	0.182668	1.13498	2.16469	4.4837	0.302572	0.582275	0.869549
rno-miR-337-3p	0.140761	1.10249	2.44373	5.44047	0.295247	0.586878	0.869549
rno-miR-212-5p	-0.0733692	0.950416	5.31622	39.842	0.29463	0.587269	0.869549
rno-miR-92b-3p	0.0556068	1.0393	9.67049	814.909	0.294113	0.587597	0.869549
rno-miR-200c-3p	0.124446	1.09009	4.24578	18.9718	0.285486	0.593128	0.871113
rno-miR-7a-2-3p	0.156923	1.11491	2.38367	5.21863	0.285064	0.593401	0.871113
rno-miR-22-5p	0.0608166	1.04306	9.11928	556.132	0.275346	0.599768	0.871512
rno-miR-702-3p	-0.0791273	0.94663	5.14389	35.356	0.268616	0.604262	0.871512
rno-miR-99b-3p	0.0895384	1.06403	8.03111	261.581	0.266525	0.605673	0.871512
rno-miR-205	-0.0689733	0.953316	6.08818	68.0339	0.265711	0.606223	0.871512
rno-miR-192-5p	-0.0675493	0.954258	8.75492	432.011	0.265267	0.606525	0.871512
rno-miR-541-3p	-0.142891	0.905703	2.75164	6.73481	0.261942	0.608789	0.871512
rno-miR-106b-5p	-0.0537735	0.963413	5.72957	53.0606	0.257707	0.6117	0.871512
rno-miR-673-5p	-0.120574	0.919822	3.09347	8.53547	0.253697	0.614484	0.871512
rno-miR-128-1-5p	0.162365	1.11912	1.60607	3.04421	0.249901	0.617145	0.871512
rno-miR-142-5p	0.160139	1.1174	7.12977	140.047	0.24951	0.61742	0.871512
rno-miR-140-3p	-0.052244	0.964435	11.5349	2967.31	0.244876	0.620706	0.872794
rno-miR-23b-3p	-0.0358267	0.975473	11.6173	3141.57	0.224478	0.635649	0.881183
rno-miR-384-3p	0.0631157	1.04472	8.04643	264.373	0.221822	0.637655	0.881183
rno-miR-879-5p	0.133685	1.09709	2.41769	5.34313	0.21614	0.641997	0.881183
rno-miR-298-5p	-0.138419	0.908514	1.90288	3.73959	0.21231	0.644963	0.881183
rno-miR-132-5p	0.0561484	1.03969	7.15341	142.361	0.211865	0.64531	0.881183
rno-miR-132-3p	-0.0645496	0.956244	5.21072	37.0326	0.211384	0.645685	0.881183
rno-miR-300-5p	-0.106128	0.929079	3.47465	11.1167	0.210551	0.646336	0.881183
rno-miR-411-3p	-0.0516618	0.964824	9.45003	699.429	0.208024	0.648321	0.881183
rno-miR-96-5p	0.0405826	1.02853	12.0804	4330.89	0.206204	0.649759	0.881183
rno-miR-449a-5p	0.140333	1.10216	2.47906	5.57534	0.202096	0.653034	0.881183
rno-miR-330-5p	0.0516451	1.03645	7.1491	141.937	0.202034	0.653084	0.881183
rno-miR-138-5p	0.0454923	1.03204	9.85207	924.208	0.19497	0.658812	0.881793
rno-miR-1843b-5p	0.0840839	1.06001	3.907	15.0012	0.191688	0.661515	0.881793
rno-miR-181c-3p	-0.0734742	0.950347	4.77654	27.4083	0.189986	0.662928	0.881793
rno-miR-92a-1-5p	-0.125527	0.916669	1.89838	3.72795	0.189724	0.663147	0.881793
rno-let-7c-5p	0.0353404	1.0248	11.3432	2598.04	0.17825	0.672882	0.889848
rno-let-7e-3p	-0.0668138	0.954744	5.00957	32.2129	0.176897	0.674054	0.889848
rno-miR-362-3p	0.0915388	1.06551	4.22789	18.7379	0.167485	0.682357	0.897581
rno-miR-496-5p	0.111477	1.08033	2.28604	4.87715	0.148917	0.699573	0.91694
rno-miR-425-3p	-0.0644021	0.956342	4.75816	27.0614	0.142799	0.705514	0.921436
rno-miR-145-3p	-0.0496045	0.966201	8.83104	455.415	0.138465	0.709812	0.923762
rno-miR-582-5p	-0.104308	0.930251	2.11532	4.33287	0.129617	0.71883	0.932192
rno-let-7f-5p	-0.0563924	0.961666	5.39121	41.9678	0.126717	0.721861	0.932827
rno-miR-494-3p	0.0378457	1.02658	6.59791	96.8652	0.120127	0.728897	0.937147
rno-miR-211-5p	-0.0478466	0.967379	7.42356	171.678	0.118827	0.730311	0.937147
rno-miR-29a-5p	-0.0813366	0.945182	2.56696	5.92558	0.109545	0.740663	0.942657
rno-miR-511-3p	0.106246	1.07642	1.48896	2.80687	0.101863	0.749606	0.942657
rno-miR-1843b-3p	-0.0585829	0.960207	3.6076	12.1898	0.0995451	0.752376	0.942657
rno-miR-140-5p	-0.0327398	0.977562	9.54948	749.343	0.0977844	0.754505	0.942657
rno-miR-485-3p	-0.0359801	0.975369	9.13083	560.601	0.0974011	0.754971	0.942657
rno-miR-1188-5p	0.0626642	1.04439	4.34427	20.3122	0.0943061	0.758773	0.942657
rno-miR-223-3p	0.0526948	1.0372	7.20891	147.944	0.0912014	0.762655	0.942657
rno-miR-30c-5p	0.0628939	1.04456	3.81841	14.1077	0.0908884	0.763051	0.942657
rno-miR-15b-3p	-0.0831273	0.944009	4.04469	16.5033	0.0904542	0.763601	0.942657
rno-miR-129-5p	0.073627	1.05236	3.05574	8.31513	0.089655	0.764616	0.942657
rno-miR-326-3p	0.0373356	1.02622	7.15305	142.325	0.0884643	0.766139	0.942657
rno-miR-410-3p	0.0806183	1.05747	2.25923	4.78737	0.0873559	0.767566	0.942657
rno-miR-134-5p	-0.0371069	0.974607	9.03743	525.457	0.0859632	0.769373	0.942657
rno-miR-674-3p	0.0321458	1.02253	9.87198	937.048	0.0850519	0.770564	0.942657
rno-miR-96-3p	-0.0717169	0.951505	3.50912	11.3854	0.0821719	0.774375	0.943282
rno-miR-143-3p	-0.0425818	0.970916	15.6018	49727.4	0.0798624	0.777484	0.943282
rno-miR-664-2-5p	-0.0312613	0.978564	6.03597	65.6159	0.0789059	0.778786	0.943282
rno-miR-342-3p	-0.0376878	0.974215	7.73565	213.138	0.0710535	0.789809	0.953463
rno-miR-181b-5p	0.0554952	1.03922	4.08991	17.0289	0.0692803	0.792388	0.953463
rno-miR-412-3p	-0.0740146	0.949991	2.08347	4.23826	0.0668142	0.796033	0.954719
rno-miR-346	-0.0357825	0.975503	4.84079	28.6565	0.0599375	0.806595	0.964235
rno-miR-500-3p	-0.0387495	0.973498	4.86161	29.073	0.0572045	0.81097	0.964626
rno-miR-17-1-3p	-0.0672065	0.954484	2.38102	5.20903	0.0543926	0.815589	0.964626
rno-miR-329-3p	-0.0305874	0.979022	8.51804	366.593	0.0518556	0.819865	0.964626
rno-miR-671	-0.0327001	0.977589	5.21118	37.0443	0.0495544	0.82384	0.964626
rno-miR-152-3p	0.0316509	1.02218	9.9292	974.96	0.0493032	0.82428	0.964626
rno-miR-181a-2-3p	-0.0400516	0.97262	4.31317	19.8789	0.0480753	0.826447	0.964626
rno-miR-331-3p	0.0366975	1.02576	4.72808	26.503	0.0457868	0.830564	0.964626
rno-miR-320-3p	-0.016283	0.988777	11.0517	2122.77	0.0437746	0.834274	0.964626
rno-miR-28-5p	0.0288786	1.02022	7.58402	191.875	0.0436469	0.834512	0.964626
rno-miR-497-5p	-0.0248391	0.98293	7.36976	165.393	0.0429878	0.835748	0.964626
rno-miR-214-3p	-0.0333726	0.977133	7.75005	215.276	0.0429422	0.835834	0.964626
rno-let-7f-1-3p	0.0459414	1.03236	3.11444	8.66044	0.0394759	0.842509	0.964739
rno-miR-3102	-0.0403617	0.972411	3.54801	11.6966	0.0388944	0.843658	0.964739
rno-miR-150-3p	-0.0714514	0.95168	4.07174	16.8157	0.0388138	0.843818	0.964739
rno-miR-379-5p	0.0199717	1.01394	12.1713	4612.36	0.0328123	0.856256	0.966397
rno-miR-30c-1-3p	-0.0358242	0.975474	3.57326	11.9031	0.0324392	0.857067	0.966397
rno-miR-7a-1-3p	-0.0387278	0.973513	3.62071	12.301	0.0275379	0.8682	0.966397
rno-miR-1224	-0.0329831	0.977397	4.3207	19.983	0.0266525	0.870317	0.966397
rno-miR-1306-5p	-0.0288082	0.98023	4.04174	16.4697	0.0260305	0.871826	0.966397
rno-miR-34b-3p	0.029856	1.02091	3.62124	12.3055	0.0240381	0.876788	0.966397
rno-miR-24-2-5p	-0.012101	0.991647	11.4811	2858.62	0.0233095	0.878655	0.966397
rno-miR-154-5p	-0.0166475	0.988527	6.58092	95.7317	0.0230589	0.879304	0.966397
rno-miR-423-5p	0.0157882	1.011	9.40941	680.009	0.0220832	0.881866	0.966397
rno-miR-154-3p	0.0369811	1.02596	2.32617	5.01474	0.0212899	0.883992	0.966397
rno-miR-339-3p	0.0169139	1.01179	6.50765	90.9906	0.0199644	0.887636	0.966397
rno-miR-136-3p	0.0182079	1.0127	7.96518	249.895	0.0175003	0.894756	0.966397
rno-miR-325-5p	0.0182131	1.0127	7.49045	179.825	0.0170119	0.896227	0.966397
rno-miR-487b-3p	-0.016681	0.988504	7.24037	151.206	0.0170059	0.896245	0.966397
rno-miR-485-5p	0.0138671	1.00966	11.4108	2722.57	0.0168921	0.896591	0.966397
rno-miR-3120	-0.0381317	0.973915	1.78477	3.44563	0.0163067	0.898388	0.966397
rno-miR-376b-3p	0.0151776	1.01058	5.46433	44.1495	0.0148571	0.902986	0.966397
rno-miR-540-3p	-0.0135363	0.990661	6.13609	70.3309	0.014781	0.903234	0.966397
rno-miR-421-5p	0.0345143	1.02421	2.25613	4.77709	0.0147088	0.903469	0.966397
rno-miR-872-3p	0.0130874	1.00911	6.08765	68.0088	0.0134438	0.907694	0.966397
rno-miR-532-3p	0.0113665	1.00791	6.47566	88.9955	0.0124843	0.911035	0.966397
rno-miR-33-3p	-0.0325047	0.977721	2.12341	4.35723	0.0122815	0.911758	0.966397
rno-miR-185-3p	0.0157193	1.01096	5.44993	43.7111	0.0120214	0.912693	0.966397
rno-miR-551b-3p	-0.0355664	0.975649	1.6809	3.20629	0.0111078	0.916063	0.966397
rno-miR-184	-0.0442805	0.969773	3.63806	12.4499	0.0109265	0.916749	0.966397
rno-miR-92a-3p	0.00959797	1.00667	10.5424	1491.31	0.0106788	0.917695	0.966397
rno-miR-181b-1-3p	-0.0308144	0.978868	1.75959	3.38601	0.00875232	0.925464	0.966397
rno-miR-212-3p	0.0239259	1.01672	2.34032	5.06414	0.00830351	0.927394	0.966397
rno-miR-1193-3p	-0.0127761	0.991183	5.08741	33.9988	0.00815965	0.928024	0.966397
rno-miR-138-2-3p	0.0128504	1.00895	5.20166	36.8006	0.0080165	0.928657	0.966397
rno-let-7a-2-3p	-0.0180175	0.987589	3.19014	9.12701	0.00704808	0.933094	0.966397
rno-miR-30c-2-3p	0.0105758	1.00736	8.96876	501.033	0.00688809	0.933856	0.966397
rno-miR-155-5p	0.018342	1.01279	5.69589	51.8361	0.00646145	0.935933	0.966397
rno-miR-450a-5p	-0.0108451	0.992511	9.02308	520.257	0.00626258	0.936924	0.966397
rno-miR-667-3p	-0.00878652	0.993928	6.83145	113.886	0.00616196	0.937432	0.966397
rno-miR-10b-5p	0.00778928	1.00541	15.977	64501.3	0.00340728	0.953452	0.970597
rno-miR-380-3p	0.00698714	1.00485	6.78234	110.075	0.00339672	0.953525	0.970597
rno-miR-186-5p	0.00655134	1.00455	9.26849	616.729	0.00321023	0.954817	0.970597
rno-miR-193a-3p	0.016424	1.01145	1.81256	3.51264	0.00291009	0.956979	0.970597
rno-miR-1306-3p	0.0127623	1.00889	3.3052	9.88471	0.002881	0.957194	0.970597
rno-miR-23a-3p	0.0040809	1.00283	12.2567	4893.62	0.00285687	0.957374	0.970597
rno-miR-99b-5p	-0.00388478	0.997311	13.5752	12204.9	0.00148411	0.96927	0.978792
rno-miR-377-3p	0.0112994	1.00786	1.71682	3.28712	0.00134076	0.970791	0.978792
rno-miR-770-3p	-0.00392068	0.997286	8.08375	271.301	0.000642077	0.979784	0.985153
rno-miR-3064-5p	0.00446208	1.0031	3.21107	9.26036	0.000442248	0.983222	0.985908
rno-miR-199a-3p	0.00249279	1.00173	5.39828	42.1738	0.000259013	0.98716	0.98716

## Sheet: bPYX+NT3 vs naive
miRNA	log2FC	FC	log2CPM	CPM	LR	PValue	FDR
rno-miR-137-3p	0.707798	1.63331	8.38827	335.059	14.8027	0.000119364	0.0432097
rno-miR-193a-3p	1.76323	3.39458	2.92524	7.59602	12.2128	0.000474632	0.0859085
rno-miR-384-5p	0.483199	1.39784	9.06354	535.054	10.2632	0.00135713	0.153664
rno-miR-99a-3p	0.615121	1.53169	5.53313	46.3062	9.8504	0.00169794	0.153664
rno-miR-770-5p	0.587055	1.50218	4.84812	28.8026	9.01611	0.00267611	0.169903
rno-miR-496-3p	0.464385	1.37973	5.14811	35.4598	8.69778	0.00318598	0.169903
rno-miR-379-3p	0.511183	1.42522	5.47684	44.5342	8.2035	0.00418096	0.169903
rno-miR-99a-5p	-0.227867	0.853896	17.6455	205036	8.17305	0.00425174	0.169903
rno-miR-301a-5p	-0.397545	0.759149	4.43322	21.6038	8.05915	0.00452743	0.169903
rno-miR-361-3p	-0.319725	0.801223	9.26693	616.062	7.99393	0.00469345	0.169903
rno-miR-26b-5p	0.37435	1.29625	12.1999	4704.66	7.25984	0.00705135	0.191731
rno-miR-152-5p	-0.395322	0.76032	5.27583	38.7422	7.24159	0.0071234	0.191731
rno-miR-374-5p	0.374485	1.29638	8.20142	294.357	7.21946	0.00721174	0.191731
rno-miR-455-5p	-0.390316	0.762962	8.74895	430.226	7.16958	0.00741502	0.191731
rno-miR-1b	0.326348	1.25384	13.2527	9759.92	6.99296	0.00818309	0.193335
rno-miR-324-3p	0.631927	1.54963	2.82073	7.0652	6.91152	0.00856421	0.193335
rno-miR-182	0.223665	1.1677	14.5946	24741.2	6.80717	0.00907926	0.193335
rno-miR-370-3p	-0.373844	0.771723	10.7332	1702.16	6.67087	0.00980011	0.197091
rno-miR-195-3p	-0.33782	0.791236	8.75901	433.237	6.55839	0.0104391	0.198077
rno-let-7i-3p	0.45619	1.37191	6.94679	123.365	6.40579	0.0113749	0.198077
rno-miR-181c-5p	0.497872	1.41213	6.98835	126.971	6.38782	0.0114906	0.198077
rno-let-7i-5p	-0.160443	0.89475	15.3359	41359.4	5.95527	0.0146734	0.241444
rno-miR-22-3p	0.360555	1.28392	14.8691	29925.5	5.82295	0.0158184	0.248968
rno-miR-676	-0.333761	0.793465	10.2807	1243.98	5.67352	0.0172229	0.259779
rno-miR-363-5p	-0.631944	0.645306	2.37327	5.18115	5.56857	0.0182857	0.264777
rno-miR-29a-5p	0.546259	1.46029	2.91774	7.55662	5.37222	0.02046	0.284866
rno-miR-138-5p	0.368166	1.29071	10.0441	1055.82	5.29513	0.0213852	0.28672
rno-miR-376c-3p	0.361945	1.28516	5.16617	35.9065	5.13849	0.023401	0.295135
rno-miR-133b-3p	0.319897	1.24824	5.42804	43.0529	5.12061	0.0236434	0.295135
rno-miR-183-3p	0.326471	1.25394	5.04739	33.0685	4.90266	0.0268154	0.323572
rno-miR-139-5p	-0.303422	0.810328	10.8033	1786.97	4.75076	0.0292854	0.335358
rno-miR-337-3p	0.641799	1.56027	2.73852	6.67385	4.72848	0.0296671	0.335358
rno-miR-195-5p	0.323602	1.25145	8.74698	429.639	4.60086	0.0319558	0.335358
rno-miR-582-5p	0.567923	1.48239	2.48552	5.60036	4.57841	0.0323773	0.335358
rno-miR-380-3p	0.276456	1.21122	6.93956	122.748	4.42751	0.0353641	0.335358
rno-miR-125a-5p	0.219639	1.16444	13.4738	11376.6	4.39037	0.0361424	0.335358
rno-miR-493-3p	-0.361617	0.778292	9.66083	809.469	4.37035	0.0365695	0.335358
rno-miR-25-5p	0.408487	1.32729	4.47671	22.265	4.35232	0.0369585	0.335358
rno-miR-326-3p	0.3262	1.25371	7.32531	160.375	4.31679	0.037738	0.335358
rno-miR-879-5p	0.543243	1.45724	2.65543	6.30033	4.19175	0.0406212	0.335358
rno-miR-205	0.445894	1.36216	6.38895	83.8039	4.1901	0.0406606	0.335358
rno-miR-219a-1-3p	-0.399504	0.758119	4.86106	29.062	4.17107	0.0411199	0.335358
rno-miR-20b-3p	-0.312813	0.80507	5.52764	46.1303	4.12861	0.042164	0.335358
rno-miR-16-5p	0.335122	1.26148	10.4692	1417.59	4.12305	0.0423026	0.335358
rno-miR-328a-3p	0.304645	1.23511	12.1878	4665.32	4.11355	0.042541	0.335358
rno-miR-32-3p	-0.37806	0.769472	4.10239	17.1768	4.11063	0.0426145	0.335358
rno-miR-30a-5p	-0.202392	0.869108	14.3309	20607.8	4.0639	0.0438093	0.337425
rno-miR-3068-5p	0.27145	1.20702	6.57651	95.4395	3.93558	0.0472747	0.35653
rno-miR-410-3p	0.567548	1.482	2.53555	5.79797	3.7716	0.0521297	0.385122
rno-miR-125b-1-3p	-0.216272	0.860787	8.34349	324.818	3.7207	0.0537418	0.389091
rno-miR-144-5p	0.682685	1.60512	3.52244	11.4911	3.65302	0.0559676	0.39726
rno-miR-30d-5p	-0.164951	0.891959	14.4047	21690.1	3.50158	0.0613104	0.424049
rno-let-7g-3p	0.46059	1.3761	2.78108	6.87368	3.45598	0.0630234	0.424049
rno-miR-146a-3p	0.735668	1.66517	1.76398	3.39634	3.44989	0.063256	0.424049
rno-miR-147	0.725127	1.65305	2.48211	5.58714	3.37471	0.0662041	0.435743
rno-miR-30e-3p	0.200287	1.14893	8.37421	331.809	3.33507	0.0678176	0.438392
rno-miR-204-5p	-0.26047	0.834816	13.0333	8383.52	3.28991	0.069707	0.442701
rno-miR-433-3p	0.216729	1.1621	10.7613	1735.75	3.06893	0.0798018	0.479162
rno-miR-361-5p	0.225883	1.16949	7.44987	174.837	3.05781	0.0803501	0.479162
rno-miR-362-3p	0.356065	1.27993	4.38642	20.9143	3.02068	0.0822092	0.479162
rno-miR-330-5p	0.218638	1.16363	7.24843	152.053	3.01253	0.0826234	0.479162
rno-miR-146b-5p	-0.229473	0.852947	13.0466	8460.75	2.9828	0.0841534	0.479162
rno-let-7a-5p	-0.239978	0.846758	5.21038	37.0237	2.97347	0.0846401	0.479162
rno-miR-93-3p	0.429261	1.34654	3.05098	8.28777	2.94749	0.0860108	0.479162
rno-miR-146b-3p	-0.334951	0.792811	3.64408	12.502	2.94699	0.0860374	0.479162
rno-miR-101b-3p	0.208059	1.15513	10.051	1060.88	2.81508	0.093382	0.500965
rno-miR-369-3p	0.271906	1.2074	6.75875	108.29	2.8017	0.0941642	0.500965
rno-miR-128-3p	-0.222362	0.857161	13.0012	8198.94	2.76607	0.0962825	0.500965
rno-miR-6331	0.216949	1.16227	7.18175	145.185	2.74228	0.0977255	0.500965
rno-miR-221-3p	0.254603	1.19301	8.92907	487.436	2.7345	0.0982019	0.500965
rno-miR-425-5p	-0.223105	0.85672	8.42902	344.659	2.70326	0.100143	0.500965
rno-miR-24-2-5p	-0.233809	0.850387	11.3693	2645.37	2.69012	0.100972	0.500965
rno-miR-874-3p	-0.23651	0.848796	6.09925	68.5581	2.68931	0.101023	0.500965
rno-miR-6315	-0.528419	0.693314	1.69046	3.2276	2.64349	0.103975	0.504704
rno-miR-499-5p	-0.226017	0.854992	9.51467	731.479	2.63449	0.104566	0.504704
rno-miR-672-5p	0.204778	1.15251	6.06049	66.7406	2.61105	0.106121	0.505473
rno-miR-216a-5p	0.392518	1.31268	2.66521	6.3432	2.57689	0.108435	0.509784
rno-miR-592	0.272347	1.20777	5.28042	38.8655	2.54964	0.11032	0.511996
rno-miR-192-5p	-0.178824	0.883423	8.70242	416.572	2.43808	0.118421	0.542638
rno-miR-381-3p	-0.189648	0.87682	10.9131	1928.26	2.41818	0.119934	0.542701
rno-miR-450a-5p	-0.212095	0.863283	8.92249	485.217	2.3959	0.121654	0.543686
rno-miR-181b-1-3p	0.496538	1.41082	2.04839	4.13643	2.34204	0.125925	0.547842
rno-miR-325-3p	0.186862	1.13829	6.64648	100.182	2.34139	0.125977	0.547842
rno-miR-101a-3p	0.194315	1.14418	10.5892	1540.56	2.30969	0.12857	0.547842
rno-miR-873-3p	0.376419	1.29812	3.03863	8.21708	2.26391	0.13242	0.547842
rno-miR-652-3p	0.179032	1.13212	10.2915	1253.27	2.26128	0.132645	0.547842
rno-miR-222-3p	0.174617	1.12866	8.4546	350.824	2.24176	0.134328	0.547842
rno-let-7g-5p	-0.112524	0.924969	14.4905	23019	2.23364	0.135036	0.547842
rno-miR-148b-5p	-0.236254	0.848947	4.78455	27.5609	2.22217	0.136042	0.547842
rno-miR-376b-3p	0.187025	1.13841	5.56405	47.3092	2.20974	0.137142	0.547842
rno-miR-34a-5p	0.232211	1.17463	9.73363	851.36	2.20328	0.137717	0.547842
rno-miR-324-5p	0.191804	1.14219	5.93489	61.1757	2.12557	0.144859	0.569987
rno-miR-384-3p	0.149475	1.10917	8.1	274.373	2.10391	0.146923	0.571895
rno-miR-667-5p	-0.197866	0.871839	6.8338	114.072	2.06313	0.1509	0.581127
rno-miR-218a-5p	-0.310346	0.806449	3.12238	8.70821	2.03545	0.153668	0.58272
rno-miR-27a-5p	0.187645	1.1389	7.15454	142.473	2.01498	0.155754	0.58272
rno-miR-708-5p	0.432438	1.34951	2.58873	6.01571	2.01119	0.156143	0.58272
rno-miR-451-5p	0.486388	1.40093	8.66965	407.217	1.97139	0.160301	0.59213
rno-let-7c-1-3p	0.180081	1.13295	5.95788	62.1584	1.94551	0.163071	0.596281
rno-miR-223-5p	-0.309174	0.807104	4.81601	28.1685	1.90728	0.167266	0.605502
rno-miR-126a-3p	-0.127895	0.915166	14.5983	24804.4	1.87645	0.170738	0.607923
rno-miR-34c-5p	-0.156623	0.897123	7.33076	160.982	1.87159	0.171293	0.607923
rno-miR-382-5p	0.16577	1.12176	10.3328	1289.72	1.8116	0.178317	0.626706
rno-miR-673-3p	-0.220331	0.858368	3.99623	15.9583	1.73216	0.188135	0.652882
rno-miR-148a-5p	-0.19622	0.872835	7.15102	142.125	1.70973	0.191021	0.652882
rno-miR-132-3p	0.193691	1.14369	5.35832	41.0219	1.68758	0.19392	0.652882
rno-miR-217-5p	-0.152772	0.89952	8.54085	372.437	1.67695	0.195331	0.652882
rno-miR-103-3p	-0.197286	0.87219	6.98966	127.086	1.62748	0.202052	0.652882
rno-miR-199a-5p	-0.173364	0.886773	10.591	1542.43	1.61398	0.203933	0.652882
rno-miR-421-3p	0.157268	1.11517	6.12343	69.7168	1.5979	0.206201	0.652882
rno-miR-144-3p	0.536213	1.45016	3.63839	12.4527	1.59056	0.207247	0.652882
rno-miR-873-5p	0.233636	1.17579	3.97947	15.7739	1.58001	0.208759	0.652882
rno-miR-1298	-0.237922	0.847966	5.84917	57.6467	1.55314	0.212672	0.652882
rno-miR-100-3p	-0.282291	0.822284	2.9954	7.97455	1.55279	0.212724	0.652882
rno-miR-20b-5p	-0.185742	0.879197	6.75578	108.067	1.54825	0.213394	0.652882
rno-miR-106b-5p	0.18334	1.13551	5.86609	58.3269	1.52715	0.216541	0.652882
rno-miR-146a-5p	0.168607	1.12397	11.0646	2141.78	1.51489	0.218395	0.652882
rno-miR-181d-5p	-0.125088	0.916948	8.28645	312.227	1.51088	0.219005	0.652882
rno-miR-664-2-5p	0.163141	1.11972	6.14734	70.8817	1.49109	0.222048	0.652882
rno-miR-152-3p	-0.142325	0.906058	9.84117	917.25	1.48505	0.222986	0.652882
rno-miR-22-5p	-0.178088	0.883874	8.99552	510.413	1.47199	0.225032	0.652882
rno-miR-15b-5p	0.204425	1.15223	5.83223	56.9739	1.45585	0.227592	0.652882
rno-miR-181c-3p	-0.177038	0.884517	4.73043	26.5461	1.44167	0.229869	0.652882
rno-miR-132-5p	-0.209174	0.865033	7.01576	129.406	1.42802	0.232087	0.652882
rno-miR-346	-0.178827	0.883421	4.77157	27.314	1.42713	0.232234	0.652882
rno-miR-216a-3p	-0.235643	0.849306	4.24518	18.9638	1.41835	0.233675	0.652882
rno-miR-500-3p	0.195858	1.14541	4.99785	31.9523	1.39715	0.237202	0.652882
rno-miR-125b-5p	-0.181695	0.881667	4.34384	20.3061	1.39711	0.237209	0.652882
rno-miR-154-3p	0.353059	1.27727	2.50229	5.66584	1.39566	0.237452	0.652882
rno-miR-7a-5p	-0.189875	0.876681	5.11587	34.676	1.38677	0.238951	0.652882
rno-miR-495	-0.174838	0.885867	10.103	1099.75	1.3821	0.239744	0.652882
rno-miR-136-3p	0.144756	1.10554	8.04139	263.45	1.3817	0.239812	0.652882
rno-miR-187-3p	0.15766	1.11548	6.20209	73.6233	1.37275	0.24134	0.652882
rno-miR-127-3p	0.109053	1.07852	13.3957	10777.2	1.3708	0.241674	0.652882
rno-miR-487b-3p	0.133291	1.09679	7.32736	160.604	1.34281	0.246539	0.65768
rno-miR-344b-1-3p	-0.175372	0.885539	4.23365	18.8129	1.33972	0.247084	0.65768
rno-miR-363-3p	-0.141889	0.906332	10.0114	1032.14	1.31686	0.251157	0.659923
rno-miR-541-5p	-0.155424	0.897869	10.9163	1932.52	1.29554	0.255029	0.659923
rno-miR-150-3p	-0.340624	0.7897	3.95207	15.4772	1.29469	0.255185	0.659923
rno-let-7e-3p	-0.153518	0.899056	4.97191	31.3831	1.29095	0.255873	0.659923
rno-miR-323-3p	0.15168	1.11086	9.90566	959.18	1.28462	0.257042	0.659923
rno-miR-551b-3p	0.34376	1.26906	1.88391	3.69073	1.26616	0.260489	0.660256
rno-miR-221-5p	-0.147187	0.90301	5.91475	60.3278	1.24692	0.264141	0.660256
rno-miR-490-5p	0.237403	1.17887	3.12775	8.74073	1.24426	0.264651	0.660256
rno-miR-652-5p	0.411567	1.33013	1.51658	2.86113	1.24211	0.265064	0.660256
rno-miR-28-3p	0.138753	1.10095	8.54053	372.353	1.23575	0.266291	0.660256
rno-miR-193b-5p	-0.307821	0.807861	2.53868	5.81057	1.22293	0.268786	0.661908
rno-miR-3559-3p	-0.15692	0.896938	6.76164	108.507	1.19833	0.273655	0.669346
rno-miR-1843b-5p	0.182432	1.1348	3.96883	15.6581	1.13313	0.287109	0.697539
rno-miR-138-2-3p	0.140585	1.10235	5.2781	38.803	1.118	0.290349	0.697568
rno-miR-186-5p	-0.129932	0.913875	9.19998	588.127	1.10106	0.294034	0.697568
rno-miR-30a-3p	0.128864	1.09343	9.27572	619.824	1.10071	0.294111	0.697568
rno-miR-10a-5p	0.0851944	1.06083	17.32	163623	1.08524	0.297527	0.697568
rno-let-7d-5p	-0.237969	0.847938	4.3936	21.0187	1.08489	0.297605	0.697568
rno-miR-296-3p	-0.377627	0.769703	1.58438	2.99879	1.08007	0.298682	0.697568
rno-miR-211-5p	-0.153185	0.899263	7.37065	165.496	1.07087	0.30075	0.697894
rno-miR-329-3p	0.121279	1.0877	8.60565	389.546	1.03497	0.308993	0.710803
rno-miR-96-3p	-0.24597	0.843249	3.43278	10.7987	1.02965	0.31024	0.710803
rno-miR-673-5p	-0.244683	0.844002	3.0423	8.23802	1.01071	0.314734	0.713249
rno-miR-532-3p	0.125047	1.09054	6.54338	93.2722	1.00856	0.315248	0.713249
rno-miR-32-5p	0.162806	1.11946	6.13414	70.2363	0.983404	0.32136	0.722561
rno-miR-345-3p	0.173924	1.12812	3.82	14.1233	0.958483	0.327569	0.731976
rno-miR-1224	-0.186683	0.878623	4.24723	18.9908	0.935435	0.333455	0.740556
rno-miR-92a-3p	0.147614	1.10774	10.6258	1580.05	0.918301	0.337921	0.743431
rno-miR-223-3p	0.212709	1.15886	7.30809	158.472	0.914752	0.338857	0.743431
rno-miR-23a-3p	0.130303	1.09452	12.3326	5158.01	0.883708	0.347188	0.755705
rno-miR-93-5p	0.111873	1.08063	8.87014	467.927	0.862481	0.353045	0.755705
rno-miR-100-5p	-0.0789931	0.946718	15.5899	49319.5	0.855926	0.354881	0.755705
rno-miR-543-3p	-0.122941	0.918314	10.4094	1359.98	0.844422	0.358135	0.755705
rno-miR-665	0.217262	1.16253	3.30092	9.85545	0.842879	0.358575	0.755705
rno-miR-148a-3p	0.118046	1.08526	12.3594	5254.77	0.83884	0.359729	0.755705
rno-miR-136-5p	-0.11989	0.920258	8.86891	467.528	0.835851	0.360586	0.755705
rno-miR-1249	-0.13946	0.907859	7.98909	254.071	0.830687	0.362074	0.755705
rno-miR-410-5p	0.20442	1.15222	3.07838	8.44663	0.822994	0.364306	0.755705
rno-miR-23b-5p	0.133211	1.09673	4.50124	22.6469	0.819499	0.365327	0.755705
rno-miR-667-3p	0.102198	1.07341	6.89719	119.196	0.807181	0.368955	0.758874
rno-miR-532-5p	-0.107231	0.928369	11.1241	2231.94	0.786684	0.375105	0.761837
rno-miR-377-5p	-0.154484	0.898453	3.89852	14.9132	0.782128	0.376491	0.761837
rno-miR-27a-3p	-0.106995	0.92852	11.1751	2312.32	0.777458	0.37792	0.761837
rno-miR-298-5p	-0.316722	0.802892	1.83928	3.57831	0.774547	0.378814	0.761837
rno-miR-1188-5p	0.142351	1.1037	4.3923	20.9998	0.739746	0.389742	0.779484
rno-miR-1839-3p	-0.177612	0.884165	3.00397	8.02202	0.732439	0.392094	0.779879
rno-miR-421-5p	-0.269572	0.829566	2.12354	4.3576	0.718382	0.396675	0.78468
rno-miR-154-5p	0.118646	1.08572	6.66035	101.15	0.707805	0.400173	0.787298
rno-miR-3585-3p	-0.293947	0.815668	1.67817	3.20023	0.683618	0.408344	0.799029
rno-miR-142-3p	0.277051	1.21172	4.95543	31.0266	0.670488	0.412881	0.803565
rno-miR-412-5p	-0.118195	0.92134	6.69054	103.289	0.656849	0.417675	0.80702
rno-miR-674-3p	-0.119932	0.920231	9.79468	888.162	0.652794	0.419115	0.80702
rno-miR-188-5p	0.197184	1.14646	2.61949	6.14532	0.634245	0.425803	0.807163
rno-miR-3072	-0.175571	0.885417	3.28567	9.75181	0.631659	0.426748	0.807163
rno-miR-206-3p	0.283436	1.21709	6.70139	104.069	0.628265	0.427992	0.807163
rno-miR-130b-5p	-0.287277	0.819447	2.54889	5.85182	0.62405	0.429546	0.807163
rno-miR-155-5p	0.233959	1.17606	5.82772	56.7962	0.615897	0.432576	0.807163
rno-miR-184	0.231844	1.17433	3.78401	13.7753	0.610955	0.434428	0.807163
rno-miR-674-5p	0.0973415	1.0698	7.28836	156.32	0.609974	0.434798	0.807163
rno-miR-505-5p	0.144161	1.10509	3.73975	13.3591	0.589058	0.442784	0.817794
rno-miR-25-3p	0.0901558	1.06449	10.3316	1288.62	0.566371	0.451705	0.82217
rno-miR-127-5p	-0.0820892	0.944689	7.80971	224.365	0.564654	0.452391	0.82217
rno-miR-320-3p	-0.0914243	0.938596	11.0149	2069.25	0.56458	0.452421	0.82217
rno-miR-143-5p	-0.136176	0.909928	6.72812	106.014	0.560056	0.454238	0.82217
rno-miR-488-3p	0.148967	1.10878	3.56094	11.8019	0.548151	0.459074	0.82679
rno-miR-449a-5p	0.292056	1.22438	2.5751	5.95913	0.53958	0.462607	0.829028
rno-miR-33-5p	0.170556	1.12549	3.15418	8.90229	0.522846	0.46963	0.833837
rno-miR-29b-1-5p	0.162458	1.11919	3.18097	9.0692	0.517144	0.472062	0.833837
rno-miR-339-3p	-0.0924302	0.937941	6.45472	87.7129	0.516822	0.472201	0.833837
rno-miR-483-3p	0.201291	1.14973	3.78025	13.7394	0.492619	0.482761	0.84142
rno-miR-339-5p	0.086978	1.06214	7.76131	216.964	0.491147	0.483416	0.84142
rno-miR-455-3p	-0.0831889	0.943969	7.46186	176.296	0.481727	0.487641	0.84142
rno-miR-193b-3p	-0.0893239	0.939963	6.0575	66.6023	0.48103	0.487956	0.84142
rno-miR-300-5p	0.132091	1.09588	3.60463	12.1647	0.480676	0.488116	0.84142
rno-miR-3559-5p	0.101208	1.07267	6.31176	79.4383	0.456466	0.49928	0.856585
rno-miR-129-1-3p	-0.100553	0.932675	6.21223	74.1423	0.439269	0.507475	0.866538
rno-miR-194-5p	0.0940245	1.06734	4.74666	26.8465	0.43088	0.511558	0.869408
rno-let-7b-3p	0.0857021	1.0612	5.63142	49.5707	0.420793	0.516542	0.873776
rno-miR-540-3p	-0.0895526	0.939814	6.10038	68.6118	0.406148	0.523931	0.882154
rno-miR-200c-3p	0.135343	1.09835	4.26033	19.164	0.395367	0.529492	0.887389
rno-miR-362-5p	0.0974855	1.06991	5.38443	41.7711	0.38574	0.534547	0.891733
rno-miR-27b-5p	-0.0741631	0.949893	6.84869	115.256	0.376543	0.539459	0.893457
rno-miR-181a-2-3p	-0.0942756	0.936742	4.29176	19.5862	0.374582	0.540517	0.893457
rno-miR-877	-0.115218	0.923243	4.08636	16.987	0.365737	0.545337	0.896219
rno-miR-99b-3p	-0.0662781	0.955099	7.94971	247.229	0.362467	0.547139	0.896219
rno-miR-423-3p	-0.0725645	0.950946	10.4987	1446.88	0.357034	0.550158	0.897104
rno-miR-128-2-5p	-0.168149	0.889984	2.31363	4.97134	0.343649	0.55773	0.902803
rno-miR-139-3p	0.0718552	1.05107	6.57718	95.4834	0.341903	0.558733	0.902803
rno-miR-30c-1-3p	0.101743	1.07307	3.65239	12.5742	0.337744	0.561134	0.902803
rno-miR-409a-5p	-0.0743126	0.949795	9.11585	554.811	0.330484	0.565374	0.903728
rno-miR-377-3p	0.182958	1.13521	1.81321	3.51423	0.325234	0.568479	0.903728
rno-miR-212-5p	-0.0787002	0.94691	5.31994	39.9448	0.321411	0.570761	0.903728
rno-miR-204-3p	-0.0885256	0.940483	8.30332	315.9	0.314613	0.574863	0.903728
rno-miR-331-5p	-0.155952	0.89754	2.14926	4.436	0.309501	0.577987	0.903728
rno-miR-375-3p	-0.243926	0.844444	2.20695	4.61699	0.308493	0.578607	0.903728
rno-miR-92a-1-5p	-0.176472	0.884864	1.89086	3.70857	0.304394	0.581141	0.903728
rno-miR-125b-2-3p	-0.0656898	0.955488	9.38565	668.9	0.303524	0.581681	0.903728
rno-miR-497-5p	0.0680087	1.04827	7.42559	171.92	0.297216	0.585633	0.905121
rno-miR-300-3p	-0.0678172	0.95408	9.76926	872.651	0.294142	0.587579	0.905121
rno-miR-3064-5p	-0.113044	0.924635	3.16191	8.95016	0.283208	0.594606	0.910016
rno-miR-33-3p	0.163204	1.11977	2.23263	4.69988	0.27911	0.597285	0.910016
rno-miR-383-5p	-0.0649082	0.956006	8.82885	454.725	0.277571	0.598298	0.910016
rno-miR-671	-0.0734007	0.950395	5.1971	36.6847	0.270853	0.60276	0.910567
rno-miR-374-3p	-0.075071	0.949295	5.39398	42.0483	0.267201	0.605215	0.910567
rno-miR-30d-3p	-0.07562	0.948934	4.27367	19.3421	0.2655	0.606367	0.910567
rno-miR-376a-5p	0.0642562	1.04555	6.05078	66.2928	0.262041	0.608722	0.910567
rno-miR-345-5p	-0.0864224	0.941855	4.29491	19.629	0.252271	0.61548	0.915733
rno-miR-411-3p	-0.0679111	0.954018	9.44614	697.545	0.249773	0.617235	0.915733
rno-miR-185-5p	0.0615112	1.04356	9.84303	918.431	0.243217	0.621892	0.918877
rno-miR-6328	-0.144853	0.904471	2.06255	4.17724	0.233117	0.629222	0.920672
rno-miR-431	-0.0641386	0.956516	7.17999	145.008	0.225276	0.635049	0.920672
rno-miR-28-5p	0.0625583	1.04432	7.6105	195.429	0.222557	0.637098	0.920672
rno-miR-1306-3p	0.0948893	1.06798	3.35845	10.2564	0.220093	0.638969	0.920672
rno-miR-224-5p	-0.0711152	0.951902	6.08304	67.7918	0.218355	0.640296	0.920672
rno-miR-200b-3p	0.21536	1.16099	1.49834	2.82518	0.212741	0.644628	0.920672
rno-miR-872-3p	-0.0646604	0.95617	6.05081	66.2941	0.210547	0.646339	0.920672
rno-miR-17-1-3p	0.130314	1.09453	2.49539	5.63881	0.203788	0.651681	0.920672
rno-let-7a-1-3p	-0.0893277	0.939961	3.81513	14.0756	0.200385	0.65441	0.920672
rno-miR-758-3p	-0.0568422	0.961366	6.6852	102.907	0.197172	0.657013	0.920672
rno-miR-149-5p	-0.0605045	0.958929	10.6388	1594.43	0.196747	0.657359	0.920672
rno-miR-1843a-5p	-0.0503185	0.965723	7.38395	167.028	0.196258	0.657758	0.920672
rno-miR-666-5p	0.0766952	1.0546	3.81688	14.0928	0.196138	0.657856	0.920672
rno-miR-342-5p	-0.0841986	0.943308	5.9543	62.0045	0.195091	0.658713	0.920672
rno-miR-543-5p	0.0946273	1.06779	3.14641	8.85447	0.191957	0.661293	0.920723
rno-miR-212-3p	0.12059	1.08718	2.4022	5.2861	0.181419	0.670157	0.92949
rno-miR-145-5p	-0.0836188	0.943688	10.4461	1395.02	0.165909	0.683773	0.935679
rno-miR-214-3p	0.0555152	1.03923	7.80507	223.646	0.165178	0.684433	0.935679
rno-miR-341	0.0546003	1.03857	10.5325	1481.15	0.164694	0.684871	0.935679
rno-miR-329-5p	0.0842276	1.06012	9.23693	603.381	0.164597	0.684959	0.935679
rno-miR-425-3p	-0.0589778	0.959944	4.76734	27.2341	0.157874	0.691121	0.937013
rno-miR-30e-5p	-0.0491177	0.966527	10.9218	1939.96	0.156742	0.692174	0.937013
rno-miR-107-3p	-0.0535299	0.963576	7.67396	204.217	0.153425	0.695284	0.937013
rno-miR-493-5p	-0.0507504	0.965434	9.37381	663.434	0.149863	0.698666	0.937013
rno-miR-539-3p	0.142033	1.10346	2.49092	5.62135	0.149643	0.698877	0.937013
rno-let-7b-5p	0.0342532	1.02403	13.3782	10647	0.14212	0.706182	0.940842
rno-miR-494-3p	0.0563514	1.03983	6.61197	97.8138	0.136913	0.71137	0.940842
rno-miR-323-5p	0.0581176	1.04111	5.33015	40.2285	0.136795	0.711488	0.940842
rno-miR-23b-3p	0.0474031	1.0334	11.6683	3254.79	0.13616	0.712129	0.940842
rno-miR-664-3p	0.10332	1.07424	2.51563	5.71848	0.132458	0.715897	0.942226
rno-miR-708-3p	0.058855	1.04164	6.92443	121.468	0.125816	0.72281	0.942226
rno-miR-181b-5p	0.0652874	1.04629	4.09903	17.1369	0.119077	0.730038	0.942226
rno-miR-872-5p	-0.0478719	0.967362	9.27023	617.473	0.116903	0.732418	0.942226
rno-miR-1839-5p	-0.0357087	0.975552	8.79171	443.169	0.116309	0.733073	0.942226
rno-miR-3068-3p	-0.0395891	0.972932	6.448	87.3057	0.113818	0.735838	0.942226
rno-let-7d-3p	-0.0449111	0.96935	10.5727	1522.98	0.110979	0.739032	0.942226
rno-miR-98-5p	0.0471191	1.0332	10.1071	1102.94	0.109528	0.740683	0.942226
rno-miR-134-3p	0.0491516	1.03466	5.22582	37.422	0.108906	0.741393	0.942226
rno-miR-1843a-3p	-0.0392361	0.97317	6.65303	100.638	0.10551	0.745315	0.942226
rno-miR-140-3p	0.0439723	1.03095	11.5927	3088.56	0.101355	0.75021	0.942226
rno-miR-1193-3p	0.0449626	1.03166	5.12423	34.8777	0.10125	0.750334	0.942226
rno-miR-412-3p	0.095887	1.06872	2.17601	4.51903	0.100877	0.75078	0.942226
rno-miR-423-5p	-0.037247	0.974513	9.38548	668.821	0.092903	0.760519	0.942226
rno-miR-125a-3p	-0.053264	0.963753	3.91588	15.0938	0.0924794	0.761049	0.942226
rno-miR-411-5p	-0.0350788	0.975978	11.1446	2263.96	0.0924194	0.761124	0.942226
rno-miR-21-5p	-0.0546082	0.962856	14.4052	21697.4	0.0910212	0.762883	0.942226
rno-let-7f-1-3p	0.0604235	1.04277	3.12898	8.74819	0.0904763	0.763572	0.942226
rno-miR-99b-5p	-0.0294628	0.979785	13.5654	12122.3	0.0901872	0.763939	0.942226
rno-miR-3102	0.0652716	1.04628	3.60844	12.1969	0.0891715	0.765233	0.942226
rno-miR-137-5p	0.0501088	1.03534	3.94994	15.4543	0.0862983	0.768937	0.943577
rno-miR-702-3p	0.0448386	1.03157	5.21295	37.0899	0.0801769	0.777058	0.943867
rno-miR-190b-5p	-0.0471935	0.967817	4.72594	26.4636	0.0770855	0.781287	0.943867
rno-miR-668	-0.048091	0.967215	3.76427	13.588	0.0766468	0.781894	0.943867
rno-miR-106b-3p	0.0345197	1.02422	6.39177	83.9682	0.0750281	0.784152	0.943867
rno-miR-770-3p	-0.0368142	0.974805	8.07091	268.896	0.0744463	0.78497	0.943867
rno-miR-331-3p	-0.0432744	0.97045	4.69196	25.8476	0.0721494	0.788233	0.943867
rno-miR-96-5p	-0.0318844	0.978142	12.0442	4223.44	0.0708694	0.790075	0.943867
rno-miR-1188-3p	0.09863	1.07076	1.72377	3.30299	0.0701241	0.791156	0.943867
rno-miR-3120	-0.0813859	0.945149	1.78045	3.43533	0.0681183	0.794096	0.943867
rno-miR-129-5p	-0.0661005	0.955216	2.98891	7.93875	0.067342	0.795247	0.943867
rno-miR-148b-3p	0.0403436	1.02836	8.05844	266.584	0.0644041	0.799666	0.94601
rno-miR-365-5p	0.0753585	1.05362	1.91917	3.78206	0.0568831	0.811492	0.946535
rno-miR-216b-5p	-0.0350545	0.975995	6.95185	123.799	0.0540271	0.816198	0.946535
rno-miR-138-1-3p	-0.0293209	0.979881	7.1143	138.553	0.0517928	0.819973	0.946535
rno-miR-15b-3p	0.0423138	1.02976	4.12019	17.3901	0.0511769	0.821028	0.946535
rno-miR-92b-3p	-0.0287893	0.980243	9.62811	791.318	0.0509687	0.821386	0.946535
rno-miR-128-1-5p	0.076665	1.05458	1.57884	2.98729	0.0496282	0.823711	0.946535
rno-miR-34b-3p	0.0365066	1.02563	3.632	12.3977	0.04865	0.825429	0.946535
rno-miR-330-3p	0.0283851	1.01987	7.50894	182.144	0.0476075	0.82728	0.946535
rno-miR-92b-5p	0.033126	1.02323	5.26277	38.3929	0.0461334	0.829933	0.946535
rno-miR-7b	0.0369476	1.02594	5.40599	42.4	0.0444217	0.833071	0.946535
rno-miR-494-5p	0.0660355	1.04684	2.23122	4.69531	0.0443323	0.833237	0.946535
rno-let-7a-2-3p	0.0444454	1.03129	3.2315	9.39245	0.0438465	0.834139	0.946535
rno-miR-490-3p	-0.0277556	0.980945	6.0988	68.5364	0.0435181	0.834753	0.946535
rno-miR-30c-5p	-0.0386753	0.973548	3.77091	13.6507	0.0422394	0.837164	0.946535
rno-miR-185-3p	-0.0287182	0.980291	5.43251	43.1864	0.0404112	0.840679	0.946535
rno-miR-1843b-3p	-0.0348334	0.976145	3.62702	12.355	0.0383755	0.844691	0.946535
rno-miR-370-5p	0.0284466	1.01991	4.8152	28.1527	0.0373271	0.846801	0.946535
rno-miR-342-3p	0.0248713	1.01739	7.77512	219.05	0.0342294	0.85322	0.946535
rno-miR-582-3p	0.0255935	1.0179	5.62541	49.3649	0.0326097	0.856696	0.946535
rno-miR-18a-5p	-0.0545146	0.962918	2.15052	4.43989	0.0322712	0.857434	0.946535
rno-miR-20a-5p	0.0252462	1.01765	8.10995	276.274	0.0305635	0.861218	0.946535
rno-miR-143-3p	-0.0239181	0.983558	15.6189	50323	0.0304215	0.861537	0.946535
rno-miR-7a-2-3p	0.0479535	1.0338	2.33785	5.05547	0.0296369	0.863317	0.946535
rno-miR-34b-5p	0.0532866	1.03763	1.92119	3.78734	0.0294915	0.863649	0.946535
rno-miR-142-5p	0.0492271	1.03471	7.08047	135.343	0.0266274	0.870378	0.946535
rno-miR-7a-1-3p	0.033722	1.02365	3.66517	12.686	0.0245013	0.875616	0.946535
rno-miR-17-2-3p	-0.0240518	0.983467	6.04941	66.2297	0.023836	0.877303	0.946535
rno-miR-150-5p	0.0371622	1.02609	9.87616	939.768	0.0236227	0.877849	0.946535
rno-miR-760-3p	-0.0219513	0.9849	4.4177	21.3728	0.022648	0.880376	0.946535
rno-miR-10b-3p	0.0186746	1.01303	6.0249	65.114	0.0218565	0.882469	0.946535
rno-miR-199a-3p	0.0232136	1.01622	5.41607	42.6971	0.0196399	0.888547	0.946535
rno-miR-191a-5p	0.0135126	1.00941	12.7562	6918.26	0.0192619	0.889618	0.946535
rno-miR-30c-2-3p	-0.016571	0.98858	8.95769	497.203	0.0188357	0.890839	0.946535
rno-miR-129-2-3p	-0.0163693	0.988718	7.4547	175.423	0.017801	0.893861	0.946535
rno-miR-485-5p	0.0203336	1.01419	11.4188	2737.71	0.0175692	0.89455	0.946535
rno-miR-27b-3p	-0.0119581	0.991746	15.3611	42088.6	0.0166726	0.897261	0.946535
rno-miR-10a-3p	0.0166131	1.01158	7.35475	163.682	0.0165937	0.897503	0.946535
rno-miR-376b-5p	-0.0166983	0.988492	6.82261	113.191	0.0159595	0.89947	0.946535
rno-let-7f-5p	-0.0145049	0.989996	5.41924	42.7912	0.0121999	0.91205	0.956991
rno-let-7c-5p	-0.0120172	0.991705	11.3211	2558.49	0.00990782	0.920711	0.958167
rno-miR-433-5p	-0.0140524	0.990307	5.5845	47.9847	0.00961987	0.921868	0.958167
rno-miR-325-5p	0.0117034	1.00815	7.49256	180.088	0.00938704	0.922816	0.958167
rno-miR-6329	0.0133647	1.00931	5.93006	60.9713	0.00915888	0.923757	0.958167
rno-miR-379-5p	0.0118812	1.00827	12.1719	4614.34	0.00829217	0.927444	0.95909
rno-miR-134-5p	0.0112035	1.0078	9.06944	537.246	0.0077286	0.929946	0.95909
rno-miR-26b-3p	-0.0153548	0.989413	3.89454	14.8721	0.0058524	0.939021	0.965697
rno-miR-485-3p	-0.00794115	0.994511	9.15095	568.475	0.00429431	0.947751	0.971915
rno-miR-1306-5p	-0.00990304	0.993159	4.05793	16.6555	0.00369245	0.951546	0.972592
rno-miR-483-5p	-0.0210549	0.985512	3.41848	10.6921	0.00335872	0.953785	0.972592
rno-miR-496-5p	-0.0136858	0.990559	2.23594	4.7107	0.00204584	0.963923	0.980169
rno-miR-541-3p	0.00771085	1.00536	2.83977	7.15908	0.000975858	0.975079	0.988736
rno-miR-145-3p	0.00380936	1.00264	8.86633	466.693	0.000654732	0.979586	0.990531
rno-miR-140-5p	0.00218532	1.00152	9.57323	761.78	0.000234823	0.987774	0.994586
rno-miR-741-3p	0.00826781	1.00575	2.05382	4.15203	0.000186959	0.989091	0.994586
rno-miR-101a-5p	0.00111654	1.00077	1.67017	3.18251	1.06909e-05	0.997391	0.999734
rno-miR-10b-5p	2.71269e-05	1.00002	15.9764	64471.4	1.11063e-07	0.999734	0.999734

## Sheet: bPYX+NT3 vs bPYX+GFP
miRNA	log2FC	FC	log2CPM	CPM	LR	PValue	FDR
rno-miR-193a-3p	1.71531	3.28366	2.85981	7.25918	15.4789	8.34314e-05	0.0299519
rno-miR-148a-3p	-0.592183	0.663338	12.7421	6851.17	12.349	0.000441213	0.0757363
rno-miR-22-3p	0.48659	1.40113	14.7986	28498.2	11.6767	0.000632894	0.0757363
rno-miR-181c-5p	0.583932	1.49893	6.92922	121.872	10.0277	0.00154203	0.137842
rno-miR-379-3p	-0.500929	0.706652	5.96006	62.2524	9.62468	0.0019198	0.137842
rno-miR-146b-5p	0.312741	1.24206	12.7939	7101.48	8.9686	0.00274659	0.164338
rno-let-7d-3p	-0.285039	0.820719	10.7089	1673.79	8.464	0.00362245	0.18578
rno-miR-27a-3p	-0.255248	0.837843	11.2647	2460.39	8.16907	0.00426107	0.191215
rno-miR-874-3p	-0.342587	0.788626	6.17199	72.103	7.79121	0.00525009	0.20942
rno-miR-582-5p	0.654694	1.57428	2.43284	5.39953	7.52142	0.00609696	0.210984
rno-miR-29a-5p	0.605239	1.52123	2.87612	7.34172	7.3783	0.00660155	0.210984
rno-miR-592	0.383067	1.30411	5.22202	37.3236	7.25958	0.00705239	0.210984
rno-miR-145-5p	0.402334	1.32164	10.2201	1192.75	7.05565	0.00790157	0.218205
rno-miR-384-5p	0.341576	1.26714	9.10236	549.646	6.43508	0.0111888	0.268546
rno-miR-324-5p	0.31191	1.24135	5.87397	58.6465	6.43004	0.0112206	0.268546
rno-miR-455-3p	-0.307902	0.807816	7.59068	192.762	6.17663	0.0129449	0.29045
rno-miR-137-3p	0.441526	1.35804	8.46254	352.759	6.00918	0.0142316	0.299279
rno-let-7g-3p	0.606423	1.52248	2.70735	6.53119	5.86655	0.0154312	0.299279
rno-miR-205	0.49733	1.4116	6.35654	81.9424	5.82063	0.0158393	0.299279
rno-miR-341	0.199458	1.14827	10.4625	1410.97	5.29701	0.021362	0.383448
rno-miR-138-5p	0.297218	1.22877	10.0602	1067.66	5.13659	0.0234266	0.395158
rno-miR-543-3p	-0.218087	0.859705	10.47	1418.39	5.07911	0.0242158	0.395158
rno-miR-30e-3p	-0.254157	0.838477	8.59977	387.961	4.81678	0.028184	0.439915
rno-miR-505-5p	-0.360405	0.778946	3.99546	15.9498	4.43617	0.0351852	0.526311
rno-miR-666-5p	0.340566	1.26625	3.69648	12.9644	4.23847	0.0395177	0.567473
rno-miR-24-2-5p	-0.239795	0.846866	11.3905	2684.63	4.09686	0.042963	0.588486
rno-miR-34a-5p	0.272723	1.20809	9.70472	834.47	3.94163	0.0471051	0.588486
rno-miR-337-3p	0.478557	1.39335	2.7736	6.83813	3.93767	0.047216	0.588486
rno-miR-490-3p	0.238901	1.18009	5.97581	62.9356	3.92625	0.0475379	0.588486
rno-miR-146b-3p	0.391599	1.31185	3.31241	9.93427	3.82625	0.0504557	0.603787
rno-miR-344b-1-3p	0.30882	1.23869	4.01099	16.1223	3.67584	0.0552064	0.639326
rno-miR-490-5p	0.385048	1.3059	3.05919	8.33502	3.61301	0.0573291	0.643161
rno-miR-301a-5p	-0.283217	0.821756	4.39339	21.0157	3.50581	0.0611539	0.64399
rno-miR-148b-3p	-0.513228	0.700653	8.35442	327.288	3.47133	0.062441	0.64399
rno-miR-149-5p	-0.191654	0.875602	10.717	1683.26	3.40148	0.0651379	0.64399
rno-miR-22-5p	-0.25796	0.83627	9.05402	531.535	3.38381	0.0658396	0.64399
rno-miR-323-5p	-0.259502	0.835376	5.49746	45.1752	3.37053	0.0663722	0.64399
rno-miR-326-3p	0.264266	1.20102	7.33874	161.875	3.26564	0.0707452	0.656593
rno-miR-204-3p	-0.280605	0.823246	8.41735	341.882	3.25217	0.071329	0.656593
rno-miR-708-3p	-0.319105	0.801567	7.12573	139.656	3.19329	0.0739412	0.659319
rno-miR-381-3p	0.138043	1.10041	10.7605	1734.75	3.10881	0.0778697	0.659319
rno-let-7a-1-3p	-0.304217	0.809882	3.93718	15.3183	3.08621	0.0789585	0.659319
rno-miR-3072	0.354	1.2781	3.04849	8.27343	3.08595	0.0789713	0.659319
rno-miR-380-3p	0.244121	1.18437	6.94372	123.103	3.03385	0.0815442	0.661762
rno-miR-410-3p	0.457088	1.37277	2.55297	5.86842	3.00612	0.0829507	0.661762
rno-miR-450a-5p	-0.220047	0.858538	8.94197	491.816	2.96752	0.0849522	0.662997
rno-miR-106b-3p	-0.203845	0.868233	6.5159	91.5129	2.86617	0.0904599	0.687702
rno-miR-132-3p	0.23822	1.17954	5.3346	40.353	2.83909	0.0919962	0.687702
rno-miR-132-5p	-0.283958	0.821335	7.07524	134.852	2.80574	0.0939276	0.687702
rno-miR-30a-3p	-0.167213	0.890562	9.42376	686.807	2.77444	0.0957803	0.687702
rno-miR-17-2-3p	0.227545	1.17084	5.93013	60.9743	2.68442	0.101334	0.692355
rno-miR-10b-3p	-0.188027	0.877805	6.13583	70.3183	2.61192	0.106063	0.692355
rno-miR-181b-1-3p	0.503558	1.41771	2.02262	4.0632	2.57847	0.108326	0.692355
rno-miR-150-5p	-0.281853	0.822534	10.0475	1058.28	2.5563	0.109855	0.692355
rno-miR-1b	0.176863	1.13042	13.3064	10130.7	2.55195	0.110158	0.692355
rno-miR-106b-5p	0.212911	1.15902	5.8453	57.4925	2.53275	0.111506	0.692355
rno-miR-879-5p	0.387063	1.30773	2.69496	6.47537	2.51502	0.112766	0.692355
rno-miR-16-5p	0.207172	1.15442	10.5132	1461.49	2.50682	0.113355	0.692355
rno-miR-147	0.520683	1.43463	2.5286	5.77012	2.50084	0.113785	0.692355
rno-miR-193b-3p	0.195385	1.14503	5.92756	60.8659	2.47276	0.115834	0.693074
rno-miR-1843a-3p	-0.186665	0.878635	6.73601	106.596	2.39855	0.121448	0.704432
rno-miR-664-2-5p	0.170187	1.1252	6.13939	70.492	2.39586	0.121657	0.704432
rno-miR-383-5p	-0.227157	0.854317	8.92353	485.568	2.29766	0.129569	0.738338
rno-miR-133b-3p	0.2131	1.15918	5.46447	44.154	2.2579	0.132934	0.745678
rno-let-7i-3p	0.250379	1.18952	7.01532	129.366	2.1993	0.138074	0.762592
rno-miR-204-5p	-0.191939	0.875428	13.0162	8284.76	2.10346	0.146967	0.777304
rno-miR-93-5p	0.173219	1.12757	8.83916	457.987	2.10015	0.147284	0.777304
rno-miR-667-5p	0.169062	1.12433	6.66329	101.356	2.07567	0.149664	0.777304
rno-miR-26b-5p	0.144762	1.10555	12.289	5004.3	2.04199	0.153009	0.777304
rno-miR-500-3p	0.21231	1.15854	4.98388	31.6445	2.03883	0.153328	0.777304
rno-miR-375-3p	0.438391	1.35509	1.91911	3.78189	2.02489	0.15474	0.777304
rno-miR-872-5p	0.170545	1.12548	9.16729	574.95	2.01003	0.156262	0.777304
rno-miR-152-3p	-0.194558	0.873841	9.87911	941.692	1.97093	0.160349	0.777304
rno-miR-376c-3p	0.20927	1.1561	5.21783	37.2156	1.95324	0.162238	0.777304
rno-miR-7b	0.20958	1.15635	5.32141	39.9856	1.94217	0.163433	0.777304
rno-miR-125a-3p	-0.258896	0.835727	4.02708	16.3032	1.93186	0.164555	0.777304
rno-miR-30d-3p	0.215627	1.16121	4.14023	17.6332	1.87322	0.171107	0.788228
rno-miR-29b-1-5p	-0.238336	0.847722	3.37255	10.3571	1.85411	0.173306	0.788228
rno-miR-483-3p	-0.318004	0.802179	4.03823	16.4297	1.85284	0.173454	0.788228
rno-miR-186-5p	-0.155849	0.897604	9.22574	598.72	1.80772	0.178782	0.798358
rno-miR-27b-5p	-0.158642	0.895868	6.89984	119.415	1.79397	0.180443	0.798358
rno-miR-431	-0.198546	0.871428	7.25846	153.113	1.75495	0.185256	0.798358
rno-miR-539-3p	0.427341	1.34475	2.35912	5.13056	1.75441	0.185323	0.798358
rno-miR-664-3p	-0.315527	0.803557	2.71859	6.5823	1.73224	0.188125	0.798358
rno-miR-362-5p	0.185149	1.13693	5.34122	40.5384	1.71245	0.190667	0.798358
rno-miR-224-5p	-0.35322	0.782835	6.23772	75.4643	1.69509	0.192932	0.798358
rno-miR-674-3p	-0.171273	0.888059	9.83348	912.375	1.66843	0.196469	0.798358
rno-miR-3559-5p	-0.181198	0.88197	6.45582	87.7801	1.63307	0.201278	0.798358
rno-miR-137-5p	-0.216907	0.860408	4.08702	16.9948	1.62234	0.202766	0.798358
rno-miR-433-5p	0.173735	1.12798	5.49771	45.1831	1.61571	0.203691	0.798358
rno-miR-342-5p	-0.207669	0.865935	6.02833	65.2691	1.60399	0.205338	0.798358
rno-miR-346	-0.166937	0.890732	4.77583	27.3948	1.60013	0.205885	0.798358
rno-miR-195-3p	-0.17312	0.886922	8.69144	413.413	1.58525	0.208007	0.798358
rno-miR-376b-3p	0.14863	1.10852	5.57725	47.7441	1.57806	0.209041	0.798358
rno-let-7b-3p	-0.149247	0.901721	5.74926	53.7897	1.54954	0.213203	0.805683
rno-miR-582-3p	0.165177	1.1213	5.5612	47.2158	1.50882	0.21932	0.81557
rno-miR-26b-3p	-0.215514	0.86124	4.00436	16.0485	1.48961	0.222276	0.81557
rno-miR-421-5p	-0.325501	0.798021	2.16571	4.48688	1.44096	0.229985	0.81557
rno-miR-99a-5p	-0.154179	0.898644	17.6236	201949	1.43739	0.230562	0.81557
rno-miR-107-3p	0.213414	1.15943	7.55055	187.474	1.40294	0.236232	0.81557
rno-miR-362-3p	0.238726	1.17995	4.42101	21.4219	1.40164	0.236449	0.81557
rno-miR-330-5p	0.142624	1.10391	7.27588	154.974	1.40074	0.2366	0.81557
rno-miR-125a-5p	-0.109998	0.926589	13.6273	12653.9	1.39094	0.238246	0.81557
rno-miR-370-5p	0.160811	1.11792	4.75347	26.9736	1.36943	0.241909	0.81557
rno-miR-376b-5p	-0.150038	0.901227	6.89732	119.206	1.36513	0.24265	0.81557
rno-miR-365-5p	-0.290076	0.817859	2.09124	4.26113	1.36011	0.243519	0.81557
rno-miR-10a-3p	-0.162237	0.893639	7.45276	175.187	1.35739	0.24399	0.81557
rno-miR-99b-3p	-0.179872	0.882781	8.01447	258.58	1.34958	0.245352	0.81557
rno-miR-760-3p	-0.155087	0.898078	4.48819	22.4429	1.3297	0.248858	0.816602
rno-miR-139-5p	-0.121587	0.919176	10.7268	1694.72	1.30089	0.254051	0.816602
rno-miR-190b-5p	0.173641	1.1279	4.62357	24.6509	1.29841	0.254504	0.816602
rno-miR-320-3p	-0.0960273	0.935606	11.0274	2087.3	1.2942	0.255276	0.816602
rno-miR-377-5p	0.21265	1.15882	3.73328	13.2993	1.28465	0.257036	0.816602
rno-miR-187-3p	-0.149666	0.901459	6.35406	81.8017	1.27226	0.259343	0.816704
rno-miR-551b-3p	0.353397	1.27757	1.86544	3.64378	1.25144	0.263277	0.819196
rno-miR-221-5p	0.128029	1.0928	5.78869	55.2801	1.24402	0.264698	0.819196
rno-miR-154-3p	0.286647	1.2198	2.51388	5.71152	1.21937	0.269485	0.822184
rno-miR-363-3p	0.102013	1.07327	9.89986	955.333	1.20556	0.272213	0.822184
rno-miR-499-5p	-0.128101	0.915035	9.47854	713.387	1.20395	0.272534	0.822184
rno-miR-330-3p	-0.151718	0.900178	7.60611	194.835	1.17964	0.27743	0.825584
rno-miR-92b-3p	-0.107602	0.928129	9.6736	816.664	1.17556	0.278261	0.825584
rno-miR-150-3p	-0.281772	0.82258	3.93996	15.3478	1.1279	0.288224	0.836473
rno-miR-218a-5p	-0.204322	0.867947	3.0847	8.48373	1.11507	0.290982	0.836473
rno-miR-421-3p	-0.114905	0.923443	6.25319	76.2777	1.11248	0.291542	0.836473
rno-miR-193b-5p	0.295794	1.22756	2.2685	4.8182	1.07776	0.2992	0.836473
rno-miR-129-2-3p	0.13339	1.09687	7.38732	167.419	1.07529	0.299754	0.836473
rno-miR-300-5p	0.213393	1.15941	3.56492	11.8344	1.07196	0.300503	0.836473
rno-miR-329-3p	0.125963	1.09124	8.59915	387.795	1.07046	0.300842	0.836473
rno-miR-191a-5p	-0.0835856	0.943709	12.8095	7178.85	1.05692	0.303919	0.836473
rno-miR-374-5p	0.146731	1.10706	8.29112	313.238	1.05089	0.305302	0.836473
rno-miR-21-5p	0.174268	1.12839	14.2991	20158.8	1.04905	0.305727	0.836473
rno-miR-30e-5p	0.0832123	1.05937	10.8626	1861.95	1.04112	0.307561	0.836473
rno-miR-376a-5p	-0.121834	0.919019	6.14741	70.8853	1.01355	0.314054	0.842988
rno-miR-192-5p	-0.129295	0.914278	8.69049	413.142	1.01104	0.314653	0.842988
rno-miR-493-3p	-0.147211	0.902994	9.5685	759.284	0.97087	0.324463	0.856016
rno-miR-99a-3p	0.242985	1.18344	5.66051	50.5804	0.96848	0.325059	0.856016
rno-miR-1224	-0.177198	0.884419	4.25459	19.0879	0.962058	0.326669	0.856016
rno-miR-92a-3p	0.114049	1.08226	10.6364	1591.77	0.944599	0.331098	0.85779
rno-miR-339-3p	-0.128119	0.915023	6.48312	89.4567	0.940595	0.332125	0.85779
rno-miR-487b-3p	0.125523	1.0909	7.32813	160.689	0.928636	0.335218	0.85814
rno-miR-181c-3p	-0.126757	0.915888	4.71344	26.2353	0.919624	0.337574	0.85814
rno-miR-423-3p	0.0797271	1.05682	10.4291	1378.7	0.912578	0.339431	0.85814
rno-miR-494-5p	-0.222948	0.856813	2.36725	5.15956	0.901465	0.342389	0.859564
rno-miR-300-3p	0.0881161	1.06298	9.69623	829.576	0.884152	0.347067	0.865257
rno-miR-324-3p	0.213908	1.15983	2.96613	7.81436	0.865007	0.352341	0.866357
rno-miR-96-5p	-0.0952061	0.936138	12.0823	4336.58	0.8606	0.353571	0.866357
rno-miR-6328	0.246413	1.18625	1.89701	3.72441	0.856401	0.354748	0.866357
rno-miR-23a-3p	0.104218	1.07491	12.3427	5194.31	0.840704	0.359196	0.871292
rno-miR-96-3p	-0.191261	0.87584	3.41843	10.6918	0.825206	0.363662	0.87268
rno-miR-3068-5p	0.117642	1.08496	6.63699	99.5253	0.820915	0.364913	0.87268
rno-let-7c-5p	-0.0714209	0.9517	11.3547	2618.84	0.813592	0.36706	0.87268
rno-miR-25-3p	-0.0722674	0.951142	10.4112	1361.74	0.798352	0.371586	0.877628
rno-miR-872-3p	-0.100247	0.932873	6.07431	67.3828	0.781714	0.376617	0.883697
rno-miR-211-5p	-0.126589	0.915994	7.37088	165.522	0.768163	0.380786	0.887676
rno-miR-101a-5p	0.253988	1.1925	1.56249	2.95362	0.753924	0.385237	0.888896
rno-miR-25-5p	0.167555	1.12315	4.56558	23.6798	0.750679	0.386261	0.888896
rno-miR-154-5p	0.112714	1.08126	6.6617	101.245	0.728191	0.39347	0.891038
rno-miR-136-3p	0.102808	1.07386	8.05628	266.184	0.72576	0.394261	0.891038
rno-miR-138-2-3p	0.106296	1.07646	5.29373	39.2257	0.71209	0.398751	0.891038
rno-miR-455-5p	-0.128794	0.914596	8.63109	396.475	0.701221	0.402374	0.891038
rno-miR-128-3p	-0.0974639	0.934675	12.9504	7915.05	0.699581	0.402924	0.891038
rno-let-7e-3p	-0.109748	0.92675	4.95818	31.0856	0.696085	0.404102	0.891038
rno-miR-345-3p	-0.130533	0.913494	3.96387	15.6042	0.674192	0.411594	0.891038
rno-miR-134-3p	-0.111718	0.925486	5.3092	39.6486	0.671767	0.412436	0.891038
rno-miR-217-5p	0.0980985	1.07036	8.42598	343.933	0.663528	0.415317	0.891038
rno-miR-129-5p	-0.164947	0.891961	3.04237	8.23845	0.659516	0.416731	0.891038
rno-miR-33-5p	-0.157829	0.896373	3.30902	9.91093	0.656126	0.417931	0.891038
rno-let-7b-5p	-0.0718809	0.951397	13.4352	11076	0.632907	0.426291	0.891038
rno-miR-195-5p	0.112148	1.08084	8.83176	455.642	0.632013	0.426618	0.891038
rno-miR-130b-5p	0.243471	1.18384	2.31267	4.96803	0.626195	0.428755	0.891038
rno-miR-184	0.250384	1.18952	3.77652	13.704	0.617056	0.432143	0.891038
rno-miR-411-5p	0.0656688	1.04657	11.1007	2196.06	0.611847	0.434093	0.891038
rno-miR-144-5p	0.216404	1.16183	3.68865	12.8942	0.60293	0.437462	0.891038
rno-miR-30c-5p	-0.121392	0.9193	3.81882	14.1117	0.601183	0.438127	0.891038
rno-miR-532-3p	0.0904574	1.06471	6.55746	94.1873	0.599186	0.438889	0.891038
rno-miR-540-3p	-0.0962665	0.935451	6.11363	69.2448	0.59176	0.441739	0.891038
rno-miR-702-3p	0.0998114	1.07163	5.18813	36.4572	0.586663	0.443712	0.891038
rno-miR-667-3p	0.0885483	1.0633	6.90321	119.695	0.581063	0.445896	0.891038
rno-miR-30c-1-3p	0.117114	1.08456	3.64523	12.5119	0.580517	0.44611	0.891038
rno-miR-423-5p	-0.0757494	0.948849	9.40968	680.138	0.574502	0.448475	0.891038
rno-miR-493-5p	0.0771904	1.05496	9.31409	636.532	0.563753	0.452752	0.891038
rno-miR-345-5p	0.129947	1.09425	4.19451	18.3094	0.531218	0.466095	0.891038
rno-miR-223-3p	0.139453	1.10149	7.33473	161.426	0.531031	0.466174	0.891038
rno-miR-652-3p	0.0607803	1.04303	10.3434	1299.16	0.523621	0.469301	0.891038
rno-miR-483-5p	-0.22988	0.852706	3.53932	11.6263	0.522427	0.469808	0.891038
rno-let-7a-5p	-0.0871862	0.941357	5.14251	35.3225	0.506087	0.476838	0.891038
rno-miR-673-5p	-0.1463	0.903565	3.00711	8.03955	0.505686	0.477013	0.891038
rno-miR-298-5p	-0.20133	0.869748	1.79669	3.47421	0.501545	0.478822	0.891038
rno-miR-98-5p	0.0764519	1.05442	10.0922	1091.56	0.499832	0.479574	0.891038
rno-miR-331-3p	-0.100427	0.932757	4.72601	26.465	0.497873	0.480436	0.891038
rno-miR-103-3p	0.113521	1.08187	6.84532	114.986	0.494308	0.482012	0.891038
rno-miR-155-5p	0.195262	1.14493	5.83631	57.1352	0.492968	0.482606	0.891038
rno-miR-20a-5p	0.0945095	1.0677	8.079	270.409	0.490005	0.483925	0.891038
rno-miR-101b-3p	-0.0645823	0.956222	10.1778	1158.34	0.48685	0.485336	0.891038
rno-miR-18a-5p	0.208649	1.15561	2.03258	4.09136	0.48391	0.486657	0.891038
rno-miR-33-3p	0.173448	1.12775	2.22345	4.6701	0.480107	0.488374	0.891038
rno-miR-3064-5p	-0.136315	0.90984	3.18298	9.08182	0.467176	0.494289	0.891038
rno-miR-92b-5p	-0.0937786	0.937065	5.32805	40.1701	0.466196	0.494742	0.891038
rno-miR-328a-3p	0.0733666	1.05217	12.2823	4981.32	0.456782	0.499132	0.891038
rno-miR-6329	-0.0848656	0.942872	5.98467	63.3236	0.452489	0.501155	0.891038
rno-miR-3559-3p	-0.0916641	0.93844	6.74094	106.961	0.450201	0.502239	0.891038
rno-miR-1188-3p	-0.19113	0.875919	1.8568	3.62203	0.449627	0.502512	0.891038
rno-miR-34b-5p	0.201841	1.15017	1.85176	3.60941	0.442667	0.505838	0.891038
rno-miR-1298	-0.127447	0.91545	5.81237	56.1952	0.441649	0.506328	0.891038
rno-miR-206-3p	-0.274401	0.826794	6.97797	126.06	0.411915	0.520999	0.911066
rno-miR-125b-5p	-0.0915223	0.938532	4.30917	19.8239	0.405328	0.52435	0.911066
rno-miR-7a-5p	-0.0764356	0.948398	5.06769	33.5372	0.401171	0.526485	0.911066
rno-miR-216a-5p	0.138446	1.10072	2.7604	6.77586	0.396216	0.52905	0.911066
rno-miR-140-3p	0.0746703	1.05312	11.5788	3058.92	0.377937	0.538709	0.911066
rno-miR-23b-3p	0.0608647	1.04309	11.6629	3242.42	0.377419	0.538988	0.911066
rno-miR-194-5p	-0.0811646	0.945294	4.83086	28.4599	0.377261	0.539073	0.911066
rno-miR-93-3p	0.144479	1.10533	3.16113	8.94531	0.37491	0.54034	0.911066
rno-miR-32-5p	-0.0947857	0.936411	6.25642	76.4485	0.370949	0.542487	0.911066
rno-miR-144-3p	-0.20079	0.870074	3.95225	15.4791	0.369849	0.543087	0.911066
rno-miR-17-1-3p	0.16937	1.12457	2.46766	5.53146	0.364043	0.54627	0.912143
rno-miR-873-3p	0.113054	1.08152	3.13787	8.80226	0.354288	0.551696	0.913101
rno-miR-216a-3p	-0.112112	0.925232	4.19622	18.3311	0.346344	0.55619	0.913101
rno-miR-673-3p	0.0963934	1.0691	3.85073	14.4273	0.34534	0.556763	0.913101
rno-miR-6331	0.072168	1.0513	7.24136	151.309	0.342695	0.558278	0.913101
rno-miR-770-5p	-0.135811	0.910158	5.15353	35.5931	0.32556	0.568285	0.913101
rno-miR-541-3p	0.135035	1.09812	2.78385	6.88686	0.315544	0.574298	0.913101
rno-miR-382-5p	-0.0480382	0.967251	10.4319	1381.35	0.303893	0.581452	0.913101
rno-miR-142-5p	-0.126826	0.915844	7.16965	143.972	0.298208	0.585008	0.913101
rno-miR-497-5p	0.0704725	1.05006	7.42511	171.862	0.296208	0.586269	0.913101
rno-miR-100-3p	-0.113971	0.924041	2.92296	7.58399	0.293564	0.587946	0.913101
rno-miR-384-3p	0.0641621	1.04548	8.1384	281.775	0.29351	0.58798	0.913101
rno-miR-181a-2-3p	-0.0776598	0.947593	4.28964	19.5574	0.291881	0.589017	0.913101
rno-miR-496-5p	-0.145219	0.904242	2.30095	4.92782	0.291198	0.589454	0.913101
rno-miR-412-3p	0.143836	1.10484	2.15258	4.44623	0.289954	0.59025	0.913101
rno-miR-185-3p	-0.0690025	0.953297	5.45516	43.87	0.278102	0.597948	0.913101
rno-miR-1843b-5p	0.0773575	1.05508	4.01305	16.1454	0.273299	0.601127	0.913101
rno-miR-34c-5p	0.0623507	1.04417	7.23068	150.193	0.268378	0.604422	0.913101
rno-miR-377-3p	0.146056	1.10654	1.82211	3.53599	0.266215	0.605882	0.913101
rno-miR-221-3p	0.0684765	1.04861	9.00947	515.373	0.256754	0.612359	0.913101
rno-miR-339-5p	-0.0632827	0.957084	7.83716	228.676	0.254777	0.613732	0.913101
rno-miR-101a-3p	-0.0405443	0.972288	10.697	1660.04	0.238185	0.62552	0.913101
rno-miR-7a-2-3p	-0.126743	0.915897	2.42271	5.36178	0.234572	0.628154	0.913101
rno-miR-214-3p	0.0678521	1.04816	7.79958	222.796	0.232561	0.629631	0.913101
rno-let-7g-5p	0.0428658	1.03016	14.4201	21922	0.232022	0.630029	0.913101
rno-miR-425-5p	-0.0671181	0.954543	8.36511	329.724	0.229337	0.632016	0.913101
rno-miR-433-3p	-0.0402797	0.972466	10.8784	1882.48	0.226813	0.633897	0.913101
rno-miR-671	-0.0616187	0.958188	5.1981	36.71	0.223549	0.636349	0.913101
rno-miR-665	-0.0927492	0.937734	3.43882	10.844	0.223126	0.636669	0.913101
rno-miR-136-5p	-0.0611386	0.958507	8.84878	461.05	0.21802	0.640553	0.913101
rno-miR-1839-5p	0.0507483	1.0358	8.75373	431.653	0.217081	0.641273	0.913101
rno-miR-329-5p	-0.121451	0.919263	9.33154	644.278	0.212658	0.644692	0.913101
rno-miR-15b-3p	0.106499	1.07661	4.09145	17.047	0.212082	0.64514	0.913101
rno-miR-188-5p	-0.0918427	0.938323	2.74827	6.7191	0.207395	0.648817	0.913101
rno-miR-27b-3p	0.0460523	1.03244	15.3347	41325.6	0.2051	0.650636	0.913101
rno-miR-410-5p	-0.0898526	0.939619	3.21212	9.26709	0.203886	0.651603	0.913101
rno-miR-139-3p	-0.0485593	0.966901	6.63618	99.4694	0.202046	0.653074	0.913101
rno-miR-99b-5p	-0.0466247	0.968199	13.5805	12249.9	0.201683	0.653366	0.913101
rno-miR-185-5p	-0.0420665	0.971263	9.89385	951.362	0.201465	0.653541	0.913101
rno-miR-3585-3p	-0.132532	0.912229	1.61157	3.05583	0.200384	0.654411	0.913101
rno-miR-672-5p	-0.0514438	0.96497	6.17649	72.3283	0.196839	0.657284	0.913101
rno-miR-877	0.0754882	1.05372	3.9969	15.9657	0.193067	0.660376	0.913101
rno-miR-142-3p	-0.112576	0.924935	5.13293	35.0886	0.192384	0.660939	0.913101
rno-miR-128-2-5p	0.116525	1.08412	2.18985	4.56259	0.191548	0.661632	0.913101
rno-miR-488-3p	-0.0846595	0.943007	3.66955	12.7246	0.190983	0.6621	0.913101
rno-miR-676	-0.0438174	0.970085	10.1468	1133.64	0.189936	0.66297	0.913101
rno-miR-15b-5p	0.0748296	1.05324	5.88711	59.1828	0.184094	0.667879	0.913101
rno-miR-449a-5p	0.133925	1.09727	2.63408	6.20779	0.183117	0.668708	0.913101
rno-miR-770-3p	-0.0552356	0.962437	8.08591	271.708	0.178866	0.672349	0.913101
rno-miR-28-3p	-0.0529147	0.963987	8.6325	396.863	0.174917	0.675778	0.913101
rno-miR-543-5p	-0.0843533	0.943207	3.2304	9.3853	0.174161	0.67644	0.913101
rno-miR-3102	0.0799201	1.05696	3.59963	12.1226	0.173224	0.677262	0.913101
rno-miR-30c-2-3p	-0.0519183	0.964653	8.97845	504.41	0.171137	0.679103	0.913101
rno-miR-3099	-0.118043	0.921437	1.58919	3.0088	0.167462	0.682377	0.91408
rno-let-7d-5p	-0.074324	0.949787	4.32335	20.0197	0.164462	0.685081	0.914291
rno-miR-1188-5p	0.0585253	1.0414	4.43082	21.568	0.146831	0.701583	0.932744
rno-miR-323-3p	0.0361567	1.02538	9.95616	993.351	0.144237	0.704105	0.932744
rno-miR-361-5p	-0.0465558	0.968245	7.5753	190.719	0.139339	0.708939	0.935695
rno-miR-20b-3p	0.0474249	1.03342	5.36203	41.1275	0.121356	0.727569	0.951531
rno-miR-30a-5p	-0.0364448	0.975055	14.2601	19621.5	0.116399	0.732973	0.951531
rno-miR-411-3p	-0.0370663	0.974635	9.43816	693.695	0.116054	0.733354	0.951531
rno-miR-181d-5p	0.0386575	1.02716	8.21303	296.735	0.111387	0.738571	0.951531
rno-miR-1306-3p	0.0658129	1.04667	3.374	10.3675	0.110631	0.739427	0.951531
rno-miR-128-1-5p	-0.102218	0.931599	1.65912	3.15824	0.108498	0.741861	0.951531
rno-miR-30d-5p	-0.0337032	0.97691	14.3506	20891.8	0.107175	0.743384	0.951531
rno-miR-146a-5p	-0.0423718	0.971057	11.1619	2291.24	0.106299	0.744397	0.951531
rno-miR-10a-5p	-0.044549	0.969593	17.3857	171241	0.104225	0.746818	0.951531
rno-miR-212-3p	0.0782719	1.05575	2.41913	5.34848	0.103693	0.747442	0.951531
rno-miR-668	0.0520028	1.0367	3.72005	13.1779	0.0994927	0.752439	0.954508
rno-miR-126a-3p	-0.0330507	0.977351	14.5617	24182.6	0.0940684	0.759067	0.955131
rno-miR-7a-1-3p	0.0533241	1.03765	3.66044	12.6445	0.0933473	0.759964	0.955131
rno-miR-1249	-0.0427294	0.970817	7.94987	247.257	0.0891548	0.765254	0.955131
rno-miR-379-5p	-0.02859	0.980378	12.1966	4693.96	0.0874743	0.767413	0.955131
rno-miR-342-3p	0.0391729	1.02752	7.76951	218.2	0.0864538	0.768735	0.955131
rno-miR-199a-5p	0.0262739	1.01838	10.4995	1447.67	0.0851615	0.770421	0.955131
rno-miR-23b-5p	-0.0455921	0.968892	4.5862	24.0206	0.0833636	0.77279	0.955131
rno-miR-1193-3p	0.0350147	1.02457	5.12926	34.9994	0.0822924	0.774215	0.955131
rno-miR-127-3p	-0.022382	0.984606	13.4582	11254	0.0733555	0.786512	0.963603
rno-miR-541-5p	0.0246723	1.01725	10.8331	1824.3	0.0712569	0.789515	0.963603
rno-miR-374-3p	0.0374504	1.0263	5.34405	40.6182	0.0644803	0.79955	0.963603
rno-miR-451-5p	0.0793354	1.05653	8.83611	457.02	0.0639268	0.800394	0.963603
rno-miR-92a-1-5p	-0.0724869	0.950997	1.85105	3.60763	0.0618546	0.803588	0.963603
rno-miR-10b-5p	-0.0298944	0.979492	15.996	65353.3	0.0616857	0.803851	0.963603
rno-miR-134-5p	0.0274748	1.01923	9.06473	535.494	0.0606426	0.805483	0.963603
rno-miR-183-3p	0.0326513	1.02289	5.17014	36.0053	0.0582824	0.809232	0.963603
rno-miR-100-5p	-0.0273048	0.981252	15.5721	48716.3	0.0573748	0.810694	0.963603
rno-miR-145-3p	0.0302095	1.02116	8.85365	462.61	0.0552376	0.814188	0.963603
rno-miR-3120	-0.0660257	0.955266	1.77798	3.42946	0.0548522	0.814826	0.963603
rno-miR-708-5p	0.0534002	1.03771	2.73444	6.65502	0.0531003	0.817754	0.963603
rno-miR-216b-5p	0.0330811	1.02319	6.92666	121.656	0.052844	0.818186	0.963603
rno-miR-219a-1-3p	-0.0426392	0.970877	4.69419	25.8876	0.0525643	0.81866	0.963603
rno-miR-212-5p	-0.0275166	0.981108	5.30084	39.4194	0.0507155	0.821823	0.9637
rno-let-7a-2-3p	0.0448071	1.03155	3.23678	9.42688	0.0493999	0.824111	0.9637
rno-miR-511-3p	0.0722531	1.05136	1.59594	3.02292	0.0454335	0.831209	0.965568
rno-miR-873-5p	0.0329992	1.02314	4.06407	16.7266	0.0436567	0.834494	0.965568
rno-miR-496-3p	-0.0274572	0.981148	5.35588	40.9524	0.0418561	0.837894	0.965568
rno-miR-369-3p	0.029414	1.0206	6.86149	116.282	0.0405808	0.840349	0.965568
rno-miR-125b-1-3p	-0.0238698	0.983591	8.25738	305.999	0.0401709	0.841147	0.965568
rno-miR-325-5p	-0.0263187	0.981923	7.5155	182.974	0.0398134	0.841846	0.965568
rno-miR-412-5p	0.0223795	1.01563	6.6279	98.9003	0.033804	0.854124	0.976531
rno-let-7c-1-3p	0.0208427	1.01455	6.02726	65.2207	0.0314373	0.859268	0.978724
rno-miR-223-5p	-0.0308306	0.978857	4.68851	25.7858	0.03044	0.861496	0.978724
rno-miR-361-3p	-0.0161552	0.988865	9.12524	558.432	0.0223976	0.881034	0.984975
rno-miR-138-1-3p	0.0176293	1.01229	7.0981	137.006	0.0211982	0.88424	0.984975
rno-miR-27a-5p	-0.0167719	0.988442	7.24692	151.894	0.0187018	0.891225	0.984975
rno-let-7f-5p	0.0190191	1.01327	5.40483	42.3658	0.0180888	0.893012	0.984975
rno-miR-148a-5p	0.0181199	1.01264	7.05611	133.076	0.017467	0.894856	0.984975
rno-miR-32-3p	-0.0205147	0.985881	3.93669	15.3131	0.0169761	0.896335	0.984975
rno-miR-370-3p	-0.0135115	0.990678	10.5607	1510.43	0.0165934	0.897504	0.984975
rno-miR-674-5p	-0.0185577	0.987219	7.34495	162.574	0.0165408	0.897666	0.984975
rno-miR-485-5p	-0.0173418	0.988052	11.4386	2775.72	0.0162773	0.898479	0.984975
rno-miR-140-5p	0.0140814	1.00981	9.57181	761.032	0.0144385	0.904356	0.984975
rno-miR-425-3p	-0.0175832	0.987886	4.75277	26.9605	0.0143957	0.904497	0.984975
rno-miR-28-5p	0.0148259	1.01033	7.63532	198.821	0.0136242	0.90708	0.984975
rno-miR-148b-5p	0.0174134	1.01214	4.66419	25.3548	0.0122283	0.911948	0.984975
rno-miR-325-3p	0.011787	1.0082	6.727	105.932	0.012035	0.912644	0.984975
rno-miR-181b-5p	-0.0168232	0.988407	4.13671	17.5903	0.0117134	0.913814	0.984975
rno-miR-34b-3p	-0.0167527	0.988455	3.65908	12.6326	0.0115664	0.914355	0.984975
rno-miR-1843a-5p	0.0125599	1.00874	7.35756	164.001	0.0112557	0.915509	0.984975
rno-miR-532-5p	0.00869635	1.00605	11.0736	2155.16	0.0110229	0.916384	0.984975
rno-miR-152-5p	-0.012228	0.99156	5.09538	34.1871	0.00743183	0.931301	0.989691
rno-let-7i-5p	0.00929546	1.00646	15.2591	39214.5	0.0073409	0.931722	0.989691
rno-miR-331-5p	-0.0213941	0.98528	2.09248	4.2648	0.00680676	0.934247	0.989691
rno-miR-129-1-3p	0.0104035	1.00724	6.16687	71.8478	0.00667884	0.934866	0.989691
rno-miR-363-5p	0.0204932	1.01431	2.06747	4.19152	0.00536332	0.941619	0.989691
rno-miR-495	-0.0082661	0.994287	10.0334	1047.96	0.00437442	0.947267	0.989691
rno-miR-222-3p	-0.00708706	0.9951	8.53894	371.944	0.00369241	0.951546	0.989691
rno-miR-127-5p	0.00750854	1.00522	7.7704	218.336	0.00358453	0.952258	0.989691
rno-miR-485-3p	0.00669325	1.00465	9.14882	567.633	0.00350023	0.952823	0.989691
rno-miR-146a-3p	0.0181503	1.01266	2.01525	4.0425	0.00297772	0.956482	0.989691
rno-let-7f-1-3p	-0.00989473	0.993165	3.16264	8.95465	0.0025787	0.9595	0.989691
rno-miR-3068-3p	0.00508053	1.00353	6.43119	86.2942	0.00251103	0.960035	0.989691
rno-miR-409a-5p	0.005742	1.00399	9.08061	541.424	0.00245781	0.96046	0.989691
rno-miR-758-3p	-0.00616762	0.995734	6.66794	101.683	0.00242781	0.960702	0.989691
rno-miR-182	0.00408349	1.00283	14.694	26505.9	0.00195351	0.964746	0.989691
rno-miR-494-3p	-0.00585347	0.995951	6.64275	99.9237	0.00193871	0.96488	0.989691
rno-miR-143-5p	-0.00455272	0.996849	6.66935	101.783	0.000976279	0.975074	0.994518
rno-miR-1839-3p	0.00562644	1.00391	2.9244	7.59155	0.00093817	0.975565	0.994518
rno-miR-1306-5p	-0.00365489	0.99747	4.05832	16.6601	0.000594703	0.980544	0.994518
rno-miR-143-3p	-0.0026075	0.998194	15.6113	50056.3	0.000409319	0.983859	0.994518
rno-miR-200c-3p	-0.00357032	0.997528	4.32903	20.0987	0.000309553	0.985963	0.994518
rno-miR-199a-3p	-0.00215528	0.998507	5.42826	43.0595	0.000224019	0.988058	0.994518
rno-miR-125b-2-3p	0.00152136	1.00106	9.35801	656.209	0.000190872	0.988977	0.994518
rno-miR-1843b-3p	-0.00105962	0.999266	3.61245	12.2308	4.74213e-05	0.994506	0.994589
rno-miR-20b-5p	-0.000852633	0.999409	6.67464	102.157	4.59873e-05	0.994589	0.994589
